# Supplementary material for: Facile N-functionalization and strong magnetic communication in a diuranium(v) bis-nitride complex
Source: Chem Sci. 2019 Feb 18;10(12):3543–55. doi: 10.1039/c8sc05721d (PMC6438153; doi:10.1039/c8sc05721d)
Supplement: Supplementary file 2 [file SC-010-C8SC05721D-s002.cif]

# Electronic Supplementary Material (ESI) for Chemical Science.
# This journal is © The Royal Society of Chemistry 2019

####################################################################### 
# 
# This file contains crystal structure data downloaded from the 
# Cambridge Structural Database (CSD) hosted by the Cambridge 
# Crystallographic Data Centre (CCDC).
# 
# Full information about CCDC data access policies and citation 
# guidelines are available at http://www.ccdc.cam.ac.uk/access/V1 
# 
# Audit and citation data items may have been added by the CCDC. 
# Please retain this information to preserve the provenance of 
# this file and to allow appropriate attribution of the data. 
# 
#######################################################################

data_lc584
_database_code_depnum_ccdc_archive 'CCDC 1883481'
_audit_update_record             
;
2018-12-06 deposited with the CCDC.
2019-02-11 downloaded from the CCDC.
;

_audit_creation_method           SHELXL-2018/3
_shelx_SHELXL_version_number     2018/3

# start Validation Reply Form
_vrf_PLAT973_lc584               
;
PROBLEM: Check Calcd Positive Resid. Density on        U1       2.66 eA-3  
RESPONSE: This sort of residual density is quite common in structures
          containing Uranium atoms. Absorption correction was applied
		  and this residual density is not certainly due to wrongly
		  assigned atom types or caused by unaccounted for twinning.
;
# end Validation Reply Form

_chemical_name_systematic        ?
_chemical_name_common            ?
_chemical_melting_point          ?
_chemical_formula_moiety         'C72 H162 K N O24 Si6 U2, 1[C7H8]'
_chemical_formula_sum            'C72 H162 K N O24 Si6 U2'
_chemical_formula_weight         2109.72

loop_
_atom_type_symbol
_atom_type_description
_atom_type_scat_dispersion_real
_atom_type_scat_dispersion_imag
_atom_type_scat_source
C C 0.0033 0.0016 'International Tables Vol C Tables 4.2.6.8 and 6.1.1.4'
H H 0.0000 0.0000 'International Tables Vol C Tables 4.2.6.8 and 6.1.1.4'
K K 0.2009 0.2494 'International Tables Vol C Tables 4.2.6.8 and 6.1.1.4'
N N 0.0061 0.0033 'International Tables Vol C Tables 4.2.6.8 and 6.1.1.4'
O O 0.0106 0.0060 'International Tables Vol C Tables 4.2.6.8 and 6.1.1.4'
Si Si 0.0817 0.0704 'International Tables Vol C Tables 4.2.6.8 and 6.1.1.4'
U U -9.6767 9.6646 'International Tables Vol C Tables 4.2.6.8 and 6.1.1.4'

_space_group_crystal_system      monoclinic
_space_group_IT_number           14
_space_group_name_H-M_alt        'P 21/c'
_space_group_name_Hall           '-P 2ybc'

_shelx_space_group_comment       
;
The symmetry employed for this shelxl refinement is uniquely defined
by the following loop, which should always be used as a source of
symmetry information in preference to the above space-group names.
They are only intended as comments.
;

loop_
_space_group_symop_operation_xyz
'x, y, z'
'-x, y+1/2, -z+1/2'
'-x, -y, -z'
'x, -y-1/2, z-1/2'

_cell_length_a                   14.210(3)
_cell_length_b                   28.1537(19)
_cell_length_c                   27.910(3)
_cell_angle_alpha                90
_cell_angle_beta                 104.632(8)
_cell_angle_gamma                90
_cell_volume                     10803(2)
_cell_formula_units_Z            4
_cell_measurement_temperature    100(2)
_cell_measurement_reflns_used    440
_cell_measurement_theta_min      3
_cell_measurement_theta_max      22

_exptl_crystal_description       prism
_exptl_crystal_colour            orange
_exptl_crystal_density_meas      ?
_exptl_crystal_density_method    ?
_exptl_crystal_density_diffrn    1.297
_exptl_crystal_F_000             4320
_exptl_transmission_factor_min   ?
_exptl_transmission_factor_max   ?
_exptl_crystal_size_max          0.642
_exptl_crystal_size_mid          0.503
_exptl_crystal_size_min          0.419
_exptl_absorpt_coefficient_mu    3.156
_shelx_estimated_absorpt_T_min   0.236
_shelx_estimated_absorpt_T_max   0.351
_exptl_absorpt_correction_T_max  0.7456
_exptl_absorpt_correction_T_min  0.4666
_exptl_absorpt_correction_type   multi-scan
_exptl_absorpt_process_details   
;
SADABS-2008/1 (Bruker,2008) was used for absorption correction.
wR2(int) was 0.0995 before and 0.0710 after correction.
The Ratio of minimum to maximum transmission is 0.6258.
The \l/2 correction factor is 0.0015.
;
_diffrn_ambient_temperature      100(2)
_diffrn_radiation_wavelength     0.71073
_diffrn_radiation_type           'Mo K\a'
_diffrn_radiation_source         'sealed tube'
_diffrn_radiation_monochromator  graphite
_diffrn_measurement_device_type  'Bruker APEX II CCD'
_diffrn_measurement_method       'phi and omega scans'
_diffrn_detector_area_resol_mean ?
_diffrn_reflns_number            115428
_diffrn_reflns_av_unetI/netI     0.1051
_diffrn_reflns_av_R_equivalents  0.1089
_diffrn_reflns_limit_h_min       -18
_diffrn_reflns_limit_h_max       18
_diffrn_reflns_limit_k_min       -36
_diffrn_reflns_limit_k_max       36
_diffrn_reflns_limit_l_min       -36
_diffrn_reflns_limit_l_max       36
_diffrn_reflns_theta_min         1.045
_diffrn_reflns_theta_max         27.529
_diffrn_reflns_theta_full        25.242
_diffrn_measured_fraction_theta_max 0.976
_diffrn_measured_fraction_theta_full 0.987
_diffrn_reflns_Laue_measured_fraction_max 0.976
_diffrn_reflns_Laue_measured_fraction_full 0.987
_diffrn_reflns_point_group_measured_fraction_max 0.976
_diffrn_reflns_point_group_measured_fraction_full 0.987
_reflns_number_total             24309
_reflns_number_gt                15324
_reflns_threshold_expression     'I > 2\s(I)'
_reflns_Friedel_coverage         0.000
_reflns_Friedel_fraction_max     .
_reflns_Friedel_fraction_full    .

_reflns_special_details          
;
 Reflections were merged by SHELXL according to the crystal
 class for the calculation of statistics and refinement.
 
 Structure factors included contributions from the .fab file.
 
 _reflns_Friedel_fraction is defined as the number of unique
 Friedel pairs measured divided by the number that would be
 possible theoretically, ignoring centric projections and
 systematic absences.
;

_computing_data_collection       'Collect (Bruker AXS BV, 1997-2004)'
_computing_cell_refinement       'Dirax/lsq (Duisenberg & Schreurs, 1989-2000)'
_computing_data_reduction        'EvalCCD (Duisenberg & Schreurs, 1990-2000)'
_computing_structure_solution    'SHELXT 2018/2 (Sheldrick, 2018)'
_computing_structure_refinement  'SHELXL-2018/3 (Sheldrick, 2018)'
_computing_molecular_graphics    'Mercury 3.10.3 (CCDC, 2018)'
_computing_publication_material  'CIFtab (Sheldrick, 2015)'
_refine_special_details          ?
_refine_ls_structure_factor_coef Fsqd
_refine_ls_matrix_type           full
_refine_ls_weighting_scheme      calc
_refine_ls_weighting_details     
'w=1/[\s^2^(Fo^2^)+226.9032P] where P=(Fo^2^+2Fc^2^)/3'
_atom_sites_solution_primary     dual
_atom_sites_solution_secondary   difmap
_atom_sites_solution_hydrogens   geom
_refine_ls_hydrogen_treatment    constr
_refine_ls_extinction_method     none
_refine_ls_extinction_coef       .
_refine_ls_number_reflns         24309
_refine_ls_number_parameters     1040
_refine_ls_number_restraints     174
_refine_ls_R_factor_all          0.1292
_refine_ls_R_factor_gt           0.0686
_refine_ls_wR_factor_ref         0.1623
_refine_ls_wR_factor_gt          0.1330
_refine_ls_goodness_of_fit_ref   1.111
_refine_ls_restrained_S_all      1.109
_refine_ls_shift/su_max          0.002
_refine_ls_shift/su_mean         0.000

loop_
_atom_site_label
_atom_site_type_symbol
_atom_site_fract_x
_atom_site_fract_y
_atom_site_fract_z
_atom_site_U_iso_or_equiv
_atom_site_adp_type
_atom_site_occupancy
_atom_site_site_symmetry_order
_atom_site_calc_flag
_atom_site_refinement_flags_posn
_atom_site_refinement_flags_adp
_atom_site_refinement_flags_occupancy
_atom_site_disorder_assembly
_atom_site_disorder_group
U1 U 0.30184(3) 0.30245(2) 0.64000(2) 0.01382(9) Uani 1 1 d . . . . .
U2 U 0.20992(3) 0.16719(2) 0.59014(2) 0.01286(8) Uani 1 1 d . . . . .
K1 K 0.35196(15) 0.18213(7) 0.71616(7) 0.0163(4) Uani 1 1 d . . . . .
Si1 Si 0.4453(2) 0.31160(9) 0.74949(10) 0.0186(6) Uani 1 1 d . . . . .
Si2 Si 0.3968(2) 0.39425(10) 0.56764(10) 0.0210(6) Uani 1 1 d . . . . .
Si3 Si 0.0644(2) 0.34328(11) 0.65853(11) 0.0251(7) Uani 1 1 d . . . . .
Si4 Si 0.0651(2) 0.13856(10) 0.48674(9) 0.0172(6) Uani 1 1 d . . . . .
Si5 Si 0.1430(2) 0.11507(10) 0.70222(10) 0.0187(6) Uani 1 1 d . . . . .
Si6 Si 0.4564(2) 0.10831(10) 0.63124(10) 0.0173(6) Uani 1 1 d . . . . .
O1 O 0.4062(5) 0.2701(2) 0.7100(2) 0.0185(14) Uani 1 1 d . . . . .
O2 O 0.5616(5) 0.3222(3) 0.7626(3) 0.0273(17) Uani 1 1 d . . . . .
O3 O 0.4172(5) 0.3058(3) 0.8020(2) 0.0287(17) Uani 1 1 d . . . . .
O4 O 0.3779(5) 0.3565(2) 0.7189(2) 0.0229(16) Uani 1 1 d . . . . .
O21 O 0.3689(5) 0.3460(2) 0.5914(2) 0.0198(15) Uani 1 1 d . . . . .
O22 O 0.4293(5) 0.3864(3) 0.5164(3) 0.0256(16) Uani 1 1 d . . . . .
O23 O 0.3058(5) 0.4319(3) 0.5529(3) 0.0257(16) Uani 1 1 d . . . . .
O24 O 0.4793(5) 0.4218(2) 0.6100(2) 0.0231(16) Uani 1 1 d . . . . .
O41 O 0.1570(5) 0.3294(2) 0.6396(3) 0.0267(17) Uani 1 1 d . . . . .
O42 O 0.0470(7) 0.3992(3) 0.6491(4) 0.050(3) Uani 1 1 d . . . . .
O43 O -0.0276(6) 0.3114(4) 0.6365(4) 0.063(3) Uani 1 1 d . . . . .
O44 O 0.0900(7) 0.3378(3) 0.7189(3) 0.043(2) Uani 1 1 d . . . . .
O61 O 0.1080(5) 0.1157(2) 0.5404(2) 0.0175(15) Uani 1 1 d . . . . .
O62 O 0.1334(4) 0.1878(2) 0.4943(2) 0.0140(13) Uani 1 1 d . . . . .
O63 O -0.0461(5) 0.1575(2) 0.4742(2) 0.0197(15) Uani 1 1 d . . . . .
O64 O 0.0751(5) 0.1065(2) 0.4399(2) 0.0248(16) Uani 1 1 d . . . . .
O81 O 0.1769(5) 0.1445(2) 0.6605(2) 0.0192(15) Uani 1 1 d . . . . .
O82 O 0.0362(5) 0.1323(3) 0.7081(3) 0.0267(17) Uani 1 1 d . . . . .
O83 O 0.1329(5) 0.0590(3) 0.6938(3) 0.0288(17) Uani 1 1 d . . . . .
O84 O 0.2191(5) 0.1303(2) 0.7552(2) 0.0200(15) Uani 1 1 d . . . . .
O101 O 0.3485(5) 0.1288(2) 0.6085(2) 0.0190(15) Uani 1 1 d . . . . .
O102 O 0.4664(5) 0.0509(2) 0.6316(2) 0.0225(16) Uani 1 1 d . . . . .
O103 O 0.4863(5) 0.1244(2) 0.6900(2) 0.0170(14) Uani 1 1 d . . . . .
O104 O 0.5337(5) 0.1277(2) 0.6014(3) 0.0218(16) Uani 1 1 d . . . . .
N1 N 0.2640(7) 0.2351(3) 0.6111(3) 0.0236(19) Uani 1 1 d . . . . .
C1 C 0.6358(7) 0.3179(4) 0.7367(4) 0.024(2) Uani 1 1 d . . . . .
C2 C 0.5963(8) 0.3287(4) 0.6819(3) 0.025(2) Uani 1 1 d . . . . .
H2A H 0.562625 0.359350 0.678003 0.038 Uiso 1 1 calc R U . . .
H2B H 0.550563 0.303674 0.666536 0.038 Uiso 1 1 calc R U . . .
H2C H 0.650159 0.329899 0.665900 0.038 Uiso 1 1 calc R U . . .
C3 C 0.6742(9) 0.2684(5) 0.7431(5) 0.045(3) Uani 1 1 d . . . . .
H3A H 0.622058 0.246081 0.728195 0.067 Uiso 1 1 calc R U . . .
H3B H 0.698521 0.261364 0.778419 0.067 Uiso 1 1 calc R U . . .
H3C H 0.727375 0.265156 0.726712 0.067 Uiso 1 1 calc R U . . .
C4 C 0.7144(10) 0.3537(5) 0.7595(5) 0.052(4) Uani 1 1 d . . . . .
H4A H 0.735613 0.348519 0.795377 0.078 Uiso 1 1 calc R U . . .
H4B H 0.688338 0.385970 0.752990 0.078 Uiso 1 1 calc R U . . .
H4C H 0.769836 0.349758 0.744988 0.078 Uiso 1 1 calc R U . . .
C5 C 0.4689(8) 0.2914(4) 0.8514(4) 0.026(2) Uani 1 1 d . . . . .
C6 C 0.5183(12) 0.2442(5) 0.8504(5) 0.056(4) Uani 1 1 d . . . . .
H6A H 0.567666 0.247210 0.831640 0.084 Uiso 1 1 calc R U . . .
H6B H 0.469970 0.220456 0.834671 0.084 Uiso 1 1 calc R U . . .
H6C H 0.549424 0.234284 0.884403 0.084 Uiso 1 1 calc R U . . .
C7 C 0.5437(11) 0.3288(6) 0.8738(5) 0.059(4) Uani 1 1 d . . . . .
H7A H 0.510578 0.358455 0.878015 0.089 Uiso 1 1 calc R U . . .
H7B H 0.586558 0.334306 0.851822 0.089 Uiso 1 1 calc R U . . .
H7C H 0.582399 0.317825 0.906125 0.089 Uiso 1 1 calc R U . . .
C8 C 0.3924(10) 0.2884(5) 0.8810(4) 0.044(3) Uani 1 1 d . . . . .
H8A H 0.342967 0.264932 0.865749 0.066 Uiso 1 1 calc R U . . .
H8B H 0.361646 0.319529 0.881189 0.066 Uiso 1 1 calc R U . . .
H8C H 0.423484 0.278807 0.915075 0.066 Uiso 1 1 calc R U . . .
C9 C 0.3676(8) 0.4062(4) 0.7326(4) 0.025(2) Uani 1 1 d . . . . .
C10 C 0.4697(9) 0.4280(4) 0.7486(4) 0.035(3) Uani 1 1 d . . . . .
H10A H 0.501656 0.425488 0.721470 0.053 Uiso 1 1 calc R U . . .
H10B H 0.508078 0.410964 0.777642 0.053 Uiso 1 1 calc R U . . .
H10C H 0.464479 0.461536 0.757063 0.053 Uiso 1 1 calc R U . . .
C11 C 0.3156(9) 0.4089(4) 0.7734(4) 0.033(3) Uani 1 1 d . . . . .
H11A H 0.356924 0.395371 0.803858 0.049 Uiso 1 1 calc R U . . .
H11B H 0.254544 0.391052 0.763761 0.049 Uiso 1 1 calc R U . . .
H11C H 0.301454 0.442230 0.779208 0.049 Uiso 1 1 calc R U . . .
C12 C 0.3060(8) 0.4303(3) 0.6857(4) 0.021(2) Uani 1 1 d . . . . .
H12A H 0.244323 0.413198 0.674142 0.032 Uiso 1 1 calc R U . . .
H12B H 0.341397 0.429796 0.659782 0.032 Uiso 1 1 calc R U . . .
H12C H 0.292903 0.463250 0.693273 0.032 Uiso 1 1 calc R U . . .
C21 C 0.5005(8) 0.3543(4) 0.5042(4) 0.024(2) Uani 1 1 d . . . . .
C22 C 0.4480(9) 0.3093(4) 0.4853(5) 0.038(3) Uani 1 1 d . . . . .
H22A H 0.392170 0.316606 0.457537 0.057 Uiso 1 1 calc R U . . .
H22B H 0.425224 0.294080 0.511852 0.057 Uiso 1 1 calc R U . . .
H22C H 0.492265 0.287817 0.474029 0.057 Uiso 1 1 calc R U . . .
C23 C 0.5857(10) 0.3455(4) 0.5479(4) 0.041(3) Uani 1 1 d . . . . .
H23A H 0.562125 0.333431 0.575734 0.062 Uiso 1 1 calc R U . . .
H23B H 0.621068 0.375293 0.557595 0.062 Uiso 1 1 calc R U . . .
H23C H 0.629189 0.322065 0.538917 0.062 Uiso 1 1 calc R U . . .
C24 C 0.5349(9) 0.3798(4) 0.4628(4) 0.033(3) Uani 1 1 d . . . . .
H24A H 0.573483 0.407747 0.476454 0.050 Uiso 1 1 calc R U . . .
H24B H 0.478302 0.389703 0.436680 0.050 Uiso 1 1 calc R U . . .
H24C H 0.574947 0.358025 0.448862 0.050 Uiso 1 1 calc R U . . .
C25 C 0.2152(9) 0.4313(4) 0.5155(4) 0.037(3) Uani 1 1 d D U . . .
C26A C 0.1814(14) 0.3814(5) 0.5015(8) 0.046(6) Uani 0.67(2) 1 d D U P A 1
H26A H 0.157564 0.367148 0.528171 0.069 Uiso 0.67(2) 1 calc R U P A 1
H26B H 0.235876 0.362612 0.496070 0.069 Uiso 0.67(2) 1 calc R U P A 1
H26C H 0.128930 0.382030 0.470977 0.069 Uiso 0.67(2) 1 calc R U P A 1
C26B C 0.149(3) 0.3924(12) 0.5280(15) 0.048(9) Uani 0.33(2) 1 d D U P A 2
H26D H 0.127387 0.401857 0.557115 0.072 Uiso 0.33(2) 1 calc R U P A 2
H26E H 0.186086 0.362584 0.534962 0.072 Uiso 0.33(2) 1 calc R U P A 2
H26F H 0.093011 0.387795 0.499780 0.072 Uiso 0.33(2) 1 calc R U P A 2
C27A C 0.2335(16) 0.4574(8) 0.4715(7) 0.054(6) Uani 0.67(2) 1 d D U P A 1
H27A H 0.284299 0.440893 0.459824 0.080 Uiso 0.67(2) 1 calc R U P A 1
H27B H 0.254780 0.489885 0.481207 0.080 Uiso 0.67(2) 1 calc R U P A 1
H27C H 0.173503 0.458300 0.444876 0.080 Uiso 0.67(2) 1 calc R U P A 1
C27B C 0.165(3) 0.4789(9) 0.5190(17) 0.063(10) Uani 0.33(2) 1 d D U P A 2
H27D H 0.196805 0.504090 0.504749 0.095 Uiso 0.33(2) 1 calc R U P A 2
H27E H 0.169044 0.486216 0.553864 0.095 Uiso 0.33(2) 1 calc R U P A 2
H27F H 0.096257 0.476863 0.500764 0.095 Uiso 0.33(2) 1 calc R U P A 2
C28A C 0.1442(14) 0.4579(8) 0.5374(8) 0.055(6) Uani 0.67(2) 1 d D U P A 1
H28A H 0.146246 0.491717 0.529521 0.083 Uiso 0.67(2) 1 calc R U P A 1
H28B H 0.161683 0.453614 0.573371 0.083 Uiso 0.67(2) 1 calc R U P A 1
H28C H 0.078480 0.445573 0.523401 0.083 Uiso 0.67(2) 1 calc R U P A 1
C28B C 0.219(3) 0.4245(16) 0.4621(9) 0.062(10) Uani 0.33(2) 1 d D U P A 2
H28D H 0.255420 0.395414 0.459354 0.093 Uiso 0.33(2) 1 calc R U P A 2
H28E H 0.252052 0.451771 0.451631 0.093 Uiso 0.33(2) 1 calc R U P A 2
H28F H 0.153046 0.421946 0.440887 0.093 Uiso 0.33(2) 1 calc R U P A 2
C29 C 0.5223(7) 0.4687(3) 0.6096(3) 0.019(2) Uani 1 1 d . . . . .
C30 C 0.6236(9) 0.4648(4) 0.6454(4) 0.040(3) Uani 1 1 d . . . . .
H30A H 0.660742 0.439796 0.633927 0.060 Uiso 1 1 calc R U . . .
H30B H 0.617083 0.456889 0.678590 0.060 Uiso 1 1 calc R U . . .
H30C H 0.657741 0.495160 0.646452 0.060 Uiso 1 1 calc R U . . .
C31 C 0.4607(10) 0.5052(4) 0.6300(4) 0.036(3) Uani 1 1 d . . . . .
H31A H 0.457237 0.495672 0.663270 0.054 Uiso 1 1 calc R U . . .
H31B H 0.394860 0.506440 0.608071 0.054 Uiso 1 1 calc R U . . .
H31C H 0.490869 0.536650 0.631475 0.054 Uiso 1 1 calc R U . . .
C32 C 0.5286(10) 0.4833(4) 0.5591(4) 0.036(3) Uani 1 1 d . . . . .
H32A H 0.463973 0.481345 0.536078 0.054 Uiso 1 1 calc R U . . .
H32B H 0.573456 0.462182 0.547853 0.054 Uiso 1 1 calc R U . . .
H32C H 0.552436 0.516071 0.560171 0.054 Uiso 1 1 calc R U . . .
C41 C -0.0163(12) 0.4334(5) 0.6637(6) 0.055(4) Uani 1 1 d . U . . .
C42 C 0.0414(11) 0.4585(5) 0.7096(6) 0.061(4) Uani 1 1 d . U . . .
H42A H 0.095697 0.475665 0.701919 0.092 Uiso 1 1 calc R U . . .
H42B H 0.066658 0.435048 0.735661 0.092 Uiso 1 1 calc R U . . .
H42C H -0.000887 0.480967 0.721047 0.092 Uiso 1 1 calc R U . . .
C43 C -0.0433(16) 0.4661(7) 0.6199(6) 0.094(7) Uani 1 1 d . U . . .
H43A H -0.075615 0.447881 0.590427 0.142 Uiso 1 1 calc R U . . .
H43B H 0.015577 0.480968 0.614637 0.142 Uiso 1 1 calc R U . . .
H43C H -0.087466 0.490677 0.626187 0.142 Uiso 1 1 calc R U . . .
C44 C -0.1056(11) 0.4098(6) 0.6741(6) 0.069(5) Uani 1 1 d . U . . .
H44A H -0.085065 0.386788 0.701078 0.103 Uiso 1 1 calc R U . . .
H44B H -0.142243 0.393312 0.644215 0.103 Uiso 1 1 calc R U . . .
H44C H -0.146972 0.433989 0.683591 0.103 Uiso 1 1 calc R U . . .
C45 C -0.0703(9) 0.2912(5) 0.5884(4) 0.038(3) Uani 1 1 d . U . . .
C46 C -0.0678(12) 0.3273(5) 0.5491(6) 0.063(4) Uani 1 1 d . U . . .
H46A H -0.000078 0.334184 0.549295 0.095 Uiso 1 1 calc R U . . .
H46B H -0.099753 0.356546 0.555658 0.095 Uiso 1 1 calc R U . . .
H46C H -0.101921 0.314677 0.516611 0.095 Uiso 1 1 calc R U . . .
C47 C -0.1727(11) 0.2785(7) 0.5900(7) 0.081(6) Uani 1 1 d . U . . .
H47A H -0.195193 0.300855 0.611683 0.121 Uiso 1 1 calc R U . . .
H47B H -0.173637 0.246186 0.602885 0.121 Uiso 1 1 calc R U . . .
H47C H -0.215704 0.280293 0.556552 0.121 Uiso 1 1 calc R U . . .
C48 C -0.0168(10) 0.2465(5) 0.5851(4) 0.043(3) Uani 1 1 d . U . . .
H48A H -0.016344 0.226544 0.613928 0.065 Uiso 1 1 calc R U . . .
H48B H 0.050269 0.254048 0.584531 0.065 Uiso 1 1 calc R U . . .
H48C H -0.048918 0.229537 0.554773 0.065 Uiso 1 1 calc R U . . .
C49 C 0.0933(11) 0.2950(4) 0.7476(4) 0.044(3) Uani 1 1 d . U . . .
C50 C -0.0057(11) 0.2796(6) 0.7516(6) 0.067(5) Uani 1 1 d . U . . .
H50A H -0.049229 0.276682 0.718387 0.100 Uiso 1 1 calc R U . . .
H50B H -0.031805 0.303327 0.770545 0.100 Uiso 1 1 calc R U . . .
H50C H -0.000609 0.248889 0.768551 0.100 Uiso 1 1 calc R U . . .
C51 C 0.1437(11) 0.2548(5) 0.7256(5) 0.049(4) Uani 1 1 d . U . . .
H51A H 0.210786 0.264056 0.726909 0.074 Uiso 1 1 calc R U . . .
H51B H 0.108254 0.249100 0.691160 0.074 Uiso 1 1 calc R U . . .
H51C H 0.144121 0.225624 0.744914 0.074 Uiso 1 1 calc R U . . .
C52 C 0.1622(12) 0.3061(5) 0.7987(5) 0.053(4) Uani 1 1 d . U . . .
H52A H 0.142138 0.335877 0.811412 0.079 Uiso 1 1 calc R U . . .
H52B H 0.228925 0.309366 0.795282 0.079 Uiso 1 1 calc R U . . .
H52C H 0.159445 0.280244 0.821748 0.079 Uiso 1 1 calc R U . . .
C61 C 0.1281(8) 0.2295(3) 0.4614(4) 0.021(2) Uani 1 1 d . . . . .
C62 C 0.2314(8) 0.2466(4) 0.4680(4) 0.036(3) Uani 1 1 d . . . . .
H62A H 0.269433 0.221959 0.456624 0.054 Uiso 1 1 calc R U . . .
H62B H 0.260429 0.253331 0.503075 0.054 Uiso 1 1 calc R U . . .
H62C H 0.231333 0.275578 0.448551 0.054 Uiso 1 1 calc R U . . .
C63 C 0.0616(10) 0.2663(4) 0.4770(4) 0.037(3) Uani 1 1 d . . . . .
H63A H 0.089374 0.275629 0.511491 0.056 Uiso 1 1 calc R U . . .
H63B H -0.003015 0.252471 0.473711 0.056 Uiso 1 1 calc R U . . .
H63C H 0.055940 0.294356 0.455619 0.056 Uiso 1 1 calc R U . . .
C64 C 0.0835(10) 0.2147(4) 0.4076(4) 0.036(3) Uani 1 1 d . . . . .
H64A H 0.014771 0.206759 0.403343 0.055 Uiso 1 1 calc R U . . .
H64B H 0.118197 0.186892 0.399607 0.055 Uiso 1 1 calc R U . . .
H64C H 0.089199 0.240969 0.385482 0.055 Uiso 1 1 calc R U . . .
C65 C -0.1367(7) 0.1311(4) 0.4585(4) 0.023(2) Uani 1 1 d . . . . .
C66 C -0.2110(8) 0.1603(4) 0.4776(4) 0.031(3) Uani 1 1 d . . . . .
H66A H -0.214002 0.192635 0.464267 0.047 Uiso 1 1 calc R U . . .
H66B H -0.191047 0.161542 0.513870 0.047 Uiso 1 1 calc R U . . .
H66C H -0.275198 0.145422 0.466923 0.047 Uiso 1 1 calc R U . . .
C67 C -0.1669(9) 0.1308(5) 0.4018(4) 0.038(3) Uani 1 1 d . . . . .
H67A H -0.112359 0.119787 0.389095 0.056 Uiso 1 1 calc R U . . .
H67B H -0.185225 0.163014 0.389618 0.056 Uiso 1 1 calc R U . . .
H67C H -0.222490 0.109435 0.390274 0.056 Uiso 1 1 calc R U . . .
C68 C -0.1269(9) 0.0818(4) 0.4807(4) 0.039(3) Uani 1 1 d . . . . .
H68A H -0.103007 0.084077 0.516794 0.058 Uiso 1 1 calc R U . . .
H68B H -0.080900 0.063254 0.467407 0.058 Uiso 1 1 calc R U . . .
H68C H -0.190515 0.066058 0.472387 0.058 Uiso 1 1 calc R U . . .
C69 C 0.1502(8) 0.0734(4) 0.4336(4) 0.026(2) Uani 1 1 d . . . . .
C70 C 0.1263(11) 0.0617(5) 0.3786(4) 0.046(3) Uani 1 1 d . . . . .
H70A H 0.124326 0.091000 0.359527 0.069 Uiso 1 1 calc R U . . .
H70B H 0.062861 0.045881 0.368929 0.069 Uiso 1 1 calc R U . . .
H70C H 0.176374 0.040489 0.372070 0.069 Uiso 1 1 calc R U . . .
C71 C 0.1451(9) 0.0287(4) 0.4637(5) 0.039(3) Uani 1 1 d . . . . .
H71A H 0.079909 0.014769 0.452917 0.058 Uiso 1 1 calc R U . . .
H71B H 0.158550 0.036895 0.498932 0.058 Uiso 1 1 calc R U . . .
H71C H 0.193397 0.005662 0.458687 0.058 Uiso 1 1 calc R U . . .
C72 C 0.2487(9) 0.0977(4) 0.4511(5) 0.037(3) Uani 1 1 d . . . . .
H72A H 0.264103 0.101943 0.487122 0.056 Uiso 1 1 calc R U . . .
H72B H 0.246512 0.128797 0.435070 0.056 Uiso 1 1 calc R U . . .
H72C H 0.298869 0.078033 0.442473 0.056 Uiso 1 1 calc R U . . .
C81 C -0.0608(8) 0.1183(5) 0.6805(4) 0.036(3) Uani 1 1 d . U . . .
C82 C -0.1240(10) 0.1615(5) 0.6864(5) 0.047(3) Uani 1 1 d . U . . .
H82A H -0.099894 0.189908 0.673004 0.071 Uiso 1 1 calc R U . . .
H82B H -0.120360 0.166435 0.721612 0.071 Uiso 1 1 calc R U . . .
H82C H -0.191639 0.155669 0.668434 0.071 Uiso 1 1 calc R U . . .
C83 C -0.0654(8) 0.1107(5) 0.6253(4) 0.038(3) Uani 1 1 d . U . . .
H83A H -0.023413 0.084008 0.621810 0.056 Uiso 1 1 calc R U . . .
H83B H -0.043053 0.139552 0.611870 0.056 Uiso 1 1 calc R U . . .
H83C H -0.132506 0.103818 0.607195 0.056 Uiso 1 1 calc R U . . .
C84 C -0.0930(9) 0.0737(4) 0.7027(5) 0.041(3) Uani 1 1 d . U . . .
H84A H -0.085853 0.078469 0.738188 0.061 Uiso 1 1 calc R U . . .
H84B H -0.052675 0.046815 0.697721 0.061 Uiso 1 1 calc R U . . .
H84C H -0.161314 0.067053 0.686372 0.061 Uiso 1 1 calc R U . . .
C85 C 0.1974(8) 0.0218(4) 0.6805(4) 0.026(2) Uani 1 1 d . . . . .
C86 C 0.1738(9) 0.0207(4) 0.6240(4) 0.032(3) Uani 1 1 d . . . . .
H86A H 0.196627 0.050078 0.611924 0.049 Uiso 1 1 calc R U . . .
H86B H 0.103349 0.017769 0.610609 0.049 Uiso 1 1 calc R U . . .
H86C H 0.206357 -0.006565 0.613353 0.049 Uiso 1 1 calc R U . . .
C87 C 0.1636(10) -0.0233(4) 0.7003(5) 0.040(3) Uani 1 1 d . . . . .
H87A H 0.096663 -0.030299 0.681917 0.060 Uiso 1 1 calc R U . . .
H87B H 0.166306 -0.019342 0.735468 0.060 Uiso 1 1 calc R U . . .
H87C H 0.206081 -0.049684 0.696232 0.060 Uiso 1 1 calc R U . . .
C88 C 0.2994(8) 0.0329(4) 0.7031(4) 0.034(3) Uani 1 1 d . . . . .
H88A H 0.308828 0.037538 0.738812 0.051 Uiso 1 1 calc R U . . .
H88B H 0.317372 0.062016 0.688332 0.051 Uiso 1 1 calc R U . . .
H88C H 0.340361 0.006616 0.697331 0.051 Uiso 1 1 calc R U . . .
C89 C 0.2177(8) 0.1195(4) 0.8053(3) 0.021(2) Uani 1 1 d . . . . .
C90 C 0.1634(9) 0.0734(4) 0.8094(4) 0.034(3) Uani 1 1 d . . . . .
H90A H 0.194585 0.046932 0.796477 0.052 Uiso 1 1 calc R U . . .
H90B H 0.095655 0.076193 0.790196 0.052 Uiso 1 1 calc R U . . .
H90C H 0.165280 0.067367 0.844230 0.052 Uiso 1 1 calc R U . . .
C91 C 0.3239(9) 0.1146(5) 0.8341(4) 0.046(4) Uani 1 1 d . . . . .
H91A H 0.357858 0.144668 0.832819 0.068 Uiso 1 1 calc R U . . .
H91B H 0.354861 0.089329 0.819416 0.068 Uiso 1 1 calc R U . . .
H91C H 0.326997 0.106664 0.868687 0.068 Uiso 1 1 calc R U . . .
C92 C 0.1699(12) 0.1599(5) 0.8260(5) 0.054(4) Uani 1 1 d . . . . .
H92A H 0.105310 0.165973 0.804204 0.080 Uiso 1 1 calc R U . . .
H92B H 0.209970 0.188577 0.828137 0.080 Uiso 1 1 calc R U . . .
H92C H 0.163666 0.151428 0.859103 0.080 Uiso 1 1 calc R U . . .
C101 C 0.4815(9) 0.0167(4) 0.5951(4) 0.032(3) Uani 1 1 d . . . . .
C102 C 0.4200(10) 0.0306(4) 0.5444(4) 0.039(3) Uani 1 1 d . . . . .
H10D H 0.435848 0.063205 0.536867 0.059 Uiso 1 1 calc R U . . .
H10E H 0.350988 0.028723 0.544128 0.059 Uiso 1 1 calc R U . . .
H10F H 0.433356 0.008961 0.519451 0.059 Uiso 1 1 calc R U . . .
C103 C 0.4526(11) -0.0313(4) 0.6099(5) 0.050(4) Uani 1 1 d . . . . .
H10G H 0.381579 -0.033256 0.602733 0.074 Uiso 1 1 calc R U . . .
H10H H 0.480673 -0.036121 0.645419 0.074 Uiso 1 1 calc R U . . .
H10I H 0.476800 -0.055906 0.591201 0.074 Uiso 1 1 calc R U . . .
C104 C 0.5920(10) 0.0174(5) 0.5971(4) 0.043(3) Uani 1 1 d . . . . .
H10J H 0.629692 0.009936 0.630767 0.065 Uiso 1 1 calc R U . . .
H10K H 0.610177 0.048943 0.587672 0.065 Uiso 1 1 calc R U . . .
H10L H 0.605613 -0.006363 0.574034 0.065 Uiso 1 1 calc R U . . .
C105 C 0.5704(7) 0.1125(4) 0.7303(4) 0.022(2) Uani 1 1 d . . . . .
C106 C 0.5665(9) 0.0605(4) 0.7443(4) 0.033(3) Uani 1 1 d . . . . .
H10M H 0.571533 0.040486 0.716294 0.049 Uiso 1 1 calc R U . . .
H10N H 0.504833 0.053974 0.752694 0.049 Uiso 1 1 calc R U . . .
H10O H 0.620717 0.053359 0.772940 0.049 Uiso 1 1 calc R U . . .
C107 C 0.6640(8) 0.1236(5) 0.7144(4) 0.037(3) Uani 1 1 d . . . . .
H10P H 0.665917 0.157500 0.706756 0.056 Uiso 1 1 calc R U . . .
H10Q H 0.665254 0.104887 0.684967 0.056 Uiso 1 1 calc R U . . .
H10R H 0.720664 0.115446 0.741382 0.056 Uiso 1 1 calc R U . . .
C108 C 0.5650(9) 0.1441(4) 0.7746(4) 0.031(3) Uani 1 1 d . . . . .
H10S H 0.508931 0.134609 0.786866 0.047 Uiso 1 1 calc R U . . .
H10T H 0.557892 0.177381 0.764102 0.047 Uiso 1 1 calc R U . . .
H10U H 0.624731 0.140318 0.801087 0.047 Uiso 1 1 calc R U . . .
C109 C 0.5387(8) 0.1721(4) 0.5758(4) 0.025(2) Uani 1 1 d . . . . .
C110 C 0.6368(9) 0.1719(5) 0.5635(5) 0.051(4) Uani 1 1 d . . . . .
H11D H 0.646330 0.141442 0.548466 0.077 Uiso 1 1 calc R U . . .
H11E H 0.688407 0.176576 0.593904 0.077 Uiso 1 1 calc R U . . .
H11F H 0.639063 0.197707 0.540202 0.077 Uiso 1 1 calc R U . . .
C111 C 0.5258(11) 0.2150(4) 0.6069(5) 0.041(3) Uani 1 1 d . . . . .
H11G H 0.577585 0.215301 0.637625 0.061 Uiso 1 1 calc R U . . .
H11H H 0.462442 0.213105 0.614719 0.061 Uiso 1 1 calc R U . . .
H11I H 0.528954 0.244198 0.588194 0.061 Uiso 1 1 calc R U . . .
C112 C 0.4597(10) 0.1720(5) 0.5267(4) 0.043(3) Uani 1 1 d . . . . .
H11J H 0.395383 0.172549 0.533545 0.065 Uiso 1 1 calc R U . . .
H11K H 0.466047 0.143330 0.507887 0.065 Uiso 1 1 calc R U . . .
H11L H 0.467272 0.200165 0.507328 0.065 Uiso 1 1 calc R U . . .

loop_
_atom_site_aniso_label
_atom_site_aniso_U_11
_atom_site_aniso_U_22
_atom_site_aniso_U_33
_atom_site_aniso_U_23
_atom_site_aniso_U_13
_atom_site_aniso_U_12
U1 0.01610(19) 0.01162(16) 0.01275(16) -0.00010(13) 0.00183(13) -0.00037(14)
U2 0.01399(18) 0.01272(17) 0.01089(15) -0.00023(13) 0.00135(13) -0.00053(14)
K1 0.0148(11) 0.0165(10) 0.0163(10) 0.0003(8) 0.0012(8) -0.0015(8)
Si1 0.0237(16) 0.0168(14) 0.0129(12) 0.0031(10) 0.0001(11) -0.0026(11)
Si2 0.0263(17) 0.0205(14) 0.0145(13) 0.0029(11) 0.0020(12) -0.0084(12)
Si3 0.0285(18) 0.0276(16) 0.0206(14) -0.0001(12) 0.0085(13) 0.0070(13)
Si4 0.0184(15) 0.0177(14) 0.0120(12) -0.0005(10) -0.0028(11) -0.0033(11)
Si5 0.0159(15) 0.0237(15) 0.0154(13) 0.0024(11) 0.0020(11) -0.0037(11)
Si6 0.0194(15) 0.0189(14) 0.0159(13) 0.0008(11) 0.0089(11) 0.0025(11)
O1 0.020(4) 0.022(4) 0.011(3) -0.007(3) -0.002(3) 0.000(3)
O2 0.027(4) 0.027(4) 0.027(4) 0.001(3) 0.006(3) -0.004(3)
O3 0.032(5) 0.042(5) 0.010(3) 0.006(3) 0.001(3) 0.001(4)
O4 0.032(4) 0.022(4) 0.013(3) -0.002(3) 0.002(3) 0.000(3)
O21 0.019(4) 0.018(4) 0.018(3) -0.001(3) -0.003(3) -0.006(3)
O22 0.025(4) 0.031(4) 0.021(4) -0.001(3) 0.006(3) 0.001(3)
O23 0.016(4) 0.032(4) 0.025(4) 0.002(3) -0.002(3) -0.002(3)
O24 0.027(4) 0.019(4) 0.021(4) 0.001(3) 0.003(3) -0.013(3)
O41 0.011(4) 0.022(4) 0.043(4) -0.012(3) -0.002(3) 0.003(3)
O42 0.045(6) 0.037(5) 0.078(7) -0.002(5) 0.032(5) 0.016(4)
O43 0.024(5) 0.084(8) 0.083(8) -0.035(6) 0.019(5) -0.005(5)
O44 0.057(6) 0.042(5) 0.034(5) -0.001(4) 0.019(4) 0.008(4)
O61 0.029(4) 0.010(3) 0.009(3) 0.001(2) -0.004(3) -0.007(3)
O62 0.012(3) 0.020(3) 0.009(3) -0.001(3) 0.000(3) -0.006(3)
O63 0.012(4) 0.024(4) 0.020(3) 0.001(3) -0.001(3) -0.002(3)
O64 0.028(4) 0.027(4) 0.015(3) -0.003(3) -0.002(3) 0.002(3)
O81 0.022(4) 0.013(3) 0.019(3) 0.005(3) -0.001(3) -0.004(3)
O82 0.018(4) 0.035(4) 0.027(4) 0.004(3) 0.007(3) -0.001(3)
O83 0.022(4) 0.040(5) 0.021(4) 0.008(3) -0.001(3) 0.000(3)
O84 0.022(4) 0.025(4) 0.012(3) 0.001(3) 0.002(3) -0.008(3)
O101 0.016(4) 0.016(3) 0.027(4) 0.005(3) 0.008(3) 0.005(3)
O102 0.036(5) 0.024(4) 0.010(3) 0.000(3) 0.010(3) 0.005(3)
O103 0.012(4) 0.019(3) 0.019(3) 0.002(3) 0.003(3) 0.003(3)
O104 0.015(4) 0.026(4) 0.028(4) 0.008(3) 0.010(3) 0.005(3)
N1 0.030(5) 0.018(4) 0.026(5) 0.008(4) 0.013(4) 0.008(4)
C1 0.013(5) 0.036(6) 0.019(5) 0.005(4) -0.005(4) -0.004(4)
C2 0.028(6) 0.031(6) 0.016(5) -0.005(4) 0.005(4) -0.009(5)
C3 0.032(8) 0.052(8) 0.046(8) 0.008(6) 0.004(6) 0.008(6)
C4 0.056(10) 0.067(10) 0.028(7) -0.007(6) 0.001(6) -0.033(8)
C5 0.037(7) 0.024(6) 0.013(5) 0.004(4) -0.003(4) -0.004(5)
C6 0.083(12) 0.055(9) 0.035(7) 0.014(7) 0.025(8) 0.035(8)
C7 0.069(11) 0.078(11) 0.022(6) -0.006(7) -0.006(6) -0.039(9)
C8 0.063(10) 0.052(8) 0.016(5) 0.003(5) 0.007(6) -0.003(7)
C9 0.036(7) 0.017(5) 0.023(5) -0.011(4) 0.010(5) -0.008(5)
C10 0.046(8) 0.018(6) 0.037(7) -0.010(5) 0.003(6) -0.006(5)
C11 0.046(8) 0.024(6) 0.028(6) -0.007(5) 0.011(6) 0.004(5)
C12 0.024(6) 0.008(5) 0.032(6) -0.003(4) 0.008(5) 0.004(4)
C21 0.029(6) 0.019(5) 0.025(5) 0.004(4) 0.009(5) -0.005(4)
C22 0.037(8) 0.039(7) 0.043(7) -0.014(6) 0.019(6) -0.006(6)
C23 0.051(9) 0.038(7) 0.031(6) 0.002(5) 0.005(6) -0.001(6)
C24 0.034(7) 0.040(7) 0.034(6) 0.005(5) 0.022(6) 0.004(5)
C25 0.041(7) 0.034(6) 0.033(6) 0.010(5) 0.001(5) 0.014(5)
C26A 0.029(11) 0.027(9) 0.068(14) 0.005(9) -0.012(10) -0.001(8)
C26B 0.050(19) 0.042(17) 0.049(18) 0.023(15) 0.009(16) -0.004(16)
C27A 0.057(13) 0.070(14) 0.032(10) 0.027(10) 0.008(9) 0.012(12)
C27B 0.06(2) 0.07(2) 0.06(2) -0.004(18) 0.018(17) 0.011(18)
C28A 0.034(12) 0.080(15) 0.043(12) -0.019(11) -0.007(9) 0.006(11)
C28B 0.037(18) 0.07(2) 0.065(19) 0.002(19) -0.006(17) 0.026(18)
C29 0.024(6) 0.015(5) 0.014(5) 0.000(4) -0.001(4) -0.008(4)
C30 0.042(8) 0.039(7) 0.034(7) 0.003(6) 0.000(6) -0.022(6)
C31 0.055(9) 0.018(6) 0.037(7) -0.011(5) 0.017(6) -0.006(5)
C32 0.060(9) 0.020(6) 0.031(6) 0.003(5) 0.018(6) -0.016(6)
C41 0.068(10) 0.034(7) 0.065(9) -0.017(7) 0.023(8) 0.025(7)
C42 0.060(10) 0.063(10) 0.063(10) -0.019(8) 0.020(8) 0.020(8)
C43 0.129(17) 0.088(13) 0.065(11) 0.019(10) 0.022(11) 0.073(12)
C44 0.049(10) 0.079(11) 0.083(12) -0.005(9) 0.025(9) 0.034(9)
C45 0.036(7) 0.044(7) 0.032(6) -0.008(5) 0.005(5) -0.007(6)
C46 0.059(10) 0.056(9) 0.074(11) 0.007(8) 0.016(8) 0.028(8)
C47 0.023(8) 0.094(13) 0.115(15) 0.010(11) -0.001(9) -0.005(8)
C48 0.043(8) 0.047(8) 0.028(6) 0.001(6) -0.012(6) -0.018(6)
C49 0.077(10) 0.030(6) 0.030(6) -0.004(5) 0.024(6) -0.008(6)
C50 0.047(10) 0.098(13) 0.057(9) -0.012(9) 0.015(8) 0.016(9)
C51 0.066(10) 0.037(7) 0.048(8) 0.009(6) 0.020(7) 0.013(7)
C52 0.078(11) 0.044(8) 0.035(7) 0.000(6) 0.011(7) -0.005(8)
C61 0.027(6) 0.016(5) 0.020(5) 0.008(4) 0.003(4) 0.000(4)
C62 0.033(7) 0.045(7) 0.036(7) 0.022(6) 0.018(6) 0.016(6)
C63 0.059(9) 0.017(6) 0.039(7) 0.005(5) 0.020(6) 0.017(6)
C64 0.062(9) 0.027(6) 0.017(5) 0.006(5) 0.005(6) 0.010(6)
C65 0.016(6) 0.028(6) 0.022(5) -0.003(4) 0.000(4) -0.003(4)
C66 0.018(6) 0.050(8) 0.023(5) -0.003(5) 0.001(5) -0.005(5)
C67 0.021(7) 0.051(8) 0.032(6) -0.008(6) -0.010(5) -0.007(6)
C68 0.038(8) 0.035(7) 0.035(7) 0.000(5) -0.004(6) -0.018(6)
C69 0.033(7) 0.016(5) 0.024(5) -0.005(4) -0.002(5) 0.006(5)
C70 0.063(10) 0.048(8) 0.023(6) -0.004(6) 0.004(6) 0.013(7)
C71 0.044(8) 0.017(6) 0.057(8) 0.009(5) 0.015(7) -0.008(5)
C72 0.040(8) 0.025(6) 0.050(8) -0.005(5) 0.018(6) 0.004(5)
C81 0.014(6) 0.060(8) 0.032(6) 0.022(6) 0.000(5) -0.012(5)
C82 0.046(8) 0.045(8) 0.056(8) 0.018(7) 0.021(7) 0.005(7)
C83 0.011(6) 0.056(8) 0.035(6) 0.008(6) -0.013(5) -0.005(5)
C84 0.021(7) 0.035(7) 0.069(9) 0.009(6) 0.017(6) -0.004(5)
C85 0.029(6) 0.022(5) 0.023(5) -0.001(4) 0.002(5) -0.001(5)
C86 0.048(8) 0.014(5) 0.030(6) 0.003(4) -0.001(6) 0.010(5)
C87 0.053(9) 0.025(6) 0.037(7) 0.006(5) 0.002(6) -0.001(6)
C88 0.028(7) 0.037(7) 0.038(7) -0.008(5) 0.010(5) 0.001(5)
C89 0.025(6) 0.022(5) 0.015(5) 0.000(4) 0.004(4) -0.004(4)
C90 0.051(8) 0.041(7) 0.014(5) 0.002(5) 0.013(5) -0.015(6)
C91 0.026(7) 0.068(9) 0.032(7) 0.028(6) -0.012(5) -0.003(6)
C92 0.082(11) 0.054(9) 0.035(7) 0.008(6) 0.033(8) 0.017(8)
C101 0.055(8) 0.024(6) 0.021(5) -0.008(4) 0.015(5) 0.015(5)
C102 0.052(9) 0.040(7) 0.020(6) -0.004(5) -0.002(6) 0.019(6)
C103 0.082(11) 0.013(6) 0.049(8) -0.007(5) 0.007(8) 0.014(6)
C104 0.058(9) 0.050(8) 0.028(6) 0.001(6) 0.022(6) 0.026(7)
C105 0.016(6) 0.024(5) 0.024(5) 0.005(4) -0.002(4) -0.002(4)
C106 0.030(7) 0.030(6) 0.029(6) 0.006(5) -0.010(5) -0.001(5)
C107 0.023(7) 0.054(8) 0.036(7) 0.010(6) 0.010(5) 0.016(6)
C108 0.031(7) 0.038(7) 0.022(6) -0.001(5) 0.002(5) 0.001(5)
C109 0.021(6) 0.030(6) 0.026(5) 0.010(5) 0.008(5) -0.006(5)
C110 0.037(8) 0.073(10) 0.054(9) 0.025(8) 0.030(7) 0.005(7)
C111 0.066(10) 0.024(6) 0.035(7) 0.004(5) 0.016(7) -0.003(6)
C112 0.055(9) 0.048(8) 0.024(6) 0.010(6) 0.005(6) -0.019(7)

_geom_special_details            
;
 All esds (except the esd in the dihedral angle between two l.s. planes)
 are estimated using the full covariance matrix.  The cell esds are taken
 into account individually in the estimation of esds in distances, angles
 and torsion angles; correlations between esds in cell parameters are only
 used when they are defined by crystal symmetry.  An approximate (isotropic)
 treatment of cell esds is used for estimating esds involving l.s. planes.
;

loop_
_geom_bond_atom_site_label_1
_geom_bond_atom_site_label_2
_geom_bond_distance
_geom_bond_site_symmetry_2
_geom_bond_publ_flag
U1 N1 2.076(9) . ?
U1 O41 2.192(7) . ?
U1 O21 2.214(7) . ?
U1 O1 2.320(6) . ?
U1 O4 2.670(7) . ?
U1 Si1 3.227(3) . ?
U1 K1 3.967(2) . ?
U2 N1 2.089(9) . ?
U2 O101 2.191(6) . ?
U2 O81 2.224(6) . ?
U2 O61 2.261(6) . ?
U2 O62 2.684(6) . ?
U2 Si4 3.196(3) . ?
U2 K1 3.610(2) . ?
K1 O1 2.613(7) . ?
K1 O103 2.744(7) . ?
K1 O81 2.788(7) . ?
K1 O84 2.814(7) . ?
K1 N1 3.246(9) . ?
K1 O101 3.349(7) . ?
K1 Si5 3.457(3) . ?
K1 Si6 3.731(3) . ?
K1 Si1 3.910(3) . ?
Si1 O1 1.606(7) . ?
Si1 O3 1.621(7) . ?
Si1 O2 1.628(8) . ?
Si1 O4 1.681(7) . ?
Si2 O21 1.605(7) . ?
Si2 O22 1.624(7) . ?
Si2 O24 1.635(7) . ?
Si2 O23 1.643(8) . ?
Si3 O43 1.577(10) . ?
Si3 O41 1.585(7) . ?
Si3 O42 1.605(9) . ?
Si3 O44 1.638(9) . ?
Si4 O61 1.601(6) . ?
Si4 O63 1.620(7) . ?
Si4 O64 1.623(7) . ?
Si4 O62 1.674(7) . ?
Si5 O83 1.596(8) . ?
Si5 O81 1.601(7) . ?
Si5 O82 1.640(8) . ?
Si5 O84 1.652(7) . ?
Si6 O101 1.611(7) . ?
Si6 O102 1.622(7) . ?
Si6 O104 1.632(7) . ?
Si6 O103 1.650(7) . ?
O2 C1 1.427(12) . ?
O3 C5 1.447(11) . ?
O4 C9 1.467(12) . ?
O22 C21 1.459(13) . ?
O23 C25 1.438(14) . ?
O24 C29 1.455(11) . ?
O42 C41 1.443(14) . ?
O43 C45 1.442(15) . ?
O44 C49 1.443(14) . ?
O62 C61 1.480(11) . ?
O63 C65 1.455(12) . ?
O64 C69 1.461(12) . ?
O82 C81 1.454(13) . ?
O83 C85 1.500(13) . ?
O84 C89 1.436(11) . ?
O102 C101 1.456(11) . ?
O103 C105 1.458(12) . ?
O104 C109 1.449(12) . ?
C1 C3 1.492(16) . ?
C1 C4 1.520(15) . ?
C1 C2 1.520(13) . ?
C2 H2A 0.9800 . ?
C2 H2B 0.9800 . ?
C2 H2C 0.9800 . ?
C3 H3A 0.9800 . ?
C3 H3B 0.9800 . ?
C3 H3C 0.9800 . ?
C4 H4A 0.9800 . ?
C4 H4B 0.9800 . ?
C4 H4C 0.9800 . ?
C5 C6 1.506(16) . ?
C5 C7 1.514(16) . ?
C5 C8 1.525(17) . ?
C6 H6A 0.9800 . ?
C6 H6B 0.9800 . ?
C6 H6C 0.9800 . ?
C7 H7A 0.9800 . ?
C7 H7B 0.9800 . ?
C7 H7C 0.9800 . ?
C8 H8A 0.9800 . ?
C8 H8B 0.9800 . ?
C8 H8C 0.9800 . ?
C9 C11 1.511(14) . ?
C9 C10 1.534(16) . ?
C9 C12 1.536(14) . ?
C10 H10A 0.9800 . ?
C10 H10B 0.9800 . ?
C10 H10C 0.9800 . ?
C11 H11A 0.9800 . ?
C11 H11B 0.9800 . ?
C11 H11C 0.9800 . ?
C12 H12A 0.9800 . ?
C12 H12B 0.9800 . ?
C12 H12C 0.9800 . ?
C21 C22 1.498(15) . ?
C21 C23 1.506(16) . ?
C21 C24 1.542(14) . ?
C22 H22A 0.9800 . ?
C22 H22B 0.9800 . ?
C22 H22C 0.9800 . ?
C23 H23A 0.9800 . ?
C23 H23B 0.9800 . ?
C23 H23C 0.9800 . ?
C24 H24A 0.9800 . ?
C24 H24B 0.9800 . ?
C24 H24C 0.9800 . ?
C25 C28A 1.502(14) . ?
C25 C26A 1.503(14) . ?
C25 C27A 1.510(14) . ?
C25 C28B 1.519(17) . ?
C25 C27B 1.535(17) . ?
C25 C26B 1.535(16) . ?
C26A H26A 0.9800 . ?
C26A H26B 0.9800 . ?
C26A H26C 0.9800 . ?
C26B H26D 0.9800 . ?
C26B H26E 0.9800 . ?
C26B H26F 0.9800 . ?
C27A H27A 0.9800 . ?
C27A H27B 0.9800 . ?
C27A H27C 0.9800 . ?
C27B H27D 0.9800 . ?
C27B H27E 0.9800 . ?
C27B H27F 0.9800 . ?
C28A H28A 0.9800 . ?
C28A H28B 0.9800 . ?
C28A H28C 0.9800 . ?
C28B H28D 0.9800 . ?
C28B H28E 0.9800 . ?
C28B H28F 0.9800 . ?
C29 C32 1.495(14) . ?
C29 C30 1.534(15) . ?
C29 C31 1.549(15) . ?
C30 H30A 0.9800 . ?
C30 H30B 0.9800 . ?
C30 H30C 0.9800 . ?
C31 H31A 0.9800 . ?
C31 H31B 0.9800 . ?
C31 H31C 0.9800 . ?
C32 H32A 0.9800 . ?
C32 H32B 0.9800 . ?
C32 H32C 0.9800 . ?
C41 C43 1.50(2) . ?
C41 C42 1.51(2) . ?
C41 C44 1.52(2) . ?
C42 H42A 0.9800 . ?
C42 H42B 0.9800 . ?
C42 H42C 0.9800 . ?
C43 H43A 0.9800 . ?
C43 H43B 0.9800 . ?
C43 H43C 0.9800 . ?
C44 H44A 0.9800 . ?
C44 H44B 0.9800 . ?
C44 H44C 0.9800 . ?
C45 C48 1.485(18) . ?
C45 C46 1.503(19) . ?
C45 C47 1.510(19) . ?
C46 H46A 0.9800 . ?
C46 H46B 0.9800 . ?
C46 H46C 0.9800 . ?
C47 H47A 0.9800 . ?
C47 H47B 0.9800 . ?
C47 H47C 0.9800 . ?
C48 H48A 0.9800 . ?
C48 H48B 0.9800 . ?
C48 H48C 0.9800 . ?
C49 C50 1.50(2) . ?
C49 C52 1.544(18) . ?
C49 C51 1.548(17) . ?
C50 H50A 0.9800 . ?
C50 H50B 0.9800 . ?
C50 H50C 0.9800 . ?
C51 H51A 0.9800 . ?
C51 H51B 0.9800 . ?
C51 H51C 0.9800 . ?
C52 H52A 0.9800 . ?
C52 H52B 0.9800 . ?
C52 H52C 0.9800 . ?
C61 C62 1.511(15) . ?
C61 C64 1.533(14) . ?
C61 C63 1.538(14) . ?
C62 H62A 0.9800 . ?
C62 H62B 0.9800 . ?
C62 H62C 0.9800 . ?
C63 H63A 0.9800 . ?
C63 H63B 0.9800 . ?
C63 H63C 0.9800 . ?
C64 H64A 0.9800 . ?
C64 H64B 0.9800 . ?
C64 H64C 0.9800 . ?
C65 C68 1.512(15) . ?
C65 C67 1.532(14) . ?
C65 C66 1.537(15) . ?
C66 H66A 0.9800 . ?
C66 H66B 0.9800 . ?
C66 H66C 0.9800 . ?
C67 H67A 0.9800 . ?
C67 H67B 0.9800 . ?
C67 H67C 0.9800 . ?
C68 H68A 0.9800 . ?
C68 H68B 0.9800 . ?
C68 H68C 0.9800 . ?
C69 C70 1.521(15) . ?
C69 C72 1.523(16) . ?
C69 C71 1.527(15) . ?
C70 H70A 0.9800 . ?
C70 H70B 0.9800 . ?
C70 H70C 0.9800 . ?
C71 H71A 0.9800 . ?
C71 H71B 0.9800 . ?
C71 H71C 0.9800 . ?
C72 H72A 0.9800 . ?
C72 H72B 0.9800 . ?
C72 H72C 0.9800 . ?
C81 C84 1.520(15) . ?
C81 C83 1.540(16) . ?
C81 C82 1.546(18) . ?
C82 H82A 0.9800 . ?
C82 H82B 0.9800 . ?
C82 H82C 0.9800 . ?
C83 H83A 0.9800 . ?
C83 H83B 0.9800 . ?
C83 H83C 0.9800 . ?
C84 H84A 0.9800 . ?
C84 H84B 0.9800 . ?
C84 H84C 0.9800 . ?
C85 C88 1.461(15) . ?
C85 C87 1.511(15) . ?
C85 C86 1.527(14) . ?
C86 H86A 0.9800 . ?
C86 H86B 0.9800 . ?
C86 H86C 0.9800 . ?
C87 H87A 0.9800 . ?
C87 H87B 0.9800 . ?
C87 H87C 0.9800 . ?
C88 H88A 0.9800 . ?
C88 H88B 0.9800 . ?
C88 H88C 0.9800 . ?
C89 C92 1.513(16) . ?
C89 C91 1.527(15) . ?
C89 C90 1.530(14) . ?
C90 H90A 0.9800 . ?
C90 H90B 0.9800 . ?
C90 H90C 0.9800 . ?
C91 H91A 0.9800 . ?
C91 H91B 0.9800 . ?
C91 H91C 0.9800 . ?
C92 H92A 0.9800 . ?
C92 H92B 0.9800 . ?
C92 H92C 0.9800 . ?
C101 C103 1.500(17) . ?
C101 C102 1.515(15) . ?
C101 C104 1.557(18) . ?
C102 H10D 0.9800 . ?
C102 H10E 0.9800 . ?
C102 H10F 0.9800 . ?
C103 H10G 0.9800 . ?
C103 H10H 0.9800 . ?
C103 H10I 0.9800 . ?
C104 H10J 0.9800 . ?
C104 H10K 0.9800 . ?
C104 H10L 0.9800 . ?
C105 C106 1.522(14) . ?
C105 C107 1.537(15) . ?
C105 C108 1.540(15) . ?
C106 H10M 0.9800 . ?
C106 H10N 0.9800 . ?
C106 H10O 0.9800 . ?
C107 H10P 0.9800 . ?
C107 H10Q 0.9800 . ?
C107 H10R 0.9800 . ?
C108 H10S 0.9800 . ?
C108 H10T 0.9800 . ?
C108 H10U 0.9800 . ?
C109 C110 1.517(15) . ?
C109 C111 1.525(16) . ?
C109 C112 1.536(15) . ?
C110 H11D 0.9800 . ?
C110 H11E 0.9800 . ?
C110 H11F 0.9800 . ?
C111 H11G 0.9800 . ?
C111 H11H 0.9800 . ?
C111 H11I 0.9800 . ?
C112 H11J 0.9800 . ?
C112 H11K 0.9800 . ?
C112 H11L 0.9800 . ?

loop_
_geom_angle_atom_site_label_1
_geom_angle_atom_site_label_2
_geom_angle_atom_site_label_3
_geom_angle
_geom_angle_site_symmetry_1
_geom_angle_site_symmetry_3
_geom_angle_publ_flag
N1 U1 O41 99.4(3) . . ?
N1 U1 O21 112.1(3) . . ?
O41 U1 O21 110.7(3) . . ?
N1 U1 O1 91.0(3) . . ?
O41 U1 O1 122.7(3) . . ?
O21 U1 O1 116.8(2) . . ?
N1 U1 O4 148.3(3) . . ?
O41 U1 O4 89.5(2) . . ?
O21 U1 O4 92.5(2) . . ?
O1 U1 O4 59.3(2) . . ?
N1 U1 Si1 118.7(2) . . ?
O41 U1 Si1 110.2(2) . . ?
O21 U1 Si1 105.62(17) . . ?
O1 U1 Si1 28.03(16) . . ?
O4 U1 Si1 31.36(15) . . ?
N1 U1 K1 54.7(2) . . ?
O41 U1 K1 109.9(2) . . ?
O21 U1 K1 138.96(18) . . ?
O1 U1 K1 39.06(17) . . ?
O4 U1 K1 93.65(15) . . ?
Si1 U1 K1 64.90(6) . . ?
N1 U2 O101 98.1(3) . . ?
N1 U2 O81 99.2(3) . . ?
O101 U2 O81 91.7(2) . . ?
N1 U2 O61 153.2(3) . . ?
O101 U2 O61 103.1(2) . . ?
O81 U2 O61 96.5(2) . . ?
N1 U2 O62 96.3(3) . . ?
O101 U2 O62 116.9(2) . . ?
O81 U2 O62 145.0(2) . . ?
O61 U2 O62 59.4(2) . . ?
N1 U2 Si4 126.2(2) . . ?
O101 U2 Si4 114.98(19) . . ?
O81 U2 Si4 119.56(18) . . ?
O61 U2 Si4 28.00(16) . . ?
O62 U2 Si4 31.58(14) . . ?
N1 U2 K1 62.9(2) . . ?
O101 U2 K1 65.27(18) . . ?
O81 U2 K1 50.53(17) . . ?
O61 U2 K1 141.90(15) . . ?
O62 U2 K1 158.72(13) . . ?
Si4 U2 K1 169.46(6) . . ?
O1 K1 O103 107.9(2) . . ?
O1 K1 O81 124.1(2) . . ?
O103 K1 O81 102.1(2) . . ?
O1 K1 O84 139.1(2) . . ?
O103 K1 O84 112.0(2) . . ?
O81 K1 O84 55.06(19) . . ?
O1 K1 N1 63.7(2) . . ?
O103 K1 N1 99.6(2) . . ?
O81 K1 N1 65.5(2) . . ?
O84 K1 N1 116.4(2) . . ?
O1 K1 O101 107.67(18) . . ?
O103 K1 O101 49.36(18) . . ?
O81 K1 O101 61.37(19) . . ?
O84 K1 O101 104.79(18) . . ?
N1 K1 O101 58.70(19) . . ?
O1 K1 Si5 140.33(17) . . ?
O103 K1 Si5 106.39(16) . . ?
O81 K1 Si5 27.08(14) . . ?
O84 K1 Si5 28.24(14) . . ?
N1 K1 Si5 91.47(18) . . ?
O101 K1 Si5 80.61(13) . . ?
O1 K1 U2 98.51(15) . . ?
O103 K1 U2 85.81(15) . . ?
O81 K1 U2 38.01(13) . . ?
O84 K1 U2 92.97(14) . . ?
N1 K1 U2 34.97(16) . . ?
O101 K1 U2 36.46(11) . . ?
Si5 K1 U2 64.77(6) . . ?
O1 K1 Si6 108.35(16) . . ?
O103 K1 Si6 23.84(14) . . ?
O81 K1 Si6 82.91(15) . . ?
O84 K1 Si6 111.71(16) . . ?
N1 K1 Si6 78.84(16) . . ?
O101 K1 Si6 25.58(12) . . ?
Si5 K1 Si6 95.31(8) . . ?
U2 K1 Si6 61.99(6) . . ?
O1 K1 Si1 17.04(14) . . ?
O103 K1 Si1 113.51(16) . . ?
O81 K1 Si1 133.46(15) . . ?
O84 K1 Si1 127.75(15) . . ?
N1 K1 Si1 79.42(17) . . ?
O101 K1 Si1 123.97(13) . . ?
Si5 K1 Si1 139.99(9) . . ?
U2 K1 Si1 114.39(6) . . ?
Si6 K1 Si1 120.34(8) . . ?
O1 K1 U1 34.02(14) . . ?
O103 K1 U1 113.97(14) . . ?
O81 K1 U1 90.65(14) . . ?
O84 K1 U1 127.11(16) . . ?
N1 K1 U1 31.49(16) . . ?
O101 K1 U1 86.68(12) . . ?
Si5 K1 U1 111.91(7) . . ?
U2 K1 U1 66.23(3) . . ?
Si6 K1 U1 100.47(6) . . ?
Si1 K1 U1 48.36(5) . . ?
O1 Si1 O3 115.3(4) . . ?
O1 Si1 O2 116.3(4) . . ?
O3 Si1 O2 106.4(4) . . ?
O1 Si1 O4 98.3(4) . . ?
O3 Si1 O4 107.1(4) . . ?
O2 Si1 O4 113.1(4) . . ?
O1 Si1 U1 42.8(2) . . ?
O3 Si1 U1 127.4(3) . . ?
O2 Si1 U1 126.2(3) . . ?
O4 Si1 U1 55.7(2) . . ?
O1 Si1 K1 28.5(2) . . ?
O3 Si1 K1 88.6(3) . . ?
O2 Si1 K1 119.2(3) . . ?
O4 Si1 K1 117.7(3) . . ?
U1 Si1 K1 66.74(6) . . ?
O21 Si2 O22 113.8(4) . . ?
O21 Si2 O24 108.0(4) . . ?
O22 Si2 O24 112.9(4) . . ?
O21 Si2 O23 112.9(4) . . ?
O22 Si2 O23 104.4(4) . . ?
O24 Si2 O23 104.4(4) . . ?
O43 Si3 O41 113.9(4) . . ?
O43 Si3 O42 114.6(6) . . ?
O41 Si3 O42 107.1(4) . . ?
O43 Si3 O44 107.1(6) . . ?
O41 Si3 O44 109.5(5) . . ?
O42 Si3 O44 104.2(5) . . ?
O61 Si4 O63 117.0(4) . . ?
O61 Si4 O64 116.0(4) . . ?
O63 Si4 O64 106.8(4) . . ?
O61 Si4 O62 98.2(3) . . ?
O63 Si4 O62 105.0(4) . . ?
O64 Si4 O62 113.3(4) . . ?
O61 Si4 U2 41.5(2) . . ?
O63 Si4 U2 118.8(3) . . ?
O64 Si4 U2 134.4(3) . . ?
O62 Si4 U2 57.1(2) . . ?
O83 Si5 O81 116.0(4) . . ?
O83 Si5 O82 104.8(4) . . ?
O81 Si5 O82 112.1(4) . . ?
O83 Si5 O84 113.6(4) . . ?
O81 Si5 O84 105.5(4) . . ?
O82 Si5 O84 104.3(4) . . ?
O83 Si5 K1 126.8(3) . . ?
O81 Si5 K1 52.5(3) . . ?
O82 Si5 K1 128.1(3) . . ?
O84 Si5 K1 53.7(2) . . ?
O101 Si6 O102 115.6(4) . . ?
O101 Si6 O104 112.0(4) . . ?
O102 Si6 O104 105.5(4) . . ?
O101 Si6 O103 105.9(4) . . ?
O102 Si6 O103 105.5(3) . . ?
O104 Si6 O103 112.2(4) . . ?
O101 Si6 K1 63.9(3) . . ?
O102 Si6 K1 126.8(3) . . ?
O104 Si6 K1 124.4(3) . . ?
O103 Si6 K1 42.3(2) . . ?
Si1 O1 U1 109.2(3) . . ?
Si1 O1 K1 134.5(4) . . ?
U1 O1 K1 106.9(2) . . ?
C1 O2 Si1 135.2(7) . . ?
C5 O3 Si1 135.0(7) . . ?
C9 O4 Si1 131.8(6) . . ?
C9 O4 U1 135.3(6) . . ?
Si1 O4 U1 92.9(3) . . ?
Si2 O21 U1 155.7(4) . . ?
C21 O22 Si2 131.2(6) . . ?
C25 O23 Si2 132.6(6) . . ?
C29 O24 Si2 130.6(6) . . ?
Si3 O41 U1 160.2(5) . . ?
C41 O42 Si3 133.6(9) . . ?
C45 O43 Si3 134.4(9) . . ?
C49 O44 Si3 128.2(8) . . ?
Si4 O61 U2 110.5(3) . . ?
C61 O62 Si4 129.9(6) . . ?
C61 O62 U2 137.1(5) . . ?
Si4 O62 U2 91.3(3) . . ?
C65 O63 Si4 129.6(6) . . ?
C69 O64 Si4 131.9(6) . . ?
Si5 O81 U2 163.9(4) . . ?
Si5 O81 K1 100.4(3) . . ?
U2 O81 K1 91.5(2) . . ?
C81 O82 Si5 130.1(7) . . ?
C85 O83 Si5 133.6(7) . . ?
C89 O84 Si5 130.4(6) . . ?
C89 O84 K1 131.5(6) . . ?
Si5 O84 K1 98.1(3) . . ?
Si6 O101 U2 168.1(4) . . ?
Si6 O101 K1 90.6(3) . . ?
U2 O101 K1 78.28(18) . . ?
C101 O102 Si6 133.1(6) . . ?
C105 O103 Si6 131.3(6) . . ?
C105 O103 K1 114.8(5) . . ?
Si6 O103 K1 113.9(3) . . ?
C109 O104 Si6 131.6(6) . . ?
U1 N1 U2 170.1(5) . . ?
U1 N1 K1 93.8(3) . . ?
U2 N1 K1 82.1(2) . . ?
O2 C1 C3 108.3(9) . . ?
O2 C1 C4 106.9(9) . . ?
C3 C1 C4 111.2(11) . . ?
O2 C1 C2 111.2(8) . . ?
C3 C1 C2 109.7(10) . . ?
C4 C1 C2 109.6(9) . . ?
C1 C2 H2A 109.5 . . ?
C1 C2 H2B 109.5 . . ?
H2A C2 H2B 109.5 . . ?
C1 C2 H2C 109.5 . . ?
H2A C2 H2C 109.5 . . ?
H2B C2 H2C 109.5 . . ?
C1 C3 H3A 109.5 . . ?
C1 C3 H3B 109.5 . . ?
H3A C3 H3B 109.5 . . ?
C1 C3 H3C 109.5 . . ?
H3A C3 H3C 109.5 . . ?
H3B C3 H3C 109.5 . . ?
C1 C4 H4A 109.5 . . ?
C1 C4 H4B 109.5 . . ?
H4A C4 H4B 109.5 . . ?
C1 C4 H4C 109.5 . . ?
H4A C4 H4C 109.5 . . ?
H4B C4 H4C 109.5 . . ?
O3 C5 C6 111.0(9) . . ?
O3 C5 C7 109.5(9) . . ?
C6 C5 C7 109.8(12) . . ?
O3 C5 C8 105.8(9) . . ?
C6 C5 C8 111.1(10) . . ?
C7 C5 C8 109.7(10) . . ?
C5 C6 H6A 109.5 . . ?
C5 C6 H6B 109.5 . . ?
H6A C6 H6B 109.5 . . ?
C5 C6 H6C 109.5 . . ?
H6A C6 H6C 109.5 . . ?
H6B C6 H6C 109.5 . . ?
C5 C7 H7A 109.5 . . ?
C5 C7 H7B 109.5 . . ?
H7A C7 H7B 109.5 . . ?
C5 C7 H7C 109.5 . . ?
H7A C7 H7C 109.5 . . ?
H7B C7 H7C 109.5 . . ?
C5 C8 H8A 109.5 . . ?
C5 C8 H8B 109.5 . . ?
H8A C8 H8B 109.5 . . ?
C5 C8 H8C 109.5 . . ?
H8A C8 H8C 109.5 . . ?
H8B C8 H8C 109.5 . . ?
O4 C9 C11 110.1(8) . . ?
O4 C9 C10 108.1(9) . . ?
C11 C9 C10 111.4(9) . . ?
O4 C9 C12 105.9(7) . . ?
C11 C9 C12 109.7(9) . . ?
C10 C9 C12 111.4(9) . . ?
C9 C10 H10A 109.5 . . ?
C9 C10 H10B 109.5 . . ?
H10A C10 H10B 109.5 . . ?
C9 C10 H10C 109.5 . . ?
H10A C10 H10C 109.5 . . ?
H10B C10 H10C 109.5 . . ?
C9 C11 H11A 109.5 . . ?
C9 C11 H11B 109.5 . . ?
H11A C11 H11B 109.5 . . ?
C9 C11 H11C 109.5 . . ?
H11A C11 H11C 109.5 . . ?
H11B C11 H11C 109.5 . . ?
C9 C12 H12A 109.5 . . ?
C9 C12 H12B 109.5 . . ?
H12A C12 H12B 109.5 . . ?
C9 C12 H12C 109.5 . . ?
H12A C12 H12C 109.5 . . ?
H12B C12 H12C 109.5 . . ?
O22 C21 C22 107.1(9) . . ?
O22 C21 C23 112.0(9) . . ?
C22 C21 C23 111.9(10) . . ?
O22 C21 C24 105.0(8) . . ?
C22 C21 C24 110.6(9) . . ?
C23 C21 C24 110.0(10) . . ?
C21 C22 H22A 109.5 . . ?
C21 C22 H22B 109.5 . . ?
H22A C22 H22B 109.5 . . ?
C21 C22 H22C 109.5 . . ?
H22A C22 H22C 109.5 . . ?
H22B C22 H22C 109.5 . . ?
C21 C23 H23A 109.5 . . ?
C21 C23 H23B 109.5 . . ?
H23A C23 H23B 109.5 . . ?
C21 C23 H23C 109.5 . . ?
H23A C23 H23C 109.5 . . ?
H23B C23 H23C 109.5 . . ?
C21 C24 H24A 109.5 . . ?
C21 C24 H24B 109.5 . . ?
H24A C24 H24B 109.5 . . ?
C21 C24 H24C 109.5 . . ?
H24A C24 H24C 109.5 . . ?
H24B C24 H24C 109.5 . . ?
O23 C25 C28A 105.6(11) . . ?
O23 C25 C26A 111.7(10) . . ?
C28A C25 C26A 111.6(10) . . ?
O23 C25 C27A 106.1(12) . . ?
C28A C25 C27A 111.1(10) . . ?
C26A C25 C27A 110.5(10) . . ?
O23 C25 C28B 117.7(19) . . ?
O23 C25 C27B 107(2) . . ?
C28B C25 C27B 107.9(13) . . ?
O23 C25 C26B 109.2(17) . . ?
C28B C25 C26B 108.0(13) . . ?
C27B C25 C26B 106.8(13) . . ?
C25 C26A H26A 109.5 . . ?
C25 C26A H26B 109.5 . . ?
H26A C26A H26B 109.5 . . ?
C25 C26A H26C 109.5 . . ?
H26A C26A H26C 109.5 . . ?
H26B C26A H26C 109.5 . . ?
C25 C26B H26D 109.5 . . ?
C25 C26B H26E 109.5 . . ?
H26D C26B H26E 109.5 . . ?
C25 C26B H26F 109.5 . . ?
H26D C26B H26F 109.5 . . ?
H26E C26B H26F 109.5 . . ?
C25 C27A H27A 109.5 . . ?
C25 C27A H27B 109.5 . . ?
H27A C27A H27B 109.5 . . ?
C25 C27A H27C 109.5 . . ?
H27A C27A H27C 109.5 . . ?
H27B C27A H27C 109.5 . . ?
C25 C27B H27D 109.5 . . ?
C25 C27B H27E 109.5 . . ?
H27D C27B H27E 109.5 . . ?
C25 C27B H27F 109.5 . . ?
H27D C27B H27F 109.5 . . ?
H27E C27B H27F 109.5 . . ?
C25 C28A H28A 109.5 . . ?
C25 C28A H28B 109.5 . . ?
H28A C28A H28B 109.5 . . ?
C25 C28A H28C 109.5 . . ?
H28A C28A H28C 109.5 . . ?
H28B C28A H28C 109.5 . . ?
C25 C28B H28D 109.5 . . ?
C25 C28B H28E 109.5 . . ?
H28D C28B H28E 109.5 . . ?
C25 C28B H28F 109.5 . . ?
H28D C28B H28F 109.5 . . ?
H28E C28B H28F 109.5 . . ?
O24 C29 C32 112.5(8) . . ?
O24 C29 C30 104.9(8) . . ?
C32 C29 C30 111.3(10) . . ?
O24 C29 C31 108.8(8) . . ?
C32 C29 C31 109.7(9) . . ?
C30 C29 C31 109.5(9) . . ?
C29 C30 H30A 109.5 . . ?
C29 C30 H30B 109.5 . . ?
H30A C30 H30B 109.5 . . ?
C29 C30 H30C 109.5 . . ?
H30A C30 H30C 109.5 . . ?
H30B C30 H30C 109.5 . . ?
C29 C31 H31A 109.5 . . ?
C29 C31 H31B 109.5 . . ?
H31A C31 H31B 109.5 . . ?
C29 C31 H31C 109.5 . . ?
H31A C31 H31C 109.5 . . ?
H31B C31 H31C 109.5 . . ?
C29 C32 H32A 109.5 . . ?
C29 C32 H32B 109.5 . . ?
H32A C32 H32B 109.5 . . ?
C29 C32 H32C 109.5 . . ?
H32A C32 H32C 109.5 . . ?
H32B C32 H32C 109.5 . . ?
O42 C41 C43 103.3(12) . . ?
O42 C41 C42 108.0(12) . . ?
C43 C41 C42 112.1(14) . . ?
O42 C41 C44 111.7(11) . . ?
C43 C41 C44 111.6(15) . . ?
C42 C41 C44 110.0(13) . . ?
C41 C42 H42A 109.5 . . ?
C41 C42 H42B 109.5 . . ?
H42A C42 H42B 109.5 . . ?
C41 C42 H42C 109.5 . . ?
H42A C42 H42C 109.5 . . ?
H42B C42 H42C 109.5 . . ?
C41 C43 H43A 109.5 . . ?
C41 C43 H43B 109.5 . . ?
H43A C43 H43B 109.5 . . ?
C41 C43 H43C 109.5 . . ?
H43A C43 H43C 109.5 . . ?
H43B C43 H43C 109.5 . . ?
C41 C44 H44A 109.5 . . ?
C41 C44 H44B 109.5 . . ?
H44A C44 H44B 109.5 . . ?
C41 C44 H44C 109.5 . . ?
H44A C44 H44C 109.5 . . ?
H44B C44 H44C 109.5 . . ?
O43 C45 C48 106.9(10) . . ?
O43 C45 C46 109.4(11) . . ?
C48 C45 C46 114.9(11) . . ?
O43 C45 C47 104.3(12) . . ?
C48 C45 C47 108.3(12) . . ?
C46 C45 C47 112.5(13) . . ?
C45 C46 H46A 109.5 . . ?
C45 C46 H46B 109.5 . . ?
H46A C46 H46B 109.5 . . ?
C45 C46 H46C 109.5 . . ?
H46A C46 H46C 109.5 . . ?
H46B C46 H46C 109.5 . . ?
C45 C47 H47A 109.5 . . ?
C45 C47 H47B 109.5 . . ?
H47A C47 H47B 109.5 . . ?
C45 C47 H47C 109.5 . . ?
H47A C47 H47C 109.5 . . ?
H47B C47 H47C 109.5 . . ?
C45 C48 H48A 109.5 . . ?
C45 C48 H48B 109.5 . . ?
H48A C48 H48B 109.5 . . ?
C45 C48 H48C 109.5 . . ?
H48A C48 H48C 109.5 . . ?
H48B C48 H48C 109.5 . . ?
O44 C49 C50 112.4(13) . . ?
O44 C49 C52 105.5(10) . . ?
C50 C49 C52 112.2(11) . . ?
O44 C49 C51 110.1(10) . . ?
C50 C49 C51 110.8(12) . . ?
C52 C49 C51 105.4(12) . . ?
C49 C50 H50A 109.5 . . ?
C49 C50 H50B 109.5 . . ?
H50A C50 H50B 109.5 . . ?
C49 C50 H50C 109.5 . . ?
H50A C50 H50C 109.5 . . ?
H50B C50 H50C 109.5 . . ?
C49 C51 H51A 109.5 . . ?
C49 C51 H51B 109.5 . . ?
H51A C51 H51B 109.5 . . ?
C49 C51 H51C 109.5 . . ?
H51A C51 H51C 109.5 . . ?
H51B C51 H51C 109.5 . . ?
C49 C52 H52A 109.5 . . ?
C49 C52 H52B 109.5 . . ?
H52A C52 H52B 109.5 . . ?
C49 C52 H52C 109.5 . . ?
H52A C52 H52C 109.5 . . ?
H52B C52 H52C 109.5 . . ?
O62 C61 C62 106.4(8) . . ?
O62 C61 C64 109.6(8) . . ?
C62 C61 C64 110.7(9) . . ?
O62 C61 C63 107.4(8) . . ?
C62 C61 C63 113.5(9) . . ?
C64 C61 C63 109.2(9) . . ?
C61 C62 H62A 109.5 . . ?
C61 C62 H62B 109.5 . . ?
H62A C62 H62B 109.5 . . ?
C61 C62 H62C 109.5 . . ?
H62A C62 H62C 109.5 . . ?
H62B C62 H62C 109.5 . . ?
C61 C63 H63A 109.5 . . ?
C61 C63 H63B 109.5 . . ?
H63A C63 H63B 109.5 . . ?
C61 C63 H63C 109.5 . . ?
H63A C63 H63C 109.5 . . ?
H63B C63 H63C 109.5 . . ?
C61 C64 H64A 109.5 . . ?
C61 C64 H64B 109.5 . . ?
H64A C64 H64B 109.5 . . ?
C61 C64 H64C 109.5 . . ?
H64A C64 H64C 109.5 . . ?
H64B C64 H64C 109.5 . . ?
O63 C65 C68 111.2(8) . . ?
O63 C65 C67 108.1(8) . . ?
C68 C65 C67 113.1(9) . . ?
O63 C65 C66 104.7(8) . . ?
C68 C65 C66 110.4(9) . . ?
C67 C65 C66 108.9(9) . . ?
C65 C66 H66A 109.5 . . ?
C65 C66 H66B 109.5 . . ?
H66A C66 H66B 109.5 . . ?
C65 C66 H66C 109.5 . . ?
H66A C66 H66C 109.5 . . ?
H66B C66 H66C 109.5 . . ?
C65 C67 H67A 109.5 . . ?
C65 C67 H67B 109.5 . . ?
H67A C67 H67B 109.5 . . ?
C65 C67 H67C 109.5 . . ?
H67A C67 H67C 109.5 . . ?
H67B C67 H67C 109.5 . . ?
C65 C68 H68A 109.5 . . ?
C65 C68 H68B 109.5 . . ?
H68A C68 H68B 109.5 . . ?
C65 C68 H68C 109.5 . . ?
H68A C68 H68C 109.5 . . ?
H68B C68 H68C 109.5 . . ?
O64 C69 C70 106.1(9) . . ?
O64 C69 C72 108.4(8) . . ?
C70 C69 C72 112.0(10) . . ?
O64 C69 C71 108.7(9) . . ?
C70 C69 C71 110.2(10) . . ?
C72 C69 C71 111.2(10) . . ?
C69 C70 H70A 109.5 . . ?
C69 C70 H70B 109.5 . . ?
H70A C70 H70B 109.5 . . ?
C69 C70 H70C 109.5 . . ?
H70A C70 H70C 109.5 . . ?
H70B C70 H70C 109.5 . . ?
C69 C71 H71A 109.5 . . ?
C69 C71 H71B 109.5 . . ?
H71A C71 H71B 109.5 . . ?
C69 C71 H71C 109.5 . . ?
H71A C71 H71C 109.5 . . ?
H71B C71 H71C 109.5 . . ?
C69 C72 H72A 109.5 . . ?
C69 C72 H72B 109.5 . . ?
H72A C72 H72B 109.5 . . ?
C69 C72 H72C 109.5 . . ?
H72A C72 H72C 109.5 . . ?
H72B C72 H72C 109.5 . . ?
O82 C81 C84 110.5(9) . . ?
O82 C81 C83 111.2(9) . . ?
C84 C81 C83 110.6(11) . . ?
O82 C81 C82 103.2(10) . . ?
C84 C81 C82 111.4(10) . . ?
C83 C81 C82 109.7(10) . . ?
C81 C82 H82A 109.5 . . ?
C81 C82 H82B 109.5 . . ?
H82A C82 H82B 109.5 . . ?
C81 C82 H82C 109.5 . . ?
H82A C82 H82C 109.5 . . ?
H82B C82 H82C 109.5 . . ?
C81 C83 H83A 109.5 . . ?
C81 C83 H83B 109.5 . . ?
H83A C83 H83B 109.5 . . ?
C81 C83 H83C 109.5 . . ?
H83A C83 H83C 109.5 . . ?
H83B C83 H83C 109.5 . . ?
C81 C84 H84A 109.5 . . ?
C81 C84 H84B 109.5 . . ?
H84A C84 H84B 109.5 . . ?
C81 C84 H84C 109.5 . . ?
H84A C84 H84C 109.5 . . ?
H84B C84 H84C 109.5 . . ?
C88 C85 O83 110.2(9) . . ?
C88 C85 C87 113.2(10) . . ?
O83 C85 C87 103.2(9) . . ?
C88 C85 C86 112.6(10) . . ?
O83 C85 C86 106.4(8) . . ?
C87 C85 C86 110.6(9) . . ?
C85 C86 H86A 109.5 . . ?
C85 C86 H86B 109.5 . . ?
H86A C86 H86B 109.5 . . ?
C85 C86 H86C 109.5 . . ?
H86A C86 H86C 109.5 . . ?
H86B C86 H86C 109.5 . . ?
C85 C87 H87A 109.5 . . ?
C85 C87 H87B 109.5 . . ?
H87A C87 H87B 109.5 . . ?
C85 C87 H87C 109.5 . . ?
H87A C87 H87C 109.5 . . ?
H87B C87 H87C 109.5 . . ?
C85 C88 H88A 109.5 . . ?
C85 C88 H88B 109.5 . . ?
H88A C88 H88B 109.5 . . ?
C85 C88 H88C 109.5 . . ?
H88A C88 H88C 109.5 . . ?
H88B C88 H88C 109.5 . . ?
O84 C89 C92 109.4(9) . . ?
O84 C89 C91 106.1(8) . . ?
C92 C89 C91 110.1(10) . . ?
O84 C89 C90 112.6(8) . . ?
C92 C89 C90 109.1(10) . . ?
C91 C89 C90 109.5(9) . . ?
C89 C90 H90A 109.5 . . ?
C89 C90 H90B 109.5 . . ?
H90A C90 H90B 109.5 . . ?
C89 C90 H90C 109.5 . . ?
H90A C90 H90C 109.5 . . ?
H90B C90 H90C 109.5 . . ?
C89 C91 H91A 109.5 . . ?
C89 C91 H91B 109.5 . . ?
H91A C91 H91B 109.5 . . ?
C89 C91 H91C 109.5 . . ?
H91A C91 H91C 109.5 . . ?
H91B C91 H91C 109.5 . . ?
C89 C92 H92A 109.5 . . ?
C89 C92 H92B 109.5 . . ?
H92A C92 H92B 109.5 . . ?
C89 C92 H92C 109.5 . . ?
H92A C92 H92C 109.5 . . ?
H92B C92 H92C 109.5 . . ?
O102 C101 C103 107.7(9) . . ?
O102 C101 C102 109.2(9) . . ?
C103 C101 C102 110.9(11) . . ?
O102 C101 C104 107.0(9) . . ?
C103 C101 C104 110.1(10) . . ?
C102 C101 C104 111.6(10) . . ?
C101 C102 H10D 109.5 . . ?
C101 C102 H10E 109.5 . . ?
H10D C102 H10E 109.5 . . ?
C101 C102 H10F 109.5 . . ?
H10D C102 H10F 109.5 . . ?
H10E C102 H10F 109.5 . . ?
C101 C103 H10G 109.5 . . ?
C101 C103 H10H 109.5 . . ?
H10G C103 H10H 109.5 . . ?
C101 C103 H10I 109.5 . . ?
H10G C103 H10I 109.5 . . ?
H10H C103 H10I 109.5 . . ?
C101 C104 H10J 109.5 . . ?
C101 C104 H10K 109.5 . . ?
H10J C104 H10K 109.5 . . ?
C101 C104 H10L 109.5 . . ?
H10J C104 H10L 109.5 . . ?
H10K C104 H10L 109.5 . . ?
O103 C105 C106 110.0(8) . . ?
O103 C105 C107 109.3(8) . . ?
C106 C105 C107 111.1(9) . . ?
O103 C105 C108 106.9(8) . . ?
C106 C105 C108 109.7(9) . . ?
C107 C105 C108 109.8(9) . . ?
C105 C106 H10M 109.5 . . ?
C105 C106 H10N 109.5 . . ?
H10M C106 H10N 109.5 . . ?
C105 C106 H10O 109.5 . . ?
H10M C106 H10O 109.5 . . ?
H10N C106 H10O 109.5 . . ?
C105 C107 H10P 109.5 . . ?
C105 C107 H10Q 109.5 . . ?
H10P C107 H10Q 109.5 . . ?
C105 C107 H10R 109.5 . . ?
H10P C107 H10R 109.5 . . ?
H10Q C107 H10R 109.5 . . ?
C105 C108 H10S 109.5 . . ?
C105 C108 H10T 109.5 . . ?
H10S C108 H10T 109.5 . . ?
C105 C108 H10U 109.5 . . ?
H10S C108 H10U 109.5 . . ?
H10T C108 H10U 109.5 . . ?
O104 C109 C110 105.7(9) . . ?
O104 C109 C111 112.0(8) . . ?
C110 C109 C111 112.4(11) . . ?
O104 C109 C112 108.9(9) . . ?
C110 C109 C112 107.8(10) . . ?
C111 C109 C112 110.0(10) . . ?
C109 C110 H11D 109.5 . . ?
C109 C110 H11E 109.5 . . ?
H11D C110 H11E 109.5 . . ?
C109 C110 H11F 109.5 . . ?
H11D C110 H11F 109.5 . . ?
H11E C110 H11F 109.5 . . ?
C109 C111 H11G 109.5 . . ?
C109 C111 H11H 109.5 . . ?
H11G C111 H11H 109.5 . . ?
C109 C111 H11I 109.5 . . ?
H11G C111 H11I 109.5 . . ?
H11H C111 H11I 109.5 . . ?
C109 C112 H11J 109.5 . . ?
C109 C112 H11K 109.5 . . ?
H11J C112 H11K 109.5 . . ?
C109 C112 H11L 109.5 . . ?
H11J C112 H11L 109.5 . . ?
H11K C112 H11L 109.5 . . ?

loop_
_geom_torsion_atom_site_label_1
_geom_torsion_atom_site_label_2
_geom_torsion_atom_site_label_3
_geom_torsion_atom_site_label_4
_geom_torsion
_geom_torsion_site_symmetry_1
_geom_torsion_site_symmetry_2
_geom_torsion_site_symmetry_3
_geom_torsion_site_symmetry_4
_geom_torsion_publ_flag
O3 Si1 O1 U1 118.6(4) . . . . ?
O2 Si1 O1 U1 -115.9(4) . . . . ?
O4 Si1 O1 U1 5.1(4) . . . . ?
K1 Si1 O1 U1 140.7(7) . . . . ?
O3 Si1 O1 K1 -22.1(7) . . . . ?
O2 Si1 O1 K1 103.4(5) . . . . ?
O4 Si1 O1 K1 -135.6(5) . . . . ?
U1 Si1 O1 K1 -140.7(7) . . . . ?
O1 Si1 O2 C1 29.2(10) . . . . ?
O3 Si1 O2 C1 159.1(9) . . . . ?
O4 Si1 O2 C1 -83.5(10) . . . . ?
U1 Si1 O2 C1 -20.0(11) . . . . ?
K1 Si1 O2 C1 61.3(10) . . . . ?
O1 Si1 O3 C5 103.8(10) . . . . ?
O2 Si1 O3 C5 -26.7(10) . . . . ?
O4 Si1 O3 C5 -148.0(9) . . . . ?
U1 Si1 O3 C5 152.4(8) . . . . ?
K1 Si1 O3 C5 93.4(9) . . . . ?
O1 Si1 O4 C9 175.8(8) . . . . ?
O3 Si1 O4 C9 56.0(9) . . . . ?
O2 Si1 O4 C9 -60.9(9) . . . . ?
U1 Si1 O4 C9 -180.0(10) . . . . ?
K1 Si1 O4 C9 153.7(7) . . . . ?
O1 Si1 O4 U1 -4.2(3) . . . . ?
O3 Si1 O4 U1 -124.0(3) . . . . ?
O2 Si1 O4 U1 119.1(3) . . . . ?
K1 Si1 O4 U1 -26.3(3) . . . . ?
O22 Si2 O21 U1 -161.9(9) . . . . ?
O24 Si2 O21 U1 71.9(10) . . . . ?
O23 Si2 O21 U1 -43.1(11) . . . . ?
O21 Si2 O22 C21 -50.9(10) . . . . ?
O24 Si2 O22 C21 72.7(9) . . . . ?
O23 Si2 O22 C21 -174.4(8) . . . . ?
O21 Si2 O23 C25 -69.0(9) . . . . ?
O22 Si2 O23 C25 55.1(9) . . . . ?
O24 Si2 O23 C25 173.9(8) . . . . ?
O21 Si2 O24 C29 -173.3(8) . . . . ?
O22 Si2 O24 C29 60.0(9) . . . . ?
O23 Si2 O24 C29 -52.9(9) . . . . ?
O43 Si3 O41 U1 -110.4(13) . . . . ?
O42 Si3 O41 U1 121.8(13) . . . . ?
O44 Si3 O41 U1 9.5(14) . . . . ?
O43 Si3 O42 C41 61.8(14) . . . . ?
O41 Si3 O42 C41 -170.8(13) . . . . ?
O44 Si3 O42 C41 -54.9(14) . . . . ?
O41 Si3 O43 C45 -39.8(14) . . . . ?
O42 Si3 O43 C45 84.0(13) . . . . ?
O44 Si3 O43 C45 -161.0(12) . . . . ?
O43 Si3 O44 C49 44.8(12) . . . . ?
O41 Si3 O44 C49 -79.2(11) . . . . ?
O42 Si3 O44 C49 166.6(11) . . . . ?
O63 Si4 O61 U2 -104.0(4) . . . . ?
O64 Si4 O61 U2 128.5(4) . . . . ?
O62 Si4 O61 U2 7.5(4) . . . . ?
O61 Si4 O62 C61 -173.1(7) . . . . ?
O63 Si4 O62 C61 -52.2(8) . . . . ?
O64 Si4 O62 C61 63.9(8) . . . . ?
U2 Si4 O62 C61 -167.1(8) . . . . ?
O61 Si4 O62 U2 -5.9(3) . . . . ?
O63 Si4 O62 U2 114.9(3) . . . . ?
O64 Si4 O62 U2 -128.9(3) . . . . ?
O61 Si4 O63 C65 -80.5(8) . . . . ?
O64 Si4 O63 C65 51.3(8) . . . . ?
O62 Si4 O63 C65 171.9(7) . . . . ?
U2 Si4 O63 C65 -127.8(7) . . . . ?
O61 Si4 O64 C69 -34.4(10) . . . . ?
O63 Si4 O64 C69 -166.8(8) . . . . ?
O62 Si4 O64 C69 78.2(9) . . . . ?
U2 Si4 O64 C69 12.1(11) . . . . ?
O83 Si5 O81 U2 19.3(17) . . . . ?
O82 Si5 O81 U2 -101.1(15) . . . . ?
O84 Si5 O81 U2 146.0(15) . . . . ?
K1 Si5 O81 U2 137.0(17) . . . . ?
O83 Si5 O81 K1 -117.8(4) . . . . ?
O82 Si5 O81 K1 121.9(4) . . . . ?
O84 Si5 O81 K1 9.0(4) . . . . ?
O83 Si5 O82 C81 -42.1(9) . . . . ?
O81 Si5 O82 C81 84.5(9) . . . . ?
O84 Si5 O82 C81 -161.8(8) . . . . ?
K1 Si5 O82 C81 143.4(7) . . . . ?
O81 Si5 O83 C85 48.1(10) . . . . ?
O82 Si5 O83 C85 172.3(8) . . . . ?
O84 Si5 O83 C85 -74.4(9) . . . . ?
K1 Si5 O83 C85 -13.1(10) . . . . ?
O83 Si5 O84 C89 -60.0(9) . . . . ?
O81 Si5 O84 C89 171.9(8) . . . . ?
O82 Si5 O84 C89 53.6(9) . . . . ?
K1 Si5 O84 C89 -179.3(9) . . . . ?
O83 Si5 O84 K1 119.3(4) . . . . ?
O81 Si5 O84 K1 -8.8(4) . . . . ?
O82 Si5 O84 K1 -127.1(3) . . . . ?
O102 Si6 O101 U2 140.1(19) . . . . ?
O104 Si6 O101 U2 -99(2) . . . . ?
O103 Si6 O101 U2 24(2) . . . . ?
K1 Si6 O101 U2 19.7(19) . . . . ?
O102 Si6 O101 K1 120.4(3) . . . . ?
O104 Si6 O101 K1 -118.7(3) . . . . ?
O103 Si6 O101 K1 3.9(3) . . . . ?
O101 Si6 O102 C101 86.5(10) . . . . ?
O104 Si6 O102 C101 -37.9(11) . . . . ?
O103 Si6 O102 C101 -156.8(10) . . . . ?
K1 Si6 O102 C101 161.9(9) . . . . ?
O101 Si6 O103 C105 173.4(7) . . . . ?
O102 Si6 O103 C105 50.4(8) . . . . ?
O104 Si6 O103 C105 -64.0(8) . . . . ?
K1 Si6 O103 C105 178.7(9) . . . . ?
O101 Si6 O103 K1 -5.3(4) . . . . ?
O102 Si6 O103 K1 -128.3(4) . . . . ?
O104 Si6 O103 K1 117.3(4) . . . . ?
O101 Si6 O104 C109 31.4(10) . . . . ?
O102 Si6 O104 C109 158.0(8) . . . . ?
O103 Si6 O104 C109 -87.6(9) . . . . ?
K1 Si6 O104 C109 -41.2(10) . . . . ?
Si1 O2 C1 C3 -86.1(11) . . . . ?
Si1 O2 C1 C4 154.1(9) . . . . ?
Si1 O2 C1 C2 34.5(13) . . . . ?
Si1 O3 C5 C6 -52.4(14) . . . . ?
Si1 O3 C5 C7 69.0(14) . . . . ?
Si1 O3 C5 C8 -172.9(8) . . . . ?
Si1 O4 C9 C11 -69.2(12) . . . . ?
U1 O4 C9 C11 110.8(9) . . . . ?
Si1 O4 C9 C10 52.7(11) . . . . ?
U1 O4 C9 C10 -127.3(8) . . . . ?
Si1 O4 C9 C12 172.2(7) . . . . ?
U1 O4 C9 C12 -7.7(12) . . . . ?
Si2 O22 C21 C22 90.4(11) . . . . ?
Si2 O22 C21 C23 -32.6(13) . . . . ?
Si2 O22 C21 C24 -151.9(8) . . . . ?
Si2 O23 C25 C28A 148.6(11) . . . . ?
Si2 O23 C25 C26A 27.1(15) . . . . ?
Si2 O23 C25 C27A -93.4(12) . . . . ?
Si2 O23 C25 C28B -55(2) . . . . ?
Si2 O23 C25 C27B -176.4(18) . . . . ?
Si2 O23 C25 C26B 68(2) . . . . ?
Si2 O24 C29 C32 -31.5(13) . . . . ?
Si2 O24 C29 C30 -152.7(8) . . . . ?
Si2 O24 C29 C31 90.2(10) . . . . ?
Si3 O42 C41 C43 -144.6(13) . . . . ?
Si3 O42 C41 C42 96.6(15) . . . . ?
Si3 O42 C41 C44 -24(2) . . . . ?
Si3 O43 C45 C48 83.0(15) . . . . ?
Si3 O43 C45 C46 -41.9(17) . . . . ?
Si3 O43 C45 C47 -162.5(12) . . . . ?
Si3 O44 C49 C50 -82.0(13) . . . . ?
Si3 O44 C49 C52 155.4(9) . . . . ?
Si3 O44 C49 C51 42.1(16) . . . . ?
Si4 O62 C61 C62 -146.4(7) . . . . ?
U2 O62 C61 C62 52.8(11) . . . . ?
Si4 O62 C61 C64 -26.7(12) . . . . ?
U2 O62 C61 C64 172.4(7) . . . . ?
Si4 O62 C61 C63 91.8(10) . . . . ?
U2 O62 C61 C63 -69.1(11) . . . . ?
Si4 O63 C65 C68 32.7(12) . . . . ?
Si4 O63 C65 C67 -92.1(10) . . . . ?
Si4 O63 C65 C66 151.9(7) . . . . ?
Si4 O64 C69 C70 -170.0(8) . . . . ?
Si4 O64 C69 C72 -49.5(12) . . . . ?
Si4 O64 C69 C71 71.4(12) . . . . ?
Si5 O82 C81 C84 86.2(11) . . . . ?
Si5 O82 C81 C83 -37.1(14) . . . . ?
Si5 O82 C81 C82 -154.7(8) . . . . ?
Si5 O83 C85 C88 35.2(13) . . . . ?
Si5 O83 C85 C87 156.4(8) . . . . ?
Si5 O83 C85 C86 -87.2(11) . . . . ?
Si5 O84 C89 C92 -95.3(11) . . . . ?
K1 O84 C89 C92 85.7(11) . . . . ?
Si5 O84 C89 C91 145.9(8) . . . . ?
K1 O84 C89 C91 -33.1(11) . . . . ?
Si5 O84 C89 C90 26.2(13) . . . . ?
K1 O84 C89 C90 -152.9(7) . . . . ?
Si6 O102 C101 C103 -162.0(9) . . . . ?
Si6 O102 C101 C102 -41.4(15) . . . . ?
Si6 O102 C101 C104 79.6(11) . . . . ?
Si6 O103 C105 C106 -69.1(11) . . . . ?
K1 O103 C105 C106 109.6(8) . . . . ?
Si6 O103 C105 C107 53.1(11) . . . . ?
K1 O103 C105 C107 -128.2(7) . . . . ?
Si6 O103 C105 C108 171.9(7) . . . . ?
K1 O103 C105 C108 -9.4(9) . . . . ?
Si6 O104 C109 C110 170.4(8) . . . . ?
Si6 O104 C109 C111 47.8(13) . . . . ?
Si6 O104 C109 C112 -74.1(12) . . . . ?

_refine_diff_density_max         2.689
_refine_diff_density_min         -2.107
_refine_diff_density_rms         0.239

_shelx_res_file                  
;
TITL LC584 in P2(1)/c
    lc584.res
    created by SHELXL-2018/3 at 15:29:21 on 20-Nov-2018
CELL 0.71073 14.2098 28.1537 27.9097 90 104.632 90
ZERR       4  0.0025  0.0019  0.0032  0   0.008  0
LATT 1
SYMM -X,0.5+Y,0.5-Z
SFAC C H K N O Si U
UNIT 288 648 4 4 96 24 8
SADI C26A C25 C26B C25 C28B C25 C27A C25 C27B C25 C28A C25
SADI C26A C27A C26A C28A C27A C28A C26B C27B C26B C28B C27B C28B
SIMU 0.02 0.04 2 C25 > C28B
SIMU 0.02 O42 > O44
SIMU 0.02 C41 > C52
SIMU 0.02 C81 > C84
L.S.  10
WPDB -2
CONF
BOND  $H
LIST  4
PLAN  20
TEMP -173
FREE  C108 K1
ABIN
SIZE  0.642 0.503 0.419
FMAP  2
ACTA
SIZE  0.642 0.503 0.419
OMIT -1  0  2
OMIT  1  1  0
OMIT  0  2  0
OMIT  0  1  2
OMIT -1  2  2
OMIT  1  2  1
OMIT  1  0  2
WGHT    0.000000  226.903198
FVAR       0.12780   0.66823
U1    7    0.301838    0.302449    0.639999    11.00000    0.01610    0.01162 =
         0.01275   -0.00010    0.00183   -0.00037
U2    7    0.209920    0.167188    0.590137    11.00000    0.01399    0.01272 =
         0.01089   -0.00023    0.00135   -0.00053
K1    3    0.351962    0.182133    0.716160    11.00000    0.01476    0.01649 =
         0.01629    0.00030    0.00115   -0.00150
SI1   6    0.445258    0.311599    0.749486    11.00000    0.02367    0.01683 =
         0.01289    0.00305    0.00011   -0.00265
SI2   6    0.396788    0.394247    0.567636    11.00000    0.02625    0.02052 =
         0.01446    0.00289    0.00202   -0.00844
SI3   6    0.064419    0.343283    0.658535    11.00000    0.02852    0.02755 =
         0.02063   -0.00006    0.00852    0.00696
SI4   6    0.065094    0.138557    0.486737    11.00000    0.01842    0.01771 =
         0.01200   -0.00049   -0.00277   -0.00327
SI5   6    0.142959    0.115071    0.702220    11.00000    0.01593    0.02365 =
         0.01542    0.00243    0.00201   -0.00373
SI6   6    0.456423    0.108308    0.631244    11.00000    0.01939    0.01888 =
         0.01589    0.00077    0.00888    0.00246
O1    5    0.406241    0.270111    0.709988    11.00000    0.01988    0.02160 =
         0.01103   -0.00664   -0.00168   -0.00023
O2    5    0.561579    0.322181    0.762622    11.00000    0.02730    0.02698 =
         0.02699    0.00102    0.00589   -0.00398
O3    5    0.417191    0.305841    0.801985    11.00000    0.03245    0.04157 =
         0.00957    0.00590    0.00067    0.00093
O4    5    0.377864    0.356455    0.718948    11.00000    0.03181    0.02234 =
         0.01282   -0.00150    0.00232   -0.00032
O21   5    0.368869    0.345986    0.591414    11.00000    0.01883    0.01815 =
         0.01798   -0.00073   -0.00336   -0.00582
O22   5    0.429330    0.386404    0.516449    11.00000    0.02456    0.03124 =
         0.02094   -0.00064    0.00570    0.00106
O23   5    0.305752    0.431948    0.552937    11.00000    0.01576    0.03210 =
         0.02543    0.00234   -0.00161   -0.00162
O24   5    0.479258    0.421803    0.610029    11.00000    0.02723    0.01935 =
         0.02101    0.00082    0.00301   -0.01251
O41   5    0.156952    0.329440    0.639576    11.00000    0.01057    0.02245 =
         0.04259   -0.01227   -0.00174    0.00324
O42   5    0.046954    0.399195    0.649119    11.00000    0.04452    0.03695 =
         0.07836   -0.00248    0.03225    0.01603
O43   5   -0.027606    0.311403    0.636486    11.00000    0.02391    0.08420 =
         0.08330   -0.03502    0.01937   -0.00538
O44   5    0.089969    0.337810    0.718874    11.00000    0.05681    0.04187 =
         0.03432   -0.00145    0.01851    0.00755
O61   5    0.107963    0.115698    0.540358    11.00000    0.02851    0.00993 =
         0.00944    0.00077   -0.00383   -0.00728
O62   5    0.133408    0.187753    0.494283    11.00000    0.01191    0.01989 =
         0.00882   -0.00106   -0.00012   -0.00644
O63   5   -0.046105    0.157485    0.474240    11.00000    0.01190    0.02443 =
         0.02015    0.00086   -0.00076   -0.00164
O64   5    0.075104    0.106494    0.439944    11.00000    0.02840    0.02694 =
         0.01496   -0.00265   -0.00209    0.00213
O81   5    0.176873    0.144531    0.660470    11.00000    0.02196    0.01299 =
         0.01906    0.00460   -0.00137   -0.00368
O82   5    0.036239    0.132288    0.708137    11.00000    0.01838    0.03515 =
         0.02708    0.00439    0.00663   -0.00115
O83   5    0.132891    0.059028    0.693828    11.00000    0.02224    0.03963 =
         0.02108    0.00779   -0.00072   -0.00047
O84   5    0.219144    0.130251    0.755160    11.00000    0.02192    0.02483 =
         0.01218    0.00144    0.00240   -0.00816
O101  5    0.348537    0.128785    0.608478    11.00000    0.01558    0.01621 =
         0.02653    0.00459    0.00799    0.00501
O102  5    0.466359    0.050893    0.631568    11.00000    0.03585    0.02358 =
         0.01031   -0.00021    0.00988    0.00518
O103  5    0.486332    0.124375    0.689984    11.00000    0.01184    0.01938 =
         0.01946    0.00244    0.00325    0.00260
O104  5    0.533749    0.127747    0.601377    11.00000    0.01461    0.02558 =
         0.02783    0.00778    0.01021    0.00508
N1    4    0.264013    0.235139    0.611100    11.00000    0.03030    0.01761 =
         0.02604    0.00776    0.01313    0.00825
C1    1    0.635775    0.317927    0.736696    11.00000    0.01338    0.03580 =
         0.01949    0.00516   -0.00475   -0.00437
C2    1    0.596272    0.328666    0.681919    11.00000    0.02815    0.03121 =
         0.01594   -0.00511    0.00503   -0.00910
AFIX 137
H2A   2    0.562625    0.359350    0.678003    11.00000   -1.50000
H2B   2    0.550563    0.303674    0.666536    11.00000   -1.50000
H2C   2    0.650159    0.329899    0.665900    11.00000   -1.50000
AFIX   0
C3    1    0.674233    0.268379    0.743051    11.00000    0.03236    0.05217 =
         0.04595    0.00800    0.00376    0.00835
AFIX 137
H3A   2    0.622058    0.246081    0.728195    11.00000   -1.50000
H3B   2    0.698521    0.261364    0.778419    11.00000   -1.50000
H3C   2    0.727375    0.265156    0.726712    11.00000   -1.50000
AFIX   0
C4    1    0.714369    0.353722    0.759541    11.00000    0.05592    0.06722 =
         0.02803   -0.00745    0.00092   -0.03297
AFIX 137
H4A   2    0.735613    0.348519    0.795377    11.00000   -1.50000
H4B   2    0.688338    0.385970    0.752990    11.00000   -1.50000
H4C   2    0.769836    0.349758    0.744988    11.00000   -1.50000
AFIX   0
C5    1    0.468909    0.291418    0.851387    11.00000    0.03674    0.02399 =
         0.01279    0.00423   -0.00325   -0.00365
C6    1    0.518306    0.244220    0.850443    11.00000    0.08344    0.05468 =
         0.03522    0.01378    0.02545    0.03492
AFIX 137
H6A   2    0.567666    0.247210    0.831640    11.00000   -1.50000
H6B   2    0.469970    0.220456    0.834671    11.00000   -1.50000
H6C   2    0.549424    0.234284    0.884403    11.00000   -1.50000
AFIX   0
C7    1    0.543709    0.328798    0.873815    11.00000    0.06865    0.07817 =
         0.02195   -0.00569   -0.00569   -0.03900
AFIX 137
H7A   2    0.510578    0.358455    0.878015    11.00000   -1.50000
H7B   2    0.586558    0.334306    0.851822    11.00000   -1.50000
H7C   2    0.582399    0.317825    0.906125    11.00000   -1.50000
AFIX   0
C8    1    0.392418    0.288402    0.880995    11.00000    0.06312    0.05164 =
         0.01607    0.00340    0.00673   -0.00291
AFIX 137
H8A   2    0.342967    0.264932    0.865749    11.00000   -1.50000
H8B   2    0.361646    0.319529    0.881189    11.00000   -1.50000
H8C   2    0.423484    0.278807    0.915075    11.00000   -1.50000
AFIX   0
C9    1    0.367631    0.406170    0.732550    11.00000    0.03645    0.01707 =
         0.02318   -0.01095    0.00969   -0.00770
C10   1    0.469675    0.428012    0.748633    11.00000    0.04598    0.01813 =
         0.03688   -0.01029    0.00281   -0.00642
AFIX 137
H10A  2    0.501656    0.425488    0.721470    11.00000   -1.50000
H10B  2    0.508078    0.410964    0.777642    11.00000   -1.50000
H10C  2    0.464479    0.461536    0.757063    11.00000   -1.50000
AFIX   0
C11   1    0.315566    0.408950    0.773435    11.00000    0.04634    0.02429 =
         0.02821   -0.00679    0.01057    0.00350
AFIX 137
H11A  2    0.356924    0.395371    0.803858    11.00000   -1.50000
H11B  2    0.254544    0.391052    0.763761    11.00000   -1.50000
H11C  2    0.301454    0.442230    0.779208    11.00000   -1.50000
AFIX   0
C12   1    0.305984    0.430286    0.685696    11.00000    0.02407    0.00836 =
         0.03229   -0.00301    0.00848    0.00429
AFIX 137
H12A  2    0.244323    0.413198    0.674142    11.00000   -1.50000
H12B  2    0.341397    0.429796    0.659782    11.00000   -1.50000
H12C  2    0.292903    0.463250    0.693273    11.00000   -1.50000
AFIX   0
C21   1    0.500470    0.354338    0.504225    11.00000    0.02934    0.01853 =
         0.02543    0.00380    0.00853   -0.00545
C22   1    0.447999    0.309321    0.485273    11.00000    0.03731    0.03924 =
         0.04312   -0.01380    0.01893   -0.00558
AFIX 137
H22A  2    0.392170    0.316606    0.457537    11.00000   -1.50000
H22B  2    0.425224    0.294080    0.511852    11.00000   -1.50000
H22C  2    0.492265    0.287817    0.474029    11.00000   -1.50000
AFIX   0
C23   1    0.585655    0.345510    0.547936    11.00000    0.05121    0.03842 =
         0.03078    0.00178    0.00542   -0.00147
AFIX 137
H23A  2    0.562125    0.333431    0.575734    11.00000   -1.50000
H23B  2    0.621068    0.375293    0.557595    11.00000   -1.50000
H23C  2    0.629189    0.322065    0.538917    11.00000   -1.50000
AFIX   0
C24   1    0.534940    0.379770    0.462780    11.00000    0.03419    0.03956 =
         0.03365    0.00470    0.02204    0.00356
AFIX 137
H24A  2    0.573483    0.407747    0.476454    11.00000   -1.50000
H24B  2    0.478302    0.389703    0.436680    11.00000   -1.50000
H24C  2    0.574947    0.358025    0.448862    11.00000   -1.50000
AFIX   0
C25   1    0.215165    0.431306    0.515534    11.00000    0.04077    0.03435 =
         0.03268    0.00978    0.00136    0.01412
PART 1
C26A  1    0.181449    0.381433    0.501463    21.00000    0.02884    0.02722 =
         0.06822    0.00538   -0.01156   -0.00082
AFIX 137
H26A  2    0.157564    0.367148    0.528171    21.00000   -1.50000
H26B  2    0.235876    0.362612    0.496070    21.00000   -1.50000
H26C  2    0.128930    0.382030    0.470977    21.00000   -1.50000
AFIX   0
PART 0
PART 2
C26B  1    0.149471    0.392364    0.527973   -21.00000    0.05001    0.04210 =
         0.04897    0.02287    0.00866   -0.00380
AFIX 137
H26D  2    0.127387    0.401857    0.557115   -21.00000   -1.50000
H26E  2    0.186086    0.362584    0.534962   -21.00000   -1.50000
H26F  2    0.093011    0.387795    0.499780   -21.00000   -1.50000
AFIX   0
PART 0
PART 1
C27A  1    0.233550    0.457384    0.471496    21.00000    0.05740    0.06967 =
         0.03216    0.02673    0.00806    0.01212
AFIX 137
H27A  2    0.284299    0.440893    0.459824    21.00000   -1.50000
H27B  2    0.254780    0.489885    0.481207    21.00000   -1.50000
H27C  2    0.173503    0.458300    0.444876    21.00000   -1.50000
AFIX   0
PART 0
PART 2
C27B  1    0.164764    0.478921    0.519045   -21.00000    0.05900    0.07234 =
         0.06042   -0.00386    0.01753    0.01077
AFIX 137
H27D  2    0.196805    0.504090    0.504749   -21.00000   -1.50000
H27E  2    0.169044    0.486216    0.553864   -21.00000   -1.50000
H27F  2    0.096257    0.476863    0.500764   -21.00000   -1.50000
AFIX   0
PART 0
PART 1
C28A  1    0.144231    0.457859    0.537352    21.00000    0.03426    0.07979 =
         0.04312   -0.01937   -0.00658    0.00632
AFIX 137
H28A  2    0.146246    0.491717    0.529521    21.00000   -1.50000
H28B  2    0.161683    0.453614    0.573371    21.00000   -1.50000
H28C  2    0.078480    0.445573    0.523401    21.00000   -1.50000
AFIX   0
PART 0
PART 2
C28B  1    0.219286    0.424506    0.462113   -21.00000    0.03686    0.07398 =
         0.06515    0.00189   -0.00591    0.02607
AFIX 137
H28D  2    0.255420    0.395414    0.459354   -21.00000   -1.50000
H28E  2    0.252052    0.451771    0.451631   -21.00000   -1.50000
H28F  2    0.153046    0.421946    0.440887   -21.00000   -1.50000
AFIX   0
PART 0
C29   1    0.522278    0.468670    0.609648    11.00000    0.02435    0.01541 =
         0.01441    0.00008   -0.00061   -0.00839
C30   1    0.623616    0.464777    0.645383    11.00000    0.04220    0.03905 =
         0.03437    0.00263    0.00037   -0.02188
AFIX 137
H30A  2    0.660742    0.439796    0.633927    11.00000   -1.50000
H30B  2    0.617083    0.456889    0.678590    11.00000   -1.50000
H30C  2    0.657741    0.495160    0.646452    11.00000   -1.50000
AFIX   0
C31   1    0.460654    0.505212    0.629983    11.00000    0.05523    0.01758 =
         0.03733   -0.01060    0.01725   -0.00585
AFIX 137
H31A  2    0.457237    0.495672    0.663270    11.00000   -1.50000
H31B  2    0.394860    0.506440    0.608071    11.00000   -1.50000
H31C  2    0.490869    0.536650    0.631475    11.00000   -1.50000
AFIX   0
C32   1    0.528578    0.483329    0.559086    11.00000    0.05991    0.01980 =
         0.03116    0.00347    0.01809   -0.01632
AFIX 137
H32A  2    0.463973    0.481345    0.536078    11.00000   -1.50000
H32B  2    0.573456    0.462182    0.547853    11.00000   -1.50000
H32C  2    0.552436    0.516071    0.560171    11.00000   -1.50000
AFIX   0
C41   1   -0.016259    0.433366    0.663685    11.00000    0.06812    0.03417 =
         0.06502   -0.01743    0.02278    0.02470
C42   1    0.041364    0.458466    0.709612    11.00000    0.05975    0.06321 =
         0.06259   -0.01925    0.02000    0.01984
AFIX 137
H42A  2    0.095697    0.475665    0.701919    11.00000   -1.50000
H42B  2    0.066658    0.435048    0.735661    11.00000   -1.50000
H42C  2   -0.000887    0.480967    0.721047    11.00000   -1.50000
AFIX   0
C43   1   -0.043280    0.466053    0.619947    11.00000    0.12907    0.08813 =
         0.06511    0.01893    0.02235    0.07345
AFIX 137
H43A  2   -0.075615    0.447881    0.590427    11.00000   -1.50000
H43B  2    0.015577    0.480968    0.614637    11.00000   -1.50000
H43C  2   -0.087466    0.490677    0.626187    11.00000   -1.50000
AFIX   0
C44   1   -0.105613    0.409755    0.674070    11.00000    0.04866    0.07908 =
         0.08273   -0.00495    0.02540    0.03447
AFIX 137
H44A  2   -0.085065    0.386788    0.701078    11.00000   -1.50000
H44B  2   -0.142243    0.393312    0.644215    11.00000   -1.50000
H44C  2   -0.146972    0.433989    0.683591    11.00000   -1.50000
AFIX   0
C45   1   -0.070256    0.291232    0.588424    11.00000    0.03642    0.04440 =
         0.03185   -0.00806    0.00477   -0.00665
C46   1   -0.067787    0.327295    0.549076    11.00000    0.05939    0.05600 =
         0.07380    0.00737    0.01560    0.02834
AFIX 137
H46A  2   -0.000078    0.334184    0.549295    11.00000   -1.50000
H46B  2   -0.099753    0.356546    0.555658    11.00000   -1.50000
H46C  2   -0.101921    0.314677    0.516611    11.00000   -1.50000
AFIX   0
C47   1   -0.172692    0.278526    0.590027    11.00000    0.02331    0.09379 =
         0.11536    0.00980   -0.00130   -0.00470
AFIX 137
H47A  2   -0.195193    0.300855    0.611683    11.00000   -1.50000
H47B  2   -0.173637    0.246186    0.602885    11.00000   -1.50000
H47C  2   -0.215704    0.280293    0.556552    11.00000   -1.50000
AFIX   0
C48   1   -0.016766    0.246542    0.585134    11.00000    0.04324    0.04667 =
         0.02817    0.00090   -0.01249   -0.01792
AFIX 137
H48A  2   -0.016344    0.226544    0.613928    11.00000   -1.50000
H48B  2    0.050269    0.254048    0.584531    11.00000   -1.50000
H48C  2   -0.048918    0.229537    0.554773    11.00000   -1.50000
AFIX   0
C49   1    0.093306    0.294978    0.747640    11.00000    0.07666    0.02980 =
         0.03020   -0.00428    0.02388   -0.00794
C50   1   -0.005688    0.279635    0.751627    11.00000    0.04732    0.09770 =
         0.05688   -0.01225    0.01484    0.01578
AFIX 137
H50A  2   -0.049229    0.276682    0.718387    11.00000   -1.50000
H50B  2   -0.031805    0.303327    0.770545    11.00000   -1.50000
H50C  2   -0.000609    0.248889    0.768551    11.00000   -1.50000
AFIX   0
C51   1    0.143742    0.254750    0.725638    11.00000    0.06604    0.03661 =
         0.04837    0.00893    0.01957    0.01325
AFIX 137
H51A  2    0.210786    0.264056    0.726909    11.00000   -1.50000
H51B  2    0.108254    0.249100    0.691160    11.00000   -1.50000
H51C  2    0.144121    0.225624    0.744914    11.00000   -1.50000
AFIX   0
C52   1    0.162246    0.306134    0.798679    11.00000    0.07756    0.04449 =
         0.03536   -0.00045    0.01145   -0.00468
AFIX 137
H52A  2    0.142138    0.335877    0.811412    11.00000   -1.50000
H52B  2    0.228925    0.309366    0.795282    11.00000   -1.50000
H52C  2    0.159445    0.280244    0.821748    11.00000   -1.50000
AFIX   0
C61   1    0.128115    0.229478    0.461450    11.00000    0.02652    0.01570 =
         0.01955    0.00781    0.00317    0.00048
C62   1    0.231406    0.246591    0.468001    11.00000    0.03268    0.04482 =
         0.03578    0.02167    0.01819    0.01574
AFIX 137
H62A  2    0.269433    0.221959    0.456624    11.00000   -1.50000
H62B  2    0.260429    0.253331    0.503075    11.00000   -1.50000
H62C  2    0.231333    0.275578    0.448551    11.00000   -1.50000
AFIX   0
C63   1    0.061568    0.266325    0.476976    11.00000    0.05906    0.01745 =
         0.03935    0.00450    0.02004    0.01686
AFIX 137
H63A  2    0.089374    0.275629    0.511491    11.00000   -1.50000
H63B  2   -0.003015    0.252471    0.473711    11.00000   -1.50000
H63C  2    0.055940    0.294356    0.455619    11.00000   -1.50000
AFIX   0
C64   1    0.083549    0.214690    0.407613    11.00000    0.06186    0.02730 =
         0.01734    0.00649    0.00490    0.01008
AFIX 137
H64A  2    0.014771    0.206759    0.403343    11.00000   -1.50000
H64B  2    0.118197    0.186892    0.399607    11.00000   -1.50000
H64C  2    0.089199    0.240969    0.385482    11.00000   -1.50000
AFIX   0
C65   1   -0.136693    0.131069    0.458463    11.00000    0.01614    0.02765 =
         0.02206   -0.00335   -0.00006   -0.00285
C66   1   -0.210965    0.160317    0.477616    11.00000    0.01751    0.05021 =
         0.02328   -0.00331    0.00137   -0.00475
AFIX 137
H66A  2   -0.214002    0.192635    0.464267    11.00000   -1.50000
H66B  2   -0.191047    0.161542    0.513870    11.00000   -1.50000
H66C  2   -0.275198    0.145422    0.466923    11.00000   -1.50000
AFIX   0
C67   1   -0.166913    0.130802    0.401757    11.00000    0.02100    0.05099 =
         0.03156   -0.00763   -0.01027   -0.00716
AFIX 137
H67A  2   -0.112359    0.119787    0.389095    11.00000   -1.50000
H67B  2   -0.185225    0.163014    0.389618    11.00000   -1.50000
H67C  2   -0.222490    0.109435    0.390274    11.00000   -1.50000
AFIX   0
C68   1   -0.126919    0.081776    0.480722    11.00000    0.03765    0.03534 =
         0.03536   -0.00034   -0.00404   -0.01779
AFIX 137
H68A  2   -0.103007    0.084077    0.516794    11.00000   -1.50000
H68B  2   -0.080900    0.063254    0.467407    11.00000   -1.50000
H68C  2   -0.190515    0.066058    0.472387    11.00000   -1.50000
AFIX   0
C69   1    0.150242    0.073432    0.433576    11.00000    0.03328    0.01615 =
         0.02358   -0.00476   -0.00185    0.00604
C70   1    0.126324    0.061654    0.378642    11.00000    0.06301    0.04822 =
         0.02261   -0.00384    0.00431    0.01308
AFIX 137
H70A  2    0.124326    0.091000    0.359527    11.00000   -1.50000
H70B  2    0.062861    0.045881    0.368929    11.00000   -1.50000
H70C  2    0.176374    0.040489    0.372070    11.00000   -1.50000
AFIX   0
C71   1    0.145060    0.028681    0.463729    11.00000    0.04399    0.01672 =
         0.05686    0.00890    0.01507   -0.00759
AFIX 137
H71A  2    0.079909    0.014769    0.452917    11.00000   -1.50000
H71B  2    0.158550    0.036895    0.498932    11.00000   -1.50000
H71C  2    0.193397    0.005662    0.458687    11.00000   -1.50000
AFIX   0
C72   1    0.248705    0.097715    0.451124    11.00000    0.04014    0.02492 =
         0.04991   -0.00475    0.01761    0.00421
AFIX 137
H72A  2    0.264103    0.101943    0.487122    11.00000   -1.50000
H72B  2    0.246512    0.128797    0.435070    11.00000   -1.50000
H72C  2    0.298869    0.078033    0.442473    11.00000   -1.50000
AFIX   0
C81   1   -0.060822    0.118270    0.680505    11.00000    0.01388    0.05953 =
         0.03165    0.02176    0.00030   -0.01231
C82   1   -0.123959    0.161531    0.686432    11.00000    0.04588    0.04475 =
         0.05582    0.01827    0.02060    0.00474
AFIX 137
H82A  2   -0.099894    0.189908    0.673004    11.00000   -1.50000
H82B  2   -0.120360    0.166435    0.721612    11.00000   -1.50000
H82C  2   -0.191639    0.155669    0.668434    11.00000   -1.50000
AFIX   0
C83   1   -0.065361    0.110726    0.625332    11.00000    0.01104    0.05640 =
         0.03496    0.00796   -0.01315   -0.00484
AFIX 137
H83A  2   -0.023413    0.084008    0.621810    11.00000   -1.50000
H83B  2   -0.043053    0.139552    0.611870    11.00000   -1.50000
H83C  2   -0.132506    0.103818    0.607195    11.00000   -1.50000
AFIX   0
C84   1   -0.093026    0.073693    0.702664    11.00000    0.02110    0.03480 =
         0.06902    0.00861    0.01706   -0.00446
AFIX 137
H84A  2   -0.085853    0.078469    0.738188    11.00000   -1.50000
H84B  2   -0.052675    0.046815    0.697721    11.00000   -1.50000
H84C  2   -0.161314    0.067053    0.686372    11.00000   -1.50000
AFIX   0
C85   1    0.197406    0.021800    0.680531    11.00000    0.02946    0.02185 =
         0.02276   -0.00067    0.00172   -0.00095
C86   1    0.173823    0.020669    0.624046    11.00000    0.04803    0.01379 =
         0.02982    0.00277   -0.00060    0.01048
AFIX 137
H86A  2    0.196627    0.050078    0.611924    11.00000   -1.50000
H86B  2    0.103349    0.017769    0.610609    11.00000   -1.50000
H86C  2    0.206357   -0.006565    0.613353    11.00000   -1.50000
AFIX   0
C87   1    0.163649   -0.023347    0.700271    11.00000    0.05271    0.02462 =
         0.03694    0.00623    0.00216   -0.00122
AFIX 137
H87A  2    0.096663   -0.030299    0.681917    11.00000   -1.50000
H87B  2    0.166306   -0.019342    0.735468    11.00000   -1.50000
H87C  2    0.206081   -0.049684    0.696232    11.00000   -1.50000
AFIX   0
C88   1    0.299379    0.032906    0.703109    11.00000    0.02795    0.03661 =
         0.03841   -0.00821    0.01016    0.00130
AFIX 137
H88A  2    0.308828    0.037538    0.738812    11.00000   -1.50000
H88B  2    0.317372    0.062016    0.688332    11.00000   -1.50000
H88C  2    0.340361    0.006616    0.697331    11.00000   -1.50000
AFIX   0
C89   1    0.217654    0.119489    0.805253    11.00000    0.02509    0.02224 =
         0.01460    0.00025    0.00359   -0.00372
C90   1    0.163421    0.073350    0.809412    11.00000    0.05088    0.04086 =
         0.01421    0.00175    0.01323   -0.01511
AFIX 137
H90A  2    0.194585    0.046932    0.796477    11.00000   -1.50000
H90B  2    0.095655    0.076193    0.790196    11.00000   -1.50000
H90C  2    0.165280    0.067367    0.844230    11.00000   -1.50000
AFIX   0
C91   1    0.323851    0.114600    0.834129    11.00000    0.02579    0.06812 =
         0.03244    0.02820   -0.01176   -0.00324
AFIX 137
H91A  2    0.357858    0.144668    0.832819    11.00000   -1.50000
H91B  2    0.354861    0.089329    0.819416    11.00000   -1.50000
H91C  2    0.326997    0.106664    0.868687    11.00000   -1.50000
AFIX   0
C92   1    0.169948    0.159929    0.826002    11.00000    0.08196    0.05368 =
         0.03486    0.00752    0.03305    0.01668
AFIX 137
H92A  2    0.105310    0.165973    0.804204    11.00000   -1.50000
H92B  2    0.209970    0.188577    0.828137    11.00000   -1.50000
H92C  2    0.163666    0.151428    0.859103    11.00000   -1.50000
AFIX   0
C101  1    0.481481    0.016701    0.595111    11.00000    0.05506    0.02406 =
         0.02068   -0.00757    0.01459    0.01544
C102  1    0.419991    0.030627    0.544415    11.00000    0.05237    0.03955 =
         0.01998   -0.00352   -0.00218    0.01943
AFIX 137
H10D  2    0.435848    0.063205    0.536867    11.00000   -1.50000
H10E  2    0.350988    0.028723    0.544128    11.00000   -1.50000
H10F  2    0.433356    0.008961    0.519451    11.00000   -1.50000
AFIX   0
C103  1    0.452632   -0.031307    0.609898    11.00000    0.08217    0.01254 =
         0.04886   -0.00682    0.00688    0.01400
AFIX 137
H10G  2    0.381579   -0.033256    0.602733    11.00000   -1.50000
H10H  2    0.480673   -0.036121    0.645419    11.00000   -1.50000
H10I  2    0.476800   -0.055906    0.591201    11.00000   -1.50000
AFIX   0
C104  1    0.591982    0.017366    0.597079    11.00000    0.05803    0.04995 =
         0.02817    0.00132    0.02218    0.02577
AFIX 137
H10J  2    0.629692    0.009936    0.630767    11.00000   -1.50000
H10K  2    0.610177    0.048943    0.587672    11.00000   -1.50000
H10L  2    0.605613   -0.006363    0.574034    11.00000   -1.50000
AFIX   0
C105  1    0.570447    0.112549    0.730322    11.00000    0.01597    0.02404 =
         0.02356    0.00520   -0.00176   -0.00160
C106  1    0.566534    0.060451    0.744308    11.00000    0.02954    0.03047 =
         0.02910    0.00589   -0.00955   -0.00078
AFIX 137
H10M  2    0.571533    0.040486    0.716294    11.00000   -1.50000
H10N  2    0.504833    0.053974    0.752694    11.00000   -1.50000
H10O  2    0.620717    0.053359    0.772940    11.00000   -1.50000
AFIX   0
C107  1    0.664046    0.123596    0.714416    11.00000    0.02339    0.05401 =
         0.03622    0.01047    0.00966    0.01641
AFIX 137
H10P  2    0.665917    0.157500    0.706756    11.00000   -1.50000
H10Q  2    0.665254    0.104887    0.684967    11.00000   -1.50000
H10R  2    0.720664    0.115446    0.741382    11.00000   -1.50000
AFIX   0
C108  1    0.565005    0.144080    0.774620    11.00000    0.03111    0.03794 =
         0.02229   -0.00111    0.00205    0.00052
AFIX 137
H10S  2    0.508931    0.134609    0.786866    11.00000   -1.50000
H10T  2    0.557892    0.177381    0.764102    11.00000   -1.50000
H10U  2    0.624731    0.140318    0.801087    11.00000   -1.50000
AFIX   0
C109  1    0.538683    0.172107    0.575764    11.00000    0.02136    0.03000 =
         0.02604    0.00972    0.00783   -0.00568
C110  1    0.636809    0.171944    0.563498    11.00000    0.03691    0.07302 =
         0.05413    0.02523    0.02964    0.00461
AFIX 137
H11D  2    0.646330    0.141442    0.548466    11.00000   -1.50000
H11E  2    0.688407    0.176576    0.593904    11.00000   -1.50000
H11F  2    0.639063    0.197707    0.540202    11.00000   -1.50000
AFIX   0
C111  1    0.525761    0.215012    0.606854    11.00000    0.06582    0.02437 =
         0.03477    0.00365    0.01637   -0.00276
AFIX 137
H11G  2    0.577585    0.215301    0.637625    11.00000   -1.50000
H11H  2    0.462442    0.213105    0.614719    11.00000   -1.50000
H11I  2    0.528954    0.244198    0.588194    11.00000   -1.50000
AFIX   0
C112  1    0.459700    0.172031    0.526691    11.00000    0.05537    0.04808 =
         0.02386    0.01022    0.00495   -0.01902
AFIX 137
H11J  2    0.395383    0.172549    0.533545    11.00000   -1.50000
H11K  2    0.466047    0.143330    0.507887    11.00000   -1.50000
H11L  2    0.467272    0.200165    0.507328    11.00000   -1.50000
AFIX   0
HKLF 4 1 -1 0 0 0 0 1 0.5 0.5 0


REM  LC584 in P2(1)/c
REM wR2 = 0.1623, GooF = S = 1.111, Restrained GooF = 1.109 for all data
REM R1 = 0.0686 for 15324 Fo > 4sig(Fo) and 0.1292 for all 24309 data
REM 1040 parameters refined using 174 restraints

END

WGHT      0.0001    226.8380

REM Highest difference peak  2.689,  deepest hole -2.107,  1-sigma level  0.239
Q1    1   0.2105  0.1352  0.5911  11.00000  0.05    2.69
Q2    1   0.2999  0.3622  0.6403  11.00000  0.05    2.50
Q3    1   0.2075  0.2249  0.5892  11.00000  0.05    2.21
Q4    1   0.2579  0.3041  0.6593  11.00000  0.05    2.08
Q5    1   0.2192  0.1669  0.6215  11.00000  0.05    2.01
Q6    1   0.3099  0.2698  0.6385  11.00000  0.05    2.01
Q7    1  -0.0374  0.3380  0.6062  11.00000  0.05    1.99
Q8    1   0.2974  0.3317  0.6383  11.00000  0.05    1.86
Q9    1   0.0146  0.3102  0.6993  11.00000  0.05    1.81
Q10   1   0.2066  0.2015  0.5882  11.00000  0.05    1.71
Q11   1   0.2913  0.3002  0.6069  11.00000  0.05    1.61
Q12   1   0.0491  0.0852  0.6935  11.00000  0.05    1.58
Q13   1   0.1608  0.1712  0.6010  11.00000  0.05    1.44
Q14   1   0.3545  0.2982  0.6201  11.00000  0.05    1.41
Q15   1   0.0600  0.4015  0.6796  11.00000  0.05    1.33
Q16   1   0.3059  0.3029  0.6696  11.00000  0.05    1.33
Q17   1   0.2226  0.0602  0.7039  11.00000  0.05    1.29
Q18   1   0.1588  0.2992  0.6502  11.00000  0.05    1.28
Q19   1   0.2059  0.1649  0.5605  11.00000  0.05    1.27
Q20   1   0.3087  0.1800  0.6623  11.00000  0.05    1.26
;
_shelx_res_checksum              41031

_shelx_fab_file                  
;
-18 0 16 5.1661 -0.8867
-18 1 12 0.0628 -4.4434
-18 1 14 -8.7495 0.0419
-18 1 15 -7.1798 2.7206
-18 1 16 -11.5513 -0.2820
-18 2 8 9.3835 -0.5732
-18 2 9 -0.1819 0.4299
-18 2 10 6.1327 -1.2315
-18 2 11 10.0305 -2.4617
-18 2 12 24.0397 -0.6007
-18 2 13 9.5167 -1.4035
-18 2 14 -1.5349 0.8710
-18 2 15 -8.1655 0.6486
-18 2 16 -5.6721 -1.5980
-18 3 2 9.8915 1.0518
-18 3 6 -5.7595 -0.5050
-18 3 7 5.5185 0.8959
-18 3 8 25.2275 -0.4454
-18 3 11 5.4761 -0.7002
-18 3 12 7.0703 0.1120
-18 3 13 9.2463 2.1220
-18 3 15 -7.6554 1.6055
-18 3 16 -12.2402 0.6482
-18 4 4 -1.9654 0.3375
-18 4 5 -21.7197 1.8865
-18 4 6 -23.3923 0.7451
-18 4 7 5.3952 -0.8458
-18 4 8 -11.6728 -1.1633
-18 4 9 2.8257 1.0049
-18 4 10 8.0573 -2.3312
-18 4 11 -0.5560 -0.1821
-18 4 12 -12.2609 1.2569
-18 4 13 22.8484 -0.4731
-18 4 14 3.0937 1.4972
-18 4 15 10.1092 0.8326
-18 5 9 3.1981 -1.7479
-18 5 10 -8.5551 -0.7692
-18 5 11 -12.0713 0.0014
-18 5 13 -1.9104 1.0314
-18 5 14 -6.7152 1.0277
-18 5 15 11.4871 -0.3432
-18 6 6 10.6065 0.6225
-18 6 7 -1.3183 -0.5520
-18 6 9 -5.9601 0.2955
-18 6 10 -22.2052 0.5224
-18 6 11 3.6433 0.1149
-18 6 12 -6.5637 0.8932
-18 6 13 -5.2290 0.2250
-18 6 14 3.7197 1.8438
-18 7 7 8.6192 0.1759
-18 7 8 19.3038 0.1968
-18 7 9 -0.0951 -1.4400
-18 7 10 0.9840 0.2141
-18 7 11 1.0274 1.1421
-18 7 12 -6.6673 -0.4870
-18 8 8 -1.2431 0.4265
-18 8 9 9.8223 -0.8036
-18 8 10 -0.9008 1.7897
-17 0 12 6.8026 15.1016
-17 0 14 -1.1222 -1.1255
-17 0 16 10.5086 -9.9264
-17 0 18 -0.7747 -0.0753
-17 0 20 6.9692 0.3352
-17 0 22 -0.8670 -1.3643
-17 1 10 3.5408 -5.5857
-17 1 11 7.6042 8.2424
-17 1 12 2.5193 0.5852
-17 1 13 -6.8559 4.3438
-17 1 14 -2.7868 5.7000
-17 1 15 3.0204 -7.2012
-17 1 16 1.5712 2.1274
-17 1 17 -1.0723 -3.1138
-17 1 18 1.7757 -0.2001
-17 1 19 0.5733 2.1251
-17 1 20 1.5126 -1.7351
-17 1 21 4.1648 -1.5555
-17 1 22 5.6889 -0.8798
-17 2 11 -0.3288 -2.7842
-17 2 12 3.8907 1.0375
-17 2 13 -7.5892 2.7653
-17 2 14 -8.7943 -0.7879
-17 2 15 -8.2165 1.7736
-17 2 16 -4.0952 -2.6442
-17 2 17 2.4883 -1.1748
-17 2 18 -0.5908 0.9828
-17 2 19 -1.8787 -1.4993
-17 2 20 -5.5580 0.9829
-17 2 21 5.4411 -3.0695
-17 3 7 11.1956 -1.2941
-17 3 8 35.9730 0.5495
-17 3 9 0.2973 -1.3383
-17 3 10 -1.7068 -0.4809
-17 3 11 4.1758 0.5348
-17 3 12 17.7538 -1.4583
-17 3 13 3.1874 -0.1137
-17 3 14 8.4718 0.2716
-17 3 15 -9.5560 -2.3634
-17 3 16 -5.2199 1.0936
-17 3 17 0.0675 -2.2176
-17 3 18 4.7918 -0.9197
-17 3 19 1.5047 1.7099
-17 3 20 -6.1695 -0.1513
-17 3 21 5.4660 0.4004
-17 4 1 21.6954 1.1273
-17 4 2 -11.0780 0.6146
-17 4 3 -5.7086 4.2007
-17 4 5 -23.1719 2.1080
-17 4 7 15.8321 0.3570
-17 4 8 17.2349 -2.5081
-17 4 10 18.7476 2.0032
-17 4 11 -2.5360 -1.1243
-17 4 12 -3.6188 3.5524
-17 4 13 1.1957 1.3320
-17 4 14 13.3962 -1.8471
-17 4 15 -3.8789 2.1844
-17 4 16 -1.0324 -1.7921
-17 4 17 -10.8737 2.0738
-17 4 18 1.8860 0.1315
-17 4 19 -0.5915 -0.8845
-17 4 20 5.9113 1.0229
-17 4 21 -1.8752 4.3223
-17 5 2 3.1757 0.2736
-17 5 4 -20.9109 -0.0178
-17 5 5 -7.3866 1.3804
-17 5 6 -8.2148 -0.0221
-17 5 7 -14.2748 -0.8674
-17 5 8 -7.3439 -0.8453
-17 5 9 8.6849 -0.3926
-17 5 10 19.0462 -3.1875
-17 5 11 -2.0841 1.2636
-17 5 12 6.8966 0.3710
-17 5 13 4.3247 0.7504
-17 5 14 -3.2502 1.3623
-17 5 15 4.6036 -1.4310
-17 5 16 1.2708 0.0405
-17 5 17 1.1982 0.4945
-17 5 18 -6.0494 -1.0583
-17 5 19 -3.8671 0.8515
-17 5 20 -6.9514 -0.4438
-17 5 21 1.1007 -1.4772
-17 6 1 23.2085 0.9592
-17 6 2 24.1543 -0.5881
-17 6 3 -10.2467 -0.0952
-17 6 4 11.7406 0.7207
-17 6 5 0.1615 -1.0750
-17 6 7 -7.5826 -0.0359
-17 6 8 -20.1119 -0.6364
-17 6 10 -9.8383 -0.4678
-17 6 11 -2.4423 -1.2456
-17 6 12 8.1551 -0.4156
-17 6 13 -11.0863 0.2041
-17 6 14 -4.2800 -0.0062
-17 6 15 -0.1735 0.9997
-17 6 16 -4.0890 -0.7581
-17 6 17 3.4617 0.3410
-17 6 18 -0.3652 0.2915
-17 6 19 2.9751 0.8846
-17 6 20 -6.0011 -0.2152
-17 7 1 -4.4462 0.3996
-17 7 2 4.7238 -0.9566
-17 7 3 18.5315 1.5817
-17 7 4 -4.2201 -0.0561
-17 7 5 -8.3971 0.6875
-17 7 6 22.6622 -1.0213
-17 7 7 -5.4152 -1.6763
-17 7 8 14.1707 -0.2296
-17 7 9 -12.9694 0.4041
-17 7 10 -11.5933 -0.7986
-17 7 11 7.9695 2.7159
-17 7 12 -4.4611 -1.1376
-17 7 13 -5.7187 1.8307
-17 7 14 0.2796 -0.0470
-17 7 15 -9.3474 0.1163
-17 7 16 -4.0462 0.0500
-17 7 17 -3.8020 -0.2513
-17 7 18 3.9960 -0.3829
-17 7 19 -2.8546 -0.0716
-17 7 20 -5.2134 -0.3105
-17 8 2 17.6589 -0.0412
-17 8 3 -16.5040 0.0867
-17 8 5 -0.5811 0.7402
-17 8 6 -7.5815 -0.0241
-17 8 7 10.5529 0.6971
-17 8 9 -2.2853 -1.3518
-17 8 10 10.7647 0.9712
-17 8 11 -5.6737 0.1606
-17 8 12 1.2611 -0.0874
-17 8 13 7.9956 1.9198
-17 8 14 -4.3412 0.3570
-17 8 15 1.1481 1.9680
-17 8 16 -5.9698 -1.2151
-17 8 17 6.6768 0.3728
-17 8 18 0.3939 -0.7611
-17 8 19 3.4576 -1.1652
-17 9 1 5.9039 0.1496
-17 9 2 -23.7888 0.8278
-17 9 3 5.9692 0.8698
-17 9 4 -2.2283 0.3157
-17 9 5 -13.1991 0.1955
-17 9 6 -12.6159 0.2401
-17 9 7 -2.1615 1.2013
-17 9 8 2.0460 -0.6630
-17 9 9 12.3205 0.9139
-17 9 10 -5.6511 0.4293
-17 9 11 9.3573 -0.5454
-17 9 12 -0.9689 0.6470
-17 9 13 -2.7006 0.6297
-17 9 14 1.5905 0.5258
-17 9 15 0.2999 0.0704
-17 9 16 -2.1117 2.1479
-17 9 17 -0.3118 -0.4484
-17 9 18 -4.9538 -1.9815
-17 9 19 7.3063 -1.2782
-17 10 1 -21.6513 0.1052
-17 10 3 -17.3718 0.2016
-17 10 4 1.9252 -0.6876
-17 10 5 -5.9388 -0.5111
-17 10 6 -11.0108 0.5210
-17 10 7 -2.5829 -0.4590
-17 10 9 -6.5258 1.8027
-17 10 10 15.3691 0.1408
-17 10 11 6.2012 0.9239
-17 10 12 -5.0591 0.7083
-17 10 13 11.2179 -0.3790
-17 10 14 -2.6038 0.9308
-17 10 15 -1.9578 -0.0894
-17 10 16 8.6470 -0.2317
-17 10 17 2.3707 -0.4751
-17 10 18 1.0354 2.6899
-17 11 2 5.1784 1.8813
-17 11 4 7.0725 0.6536
-17 11 5 -17.2842 0.2470
-17 11 6 4.3939 0.5319
-17 11 7 -5.2408 -0.4881
-17 11 8 -12.9203 -0.4674
-17 11 9 5.6617 -1.1035
-17 11 10 -0.5337 0.1463
-17 11 11 -6.9920 0.3031
-17 11 12 10.8487 0.4272
-17 11 13 2.9971 0.0331
-17 11 14 -10.0663 1.9310
-17 11 15 4.9531 -1.2360
-17 11 16 -1.8559 2.4375
-17 11 17 -1.5268 0.3827
-17 12 3 18.1648 0.4449
-17 12 5 2.8586 -0.0336
-17 12 6 -5.0855 1.0448
-17 12 8 -3.2366 -0.1201
-17 12 9 2.6564 -0.7135
-17 12 10 -9.0035 -0.1550
-17 12 11 8.4476 -0.3486
-17 12 12 1.5763 0.4260
-17 12 13 -2.1687 -0.7933
-17 12 14 4.2950 0.9771
-17 12 15 1.0318 -0.3337
-17 13 6 3.3155 -0.0918
-17 13 10 -4.6668 -0.6246
-17 13 11 -1.5763 -1.6617
-17 13 12 1.1878 -1.2073
-17 13 13 0.7010 -1.4856
-17 13 14 -0.5676 -1.2815
-17 14 9 -4.3343 -2.2915
-17 14 10 -7.4038 -0.2087
-17 14 11 -2.2001 -2.7588
-16 0 6 11.0531 -9.8446
-16 0 8 -8.2066 7.4604
-16 0 10 -0.8845 15.8756
-16 0 12 -0.9057 -2.5870
-16 0 14 -13.0743 -12.9256
-16 0 16 2.0505 -1.0365
-16 0 18 11.0217 3.1388
-16 0 20 13.2856 0.1953
-16 0 22 -13.7083 5.9519
-16 0 24 -1.9359 3.4925
-16 1 6 -7.4083 -4.1065
-16 1 7 -9.8122 -3.5547
-16 1 8 6.4402 -4.9963
-16 1 9 1.5395 10.1520
-16 1 10 0.7653 0.9555
-16 1 11 14.9228 4.7501
-16 1 12 6.2763 6.2671
-16 1 13 0.9898 -7.5020
-16 1 14 -1.8743 1.7831
-16 1 15 0.0610 -2.8033
-16 1 16 -2.3583 -3.3632
-16 1 17 2.2599 4.3012
-16 1 18 -4.5646 -3.8113
-16 1 19 12.2943 -1.3805
-16 1 20 9.7153 -1.7174
-16 1 21 -2.2737 -0.0420
-16 1 22 2.4546 0.3956
-16 1 23 -12.7902 4.7586
-16 1 24 -0.0745 -0.4430
-16 1 25 -6.1095 -1.0373
-16 2 6 -5.7268 -1.1654
-16 2 8 -27.1809 -0.7884
-16 2 9 -13.0258 -1.8303
-16 2 10 -1.3217 1.0213
-16 2 11 6.9177 4.3446
-16 2 12 3.5664 -1.3279
-16 2 13 2.7021 3.5711
-16 2 14 -5.9612 -0.2246
-16 2 15 0.9042 -1.5177
-16 2 16 0.6662 1.5667
-16 2 17 -7.0189 -1.2728
-16 2 18 6.2861 1.2406
-16 2 19 -3.2954 0.0204
-16 2 20 7.8943 -3.1254
-16 2 21 9.9746 -0.8551
-16 2 22 5.1321 0.1817
-16 2 23 -1.9715 0.8720
-16 2 24 -7.6853 -1.6989
-16 2 25 -1.1104 2.0707
-16 3 6 14.8402 1.1272
-16 3 7 2.7999 -0.7337
-16 3 8 -5.9279 0.6620
-16 3 9 -2.3775 1.2638
-16 3 10 -28.4145 -0.7259
-16 3 11 1.4286 0.5043
-16 3 12 0.0692 -0.3937
-16 3 13 7.7115 -1.6627
-16 3 14 -0.1505 0.8554
-16 3 15 -6.4422 -0.1917
-16 3 16 -12.1808 -0.3105
-16 3 17 5.7803 -0.6126
-16 3 18 -6.4281 -0.6867
-16 3 19 -1.5113 -0.4888
-16 3 20 -2.1715 1.2596
-16 3 21 5.6374 -2.8153
-16 3 22 12.5930 -0.3635
-16 3 23 -6.2366 -1.6167
-16 3 24 4.6071 -0.3750
-16 3 25 -1.4136 -3.2759
-16 4 4 10.7887 -1.3502
-16 4 5 -1.0550 -1.0468
-16 4 6 -0.0200 -2.8774
-16 4 7 28.6082 -1.0762
-16 4 8 17.2702 0.8889
-16 4 9 -0.4555 -1.2769
-16 4 10 1.1609 3.5690
-16 4 11 -3.2923 0.4457
-16 4 12 -6.1592 -1.4881
-16 4 13 10.8986 0.3560
-16 4 14 9.6627 -2.9158
-16 4 15 6.7670 -0.8146
-16 4 16 1.4147 1.2425
-16 4 17 -9.4861 -1.8191
-16 4 18 3.9570 0.0329
-16 4 19 -1.5147 -1.2860
-16 4 20 0.7297 -0.2659
-16 4 21 6.9602 1.9283
-16 4 22 0.8799 1.3475
-16 4 23 9.1507 -1.5974
-16 4 24 -2.4277 -0.6669
-16 4 25 -8.4947 -0.1546
-16 5 1 -2.5580 0.8573
-16 5 2 -21.5153 1.6569
-16 5 3 13.8906 1.4133
-16 5 4 -13.9224 0.7585
-16 5 5 -14.3878 0.4914
-16 5 6 9.4752 -0.0755
-16 5 7 -1.4262 -0.3942
-16 5 8 4.9440 -1.7636
-16 5 9 14.5338 1.4639
-16 5 10 10.9212 0.7494
-16 5 11 -6.3997 0.2614
-16 5 12 -4.9552 3.7489
-16 5 13 -4.4154 -0.2883
-16 5 14 12.3071 -0.0056
-16 5 15 5.4804 0.0855
-16 5 16 2.8438 -0.5026
-16 5 17 2.0185 1.9037
-16 5 18 0.1416 -0.7730
-16 5 19 -9.8927 -0.3057
-16 5 20 4.0951 0.9676
-16 5 21 -2.8413 0.8389
-16 5 22 14.3314 1.6471
-16 5 23 5.1290 2.3670
-16 5 24 1.1516 4.2958
-16 6 1 10.0344 -0.8123
-16 6 2 10.1058 0.9165
-16 6 3 -13.8569 -1.0595
-16 6 6 -9.8481 -0.5079
-16 6 7 -3.7180 0.1299
-16 6 8 -6.0440 0.3811
-16 6 9 7.2835 -1.0061
-16 6 10 12.8460 -0.5330
-16 6 11 -0.9610 -0.5457
-16 6 12 -2.0478 0.5686
-16 6 13 -0.2598 -0.2622
-16 6 14 -3.4162 0.1464
-16 6 15 4.8437 -0.0206
-16 6 16 7.0204 1.1437
-16 6 17 5.8214 -1.2799
-16 6 18 -6.3431 0.3697
-16 6 19 3.1242 0.1975
-16 6 20 -9.4920 0.1427
-16 6 21 2.3812 0.0830
-16 6 22 3.5887 -0.6226
-16 6 23 1.9668 1.8234
-16 6 24 4.6635 1.3341
-16 7 1 28.7255 1.7094
-16 7 2 -6.4723 0.0382
-16 7 3 15.5479 0.2031
-16 7 4 -7.4262 0.0514
-16 7 5 1.3495 -1.0831
-16 7 6 8.1213 -0.5908
-16 7 7 -0.4316 -0.9366
-16 7 8 -12.3794 0.2390
-16 7 9 -2.2834 1.1911
-16 7 10 -9.1697 -0.9411
-16 7 11 1.7592 -0.1831
-16 7 12 1.1030 -0.0309
-16 7 13 -19.7858 -1.6977
-16 7 14 -1.4101 0.4241
-16 7 15 -3.7549 -0.6900
-16 7 16 1.9635 -0.2847
-16 7 17 -3.7620 1.2966
-16 7 18 10.1861 -0.4468
-16 7 19 -9.3184 0.3434
-16 7 20 -8.0477 -0.1617
-16 7 21 3.4277 0.5008
-16 7 22 2.3951 0.8701
-16 7 23 2.3472 -0.3312
-16 7 24 5.7366 -1.7976
-16 8 1 -13.2454 1.1514
-16 8 3 -7.5932 0.5370
-16 8 4 -5.4649 -0.6587
-16 8 5 4.6912 -0.6156
-16 8 6 9.5114 -1.0690
-16 8 7 8.3772 -0.9606
-16 8 8 13.7711 0.3962
-16 8 9 -9.9791 -1.0303
-16 8 10 6.4352 1.0423
-16 8 11 -0.8391 1.5866
-16 8 12 -4.7737 -0.9349
-16 8 13 -4.7607 1.5677
-16 8 14 -4.5357 -0.8704
-16 8 15 -13.6510 0.5818
-16 8 16 -9.4747 -0.6535
-16 8 17 4.3097 -1.0293
-16 8 18 -2.6861 0.2706
-16 8 19 -8.2812 -0.2494
-16 8 20 -1.3393 0.0037
-16 8 21 -6.8925 0.0332
-16 8 22 -6.3734 0.2243
-16 8 23 12.1704 0.4510
-16 9 1 13.6982 -0.3626
-16 9 2 -20.6983 0.4196
-16 9 3 0.2551 0.3669
-16 9 4 -0.9289 0.2801
-16 9 5 -11.1768 0.2653
-16 9 6 1.0389 0.0088
-16 9 7 1.2308 -0.1916
-16 9 8 9.7249 -0.4919
-16 9 9 8.9093 -0.1297
-16 9 10 1.4450 -0.0595
-16 9 11 0.2196 -0.0989
-16 9 12 5.2518 0.4475
-16 9 13 -4.8795 1.3625
-16 9 14 2.7300 0.0324
-16 9 15 -3.6097 1.4473
-16 9 16 -0.7363 -0.3142
-16 9 17 -3.5753 1.9567
-16 9 18 -4.1433 -3.2408
-16 9 19 7.5180 0.9677
-16 9 20 -4.7538 -0.7664
-16 9 21 -6.2419 0.6344
-16 9 22 -1.8110 -0.5200
-16 9 23 0.7640 2.5371
-16 10 1 -15.5417 1.2816
-16 10 2 -12.6162 0.0482
-16 10 3 -3.6073 -0.2103
-16 10 4 -14.9560 -0.8943
-16 10 5 8.1780 0.2963
-16 10 6 -13.6427 -0.4189
-16 10 7 2.9601 0.5060
-16 10 8 10.3071 -0.4073
-16 10 9 -7.8583 0.6690
-16 10 10 14.4386 0.2887
-16 10 11 10.7023 0.0019
-16 10 12 -9.4568 -0.4298
-16 10 13 3.1467 1.7681
-16 10 14 -3.0531 -1.3077
-16 10 15 -3.3464 2.1083
-16 10 16 -0.4012 -0.6756
-16 10 17 -0.0155 0.0314
-16 10 18 -4.4782 -0.7777
-16 10 19 -4.9147 -0.7367
-16 10 20 -1.6405 -3.9536
-16 10 21 -0.0409 -0.6077
-16 10 22 -3.9327 -1.2191
-16 11 1 10.3353 0.6875
-16 11 2 2.0697 0.9544
-16 11 3 -27.0897 -0.2812
-16 11 4 0.0965 -0.3263
-16 11 5 -21.5060 -0.4486
-16 11 6 2.5567 0.2238
-16 11 7 7.5947 -0.0878
-16 11 8 -11.2758 -0.9763
-16 11 9 5.5681 2.1905
-16 11 10 15.6038 -0.4249
-16 11 11 -8.1070 1.4235
-16 11 12 16.7400 -0.2931
-16 11 13 4.7340 0.5848
-16 11 14 -3.9075 -0.0322
-16 11 15 0.5939 0.6146
-16 11 16 7.6351 -1.7731
-16 11 17 4.2258 1.3835
-16 11 18 2.2517 -2.2150
-16 11 19 10.1427 -1.1114
-16 11 20 -4.1178 -2.4449
-16 11 21 -3.4870 -2.5082
-16 12 1 3.5842 0.6595
-16 12 4 -10.5204 -0.6213
-16 12 6 -0.6958 -0.3010
-16 12 7 -8.7359 -1.1637
-16 12 8 1.2130 -1.0298
-16 12 9 6.9791 -0.1969
-16 12 10 -7.3279 -0.4826
-16 12 11 9.8040 0.9661
-16 12 12 3.6593 0.2868
-16 12 13 2.6028 1.6194
-16 12 14 0.5244 -0.1255
-16 12 15 5.3451 1.0879
-16 12 16 -5.2889 0.9211
-16 12 17 -3.1259 0.5880
-16 12 18 7.7032 -0.4500
-16 12 19 3.1332 0.5239
-16 12 20 0.3156 -0.1905
-16 12 21 -2.5127 0.0209
-16 13 1 -6.3098 -0.4974
-16 13 3 -3.6469 -0.8131
-16 13 5 -5.3603 1.1763
-16 13 7 -11.2853 0.8228
-16 13 8 -6.4393 -1.1094
-16 13 9 -2.1596 0.8655
-16 13 10 -0.0833 -1.1985
-16 13 11 1.1208 1.9228
-16 13 12 0.9249 -1.2812
-16 13 13 0.7139 1.0933
-16 13 14 2.2661 0.2214
-16 13 15 7.4194 0.7166
-16 13 16 -2.0788 0.6465
-16 13 17 2.0678 0.5921
-16 13 18 -2.7186 0.5895
-16 13 19 7.3246 1.8312
-16 13 20 0.1616 2.5843
-16 14 4 -1.1742 -1.0492
-16 14 5 6.0663 -0.6372
-16 14 6 -0.3859 -0.1876
-16 14 7 -1.8261 0.5057
-16 14 8 4.0153 -0.5243
-16 14 9 -12.1777 -1.4991
-16 14 10 -11.3998 -0.9672
-16 14 11 8.1801 -0.8597
-16 14 12 -5.5783 -0.2769
-16 14 13 -0.6287 -0.4587
-16 14 14 -1.8724 -2.3979
-16 14 15 7.4136 -0.1575
-16 14 16 1.1958 0.2852
-16 14 17 -0.9122 -1.4338
-16 14 18 -0.6513 0.1885
-16 14 19 5.1661 0.1716
-16 15 1 -3.0241 0.3730
-16 15 2 7.2811 -0.1550
-16 15 3 -5.4015 -0.0504
-16 15 4 8.4733 -1.9068
-16 15 6 3.6519 -0.4804
-16 15 7 12.1305 0.7065
-16 15 8 1.0833 -0.7130
-16 15 9 -3.1958 -0.3196
-16 15 10 2.8060 -0.5965
-16 15 11 -7.9548 -1.0972
-16 15 12 0.4935 0.0877
-16 15 13 -1.7572 -0.8983
-16 15 14 -2.2771 0.6769
-16 15 15 3.2708 -2.6448
-16 15 16 0.5015 -1.1192
-16 15 17 -0.3274 -1.2097
-16 16 2 1.4030 1.5428
-16 16 3 1.0885 0.8868
-16 16 4 -4.8508 -0.4931
-16 16 5 -4.6014 -0.4297
-16 16 7 -1.0452 1.2943
-16 16 8 8.6983 -0.6129
-16 16 9 1.7141 0.5116
-16 16 10 -3.9513 -1.1236
-16 16 11 3.7773 -1.6544
-16 16 12 4.7230 0.7034
-16 16 13 -5.3487 -0.3225
-16 16 14 8.0149 0.3301
-16 16 15 2.9177 -0.2382
-16 16 16 4.8829 1.8857
-16 17 5 -6.1656 -0.0635
-16 17 6 -10.7926 -0.7905
-16 17 7 6.5735 0.0999
-16 17 8 -8.4047 1.0332
-16 17 9 2.4005 0.1315
-16 17 10 -2.7969 -1.1015
-16 17 11 3.6879 -0.2667
-16 17 12 -11.5214 0.0821
-16 17 13 4.9222 -1.1766
-16 17 14 -2.7916 3.2060
-16 18 7 -16.1943 0.6541
-16 18 8 4.1534 1.2180
-16 18 9 -7.2152 0.6677
-16 18 10 5.0876 0.9491
-15 0 4 5.3291 -11.1195
-15 0 6 8.3720 9.2126
-15 0 8 2.4764 14.9331
-15 0 10 10.2333 -5.9761
-15 0 12 -2.6681 -12.8562
-15 0 14 -2.9338 1.1356
-15 0 16 12.3200 4.5338
-15 0 18 12.5235 0.4237
-15 0 20 -3.3449 5.7829
-15 0 22 -16.4115 2.6459
-15 0 24 -3.3704 -11.4280
-15 0 26 -11.3547 -5.8120
-15 1 3 -5.0946 -8.7292
-15 1 4 -6.3627 -4.2029
-15 1 5 7.0097 -1.9436
-15 1 6 1.0718 -3.1887
-15 1 7 -10.0118 9.9218
-15 1 8 3.5150 3.6075
-15 1 9 4.1975 3.1024
-15 1 10 -0.8645 6.6995
-15 1 11 0.9226 -10.0022
-15 1 12 0.8868 1.1034
-15 1 13 -8.5150 -2.5529
-15 1 14 -8.2698 -4.3095
-15 1 15 1.2806 5.1259
-15 1 16 0.1174 -3.2565
-15 1 17 9.7488 -0.8882
-15 1 18 0.4375 -0.5939
-15 1 19 11.3876 -0.5290
-15 1 20 9.0364 3.3001
-15 1 21 -6.9787 6.0449
-15 1 22 -7.2094 4.6445
-15 1 23 -2.4336 -2.3234
-15 1 24 -1.1130 2.0988
-15 1 25 -0.1708 -6.2320
-15 1 26 -1.2692 1.4190
-15 1 27 -1.9411 1.3895
-15 2 3 -7.0921 -1.5475
-15 2 4 5.3212 -2.5725
-15 2 5 -2.9857 -4.6131
-15 2 6 -4.0258 0.1783
-15 2 7 3.7539 -1.2793
-15 2 8 4.5984 1.2787
-15 2 9 -7.7435 4.5843
-15 2 10 13.7735 -1.3167
-15 2 11 8.8808 2.3056
-15 2 12 8.6778 -0.3158
-15 2 13 -4.0463 -2.5626
-15 2 14 -7.4954 2.7216
-15 2 15 -2.0447 -2.1323
-15 2 16 6.6989 -0.2926
-15 2 17 -3.8813 0.0065
-15 2 18 4.9464 -2.2853
-15 2 19 7.7009 -0.4787
-15 2 20 1.8261 -1.7205
-15 2 21 2.8967 1.5708
-15 2 22 -6.2469 2.6537
-15 2 23 -8.0591 3.3266
-15 2 24 -8.2566 -3.3076
-15 2 25 -2.1447 1.8369
-15 2 26 -8.0864 1.7175
-15 2 27 -3.0932 -1.2876
-15 3 1 -2.5091 1.9522
-15 3 3 3.9331 -1.6563
-15 3 4 -6.8836 -0.0001
-15 3 5 -4.7455 -0.3167
-15 3 6 1.5466 1.4477
-15 3 7 -8.3634 0.9402
-15 3 8 -12.7149 0.2354
-15 3 9 -2.3532 0.7300
-15 3 10 -10.1836 0.1332
-15 3 11 1.3982 -1.1748
-15 3 12 8.1114 0.0330
-15 3 13 -1.5528 0.5519
-15 3 14 -2.1894 0.7155
-15 3 15 -9.0996 1.9103
-15 3 16 -6.5110 -0.5616
-15 3 17 6.1784 -0.4291
-15 3 18 6.5890 0.4879
-15 3 19 0.1208 0.4900
-15 3 20 6.9324 -0.4589
-15 3 21 5.4352 0.3536
-15 3 22 0.6221 -1.1216
-15 3 23 -6.4159 -0.4625
-15 3 24 -4.7299 1.2671
-15 3 25 0.2207 -1.0899
-15 3 26 -0.8815 -0.2458
-15 3 27 -8.7241 3.2720
-15 4 3 -3.7503 -0.8385
-15 4 4 10.0751 -1.7526
-15 4 5 9.6408 -0.5622
-15 4 6 -9.1577 1.6049
-15 4 7 5.2509 -0.3697
-15 4 8 5.0710 4.0128
-15 4 9 -7.1547 0.6181
-15 4 10 -9.4543 -1.4315
-15 4 11 1.8663 1.4874
-15 4 12 -4.6393 -3.2272
-15 4 13 13.7182 -0.7567
-15 4 14 -5.3148 0.9342
-15 4 15 -6.0677 -0.7275
-15 4 16 -8.5142 0.7372
-15 4 17 -4.3871 -1.3563
-15 4 18 -4.5104 -0.8324
-15 4 19 7.9164 0.0671
-15 4 20 -0.0784 1.2014
-15 4 21 9.4057 0.5080
-15 4 22 0.1132 0.0622
-15 4 23 -0.0637 -0.5687
-15 4 24 -2.4395 -4.4795
-15 4 25 -3.6622 0.4679
-15 4 26 0.3975 -0.6413
-15 4 27 -3.2722 -1.6955
-15 5 1 -10.3524 1.2267
-15 5 2 -16.0171 0.1933
-15 5 3 8.2874 -2.3080
-15 5 4 11.1556 -0.8532
-15 5 5 -12.5346 -0.3192
-15 5 6 -0.7875 -1.3042
-15 5 7 8.8353 1.1422
-15 5 8 -8.1558 0.3517
-15 5 9 6.1125 0.3562
-15 5 10 -2.2001 2.9009
-15 5 11 -5.5445 -1.3451
-15 5 12 2.1978 -0.4694
-15 5 13 4.0965 0.3285
-15 5 14 11.0420 -1.8531
-15 5 15 6.5190 0.3071
-15 5 16 -2.9917 -1.1630
-15 5 17 -6.7724 -0.5221
-15 5 18 9.4130 -0.8810
-15 5 19 -7.2196 -1.2957
-15 5 20 11.6246 0.0413
-15 5 21 1.4391 1.1537
-15 5 22 7.8828 1.5503
-15 5 23 1.6672 -1.0069
-15 5 24 -2.5134 1.0719
-15 5 25 1.9680 -1.8803
-15 5 26 -0.8552 -3.8985
-15 5 27 -5.3029 -0.3006
-15 6 1 -13.6952 -0.8303
-15 6 2 4.4086 0.4650
-15 6 3 -2.7670 -0.0686
-15 6 4 2.7102 -0.1964
-15 6 5 4.3140 0.0070
-15 6 6 9.7643 0.3825
-15 6 7 -13.3909 -0.0837
-15 6 8 -0.2615 0.4593
-15 6 9 8.4025 0.4049
-15 6 10 -0.6769 -0.1364
-15 6 11 -1.3752 0.6816
-15 6 12 -9.2876 1.1879
-15 6 13 9.7193 0.1727
-15 6 14 6.2756 0.5078
-15 6 15 5.2440 0.0660
-15 6 16 -0.7962 1.1599
-15 6 17 7.1709 -0.9232
-15 6 18 -10.8467 -0.9248
-15 6 19 4.9537 0.7540
-15 6 20 4.0343 1.1035
-15 6 21 5.1165 0.2591
-15 6 22 8.7409 0.0881
-15 6 23 -3.2528 1.7149
-15 6 24 6.3543 3.6496
-15 6 25 1.4274 1.0062
-15 6 26 5.5294 0.7539
-15 6 27 -1.0958 1.0444
-15 7 1 2.3773 -0.3135
-15 7 2 -11.2106 0.4393
-15 7 3 -2.1198 -2.4339
-15 7 4 -4.1725 0.2713
-15 7 5 14.7369 -0.0234
-15 7 6 0.3477 0.4300
-15 7 7 -1.9358 1.4651
-15 7 8 -6.9334 -0.3076
-15 7 9 3.7161 0.5442
-15 7 10 -3.9637 -0.1919
-15 7 11 0.2214 -1.4107
-15 7 12 -3.0423 0.9057
-15 7 13 -1.9943 -1.2162
-15 7 14 0.9647 0.3371
-15 7 15 9.6852 0.6457
-15 7 16 8.1271 -0.1189
-15 7 17 -2.3172 -0.4034
-15 7 18 3.5091 0.7293
-15 7 19 -1.3343 -0.2862
-15 7 20 -3.6213 0.7381
-15 7 21 11.8124 1.3364
-15 7 22 5.6907 0.4966
-15 7 23 -3.4582 0.4144
-15 7 24 -4.7730 -0.7688
-15 7 25 -1.6365 1.2876
-15 7 26 0.1508 5.3593
-15 8 1 -0.0728 1.5346
-15 8 2 11.3955 -0.2800
-15 8 3 -3.8274 0.0074
-15 8 4 -7.4814 -0.4605
-15 8 5 12.2675 -0.6845
-15 8 6 2.6410 0.2925
-15 8 7 8.3264 -0.2805
-15 8 8 -3.9245 1.3802
-15 8 9 -5.2993 0.0219
-15 8 10 -1.2905 -0.3855
-15 8 11 0.1372 0.4337
-15 8 12 -9.1369 -0.6985
-15 8 13 -2.0514 -1.7045
-15 8 14 -1.4577 1.1817
-15 8 15 -3.0723 -1.6075
-15 8 16 -4.3629 0.5298
-15 8 17 5.7759 -1.2030
-15 8 18 3.8881 0.5241
-15 8 19 -13.3812 -0.1020
-15 8 20 4.8039 0.5059
-15 8 21 4.5016 0.1645
-15 8 22 3.9976 2.1281
-15 8 23 4.2031 -0.0680
-15 8 24 6.6836 -0.8045
-15 8 25 -5.9471 -0.2830
-15 8 26 1.0464 1.3337
-15 9 1 6.0534 -0.1387
-15 9 2 8.0406 -0.7897
-15 9 3 -5.9929 -0.2138
-15 9 4 5.5727 0.0922
-15 9 5 -3.8847 -0.6753
-15 9 6 8.6145 -0.0071
-15 9 7 5.9006 -0.1197
-15 9 8 -1.5348 0.1758
-15 9 9 9.6334 -0.3594
-15 9 10 -5.2699 1.1688
-15 9 11 -6.2029 -0.0230
-15 9 12 2.3353 0.9682
-15 9 13 -6.6820 -0.4426
-15 9 14 2.5206 0.2670
-15 9 15 -8.0700 -0.4421
-15 9 16 -3.1562 0.3084
-15 9 17 -3.5304 -1.1717
-15 9 18 -7.4948 0.5633
-15 9 19 -0.9780 -1.5755
-15 9 20 2.4007 1.6001
-15 9 21 -5.2386 -0.6348
-15 9 22 8.5662 0.8491
-15 9 23 1.8267 0.2943
-15 9 24 -2.1749 1.0253
-15 9 25 -1.6718 -2.9529
-15 9 26 4.3284 -0.3589
-15 10 1 -3.6022 -0.8359
-15 10 2 -19.1800 -0.2434
-15 10 3 2.2478 -0.2751
-15 10 4 -6.3884 -0.0962
-15 10 5 9.9797 1.2614
-15 10 6 -6.1477 0.4111
-15 10 7 -6.4863 -0.7736
-15 10 8 11.4806 1.0233
-15 10 9 -7.0789 -1.6373
-15 10 10 -0.9591 0.1792
-15 10 11 9.5439 -0.6539
-15 10 12 -17.0567 0.7956
-15 10 13 3.8813 0.4763
-15 10 14 2.5806 1.3175
-15 10 15 -1.7119 -0.3044
-15 10 16 1.3613 1.4136
-15 10 17 -5.4120 -0.0720
-15 10 18 -5.2260 0.3383
-15 10 19 -9.0909 0.4848
-15 10 20 -4.2169 -0.1943
-15 10 21 5.2618 -0.8914
-15 10 22 3.5855 1.8125
-15 10 23 1.1941 1.0096
-15 10 24 4.6444 0.0933
-15 10 25 -4.8733 -0.0999
-15 11 1 6.4064 0.7097
-15 11 2 -4.2691 -0.4412
-15 11 3 -13.4703 -1.6768
-15 11 4 -0.9818 -0.2850
-15 11 5 4.1061 -0.2714
-15 11 6 1.4431 0.2650
-15 11 7 18.9627 1.0740
-15 11 8 -9.7892 -0.1071
-15 11 9 0.0181 0.0337
-15 11 10 16.6802 0.6795
-15 11 11 -14.2626 -1.2306
-15 11 12 2.9930 0.4310
-15 11 13 -1.2501 -0.2919
-15 11 14 -11.0648 0.2187
-15 11 15 -3.1669 1.0984
-15 11 16 0.6504 -0.5817
-15 11 17 1.4023 -0.3306
-15 11 18 -9.9524 0.6145
-15 11 19 -7.6555 -0.4298
-15 11 20 -3.8215 -0.2704
-15 11 21 -6.1850 -1.4864
-15 11 22 5.4711 0.0869
-15 11 23 9.2167 -0.6732
-15 11 24 -3.4913 2.2217
-15 11 25 0.0358 1.3493
-15 12 1 4.4768 0.1342
-15 12 2 -15.6058 0.3599
-15 12 3 -1.5621 -0.1499
-15 12 4 -10.0601 0.7309
-15 12 5 -9.2660 -0.1309
-15 12 6 5.5650 0.6159
-15 12 7 -2.7607 -1.0046
-15 12 8 8.2856 0.9236
-15 12 9 10.5981 0.3942
-15 12 10 -0.5870 0.1575
-15 12 11 4.3103 -0.2347
-15 12 12 10.9469 0.4169
-15 12 13 0.2697 -0.0219
-15 12 14 6.3340 -0.2334
-15 12 15 -4.2700 -0.9965
-15 12 16 5.7681 -0.3102
-15 12 17 -1.6561 0.0239
-15 12 18 7.3951 -1.8770
-15 12 19 2.0880 -0.9998
-15 12 20 -9.2350 -2.2662
-15 12 21 -2.1105 -0.7785
-15 12 22 7.7886 -4.0702
-15 12 23 0.0396 -3.3880
-15 12 24 8.0324 -1.3181
-15 13 1 -3.7710 0.2988
-15 13 2 -4.0533 -1.5124
-15 13 3 -0.4038 -1.2327
-15 13 4 -8.3819 -0.6232
-15 13 5 -1.8060 -0.2925
-15 13 6 -1.8863 0.1504
-15 13 7 0.7097 -1.1351
-15 13 8 -4.9991 -1.0208
-15 13 9 5.2978 -0.4175
-15 13 10 12.6385 -0.0699
-15 13 11 -3.9807 0.5719
-15 13 12 4.2839 0.5995
-15 13 13 4.6680 0.6149
-15 13 14 2.5715 0.2530
-15 13 15 4.4347 1.2695
-15 13 16 -5.3660 -1.1354
-15 13 17 -4.8799 -0.2364
-15 13 18 8.1715 -0.6170
-15 13 19 -0.0090 0.0442
-15 13 20 -0.1126 -0.0938
-15 13 21 -0.1654 -2.3924
-15 13 22 0.8246 -3.0507
-15 13 23 14.8854 -1.5620
-15 14 1 -0.6183 -0.2376
-15 14 2 -2.6767 0.3370
-15 14 3 -4.1415 -1.1972
-15 14 4 -8.4046 -0.3067
-15 14 5 1.4150 0.5285
-15 14 6 1.9613 1.1456
-15 14 7 -13.0756 0.1774
-15 14 8 -3.3791 0.5967
-15 14 9 1.5867 -0.1181
-15 14 10 -12.1220 -1.0065
-15 14 11 7.1058 1.4135
-15 14 12 0.9892 -0.6215
-15 14 13 -9.2998 1.3255
-15 14 14 10.3954 -0.6971
-15 14 15 5.0687 1.1306
-15 14 16 -2.3435 0.1834
-15 14 17 -0.7199 0.2114
-15 14 18 -0.5327 -1.6148
-15 14 19 2.7922 2.4588
-15 14 20 1.5300 0.0284
-15 14 21 -8.5075 1.4459
-15 14 22 4.5989 0.9673
-15 15 1 0.9303 1.2530
-15 15 2 -2.5541 0.1098
-15 15 3 -1.6313 -1.1060
-15 15 4 4.4427 -1.3313
-15 15 5 2.9529 -0.3308
-15 15 6 2.2181 -0.6831
-15 15 7 6.1351 -0.2506
-15 15 8 1.0770 -0.5465
-15 15 10 2.4348 -0.3951
-15 15 11 5.6097 0.4486
-15 15 12 -17.6979 -0.5832
-15 15 13 6.0900 0.7063
-15 15 14 -6.3749 -1.4373
-15 15 15 3.0004 1.2109
-15 15 16 -2.8501 -2.0434
-15 15 17 -3.5938 0.0123
-15 15 18 -5.1084 -0.5737
-15 15 19 5.7762 -0.5880
-15 15 20 -10.8286 -0.8058
-15 15 21 -1.2633 4.2157
-15 16 1 1.1331 0.0900
-15 16 2 0.9504 0.4302
-15 16 3 2.1523 -1.6483
-15 16 4 -7.8977 -0.5535
-15 16 5 6.5661 -0.2703
-15 16 6 8.7241 0.6290
-15 16 7 6.1583 -0.1652
-15 16 8 4.9915 -0.8134
-15 16 9 -1.2563 -0.1205
-15 16 10 7.9073 -0.2416
-15 16 11 -6.4705 0.4513
-15 16 12 11.4175 -0.3321
-15 16 13 -8.1075 1.1335
-15 16 14 1.0467 -1.6364
-15 16 16 -1.9727 -1.8992
-15 16 17 -4.7970 0.0237
-15 16 18 4.8207 -3.6049
-15 16 19 -4.3571 -1.2425
-15 16 20 -1.2937 -1.0839
-15 16 21 3.8374 -1.5737
-15 17 1 -15.3374 0.6932
-15 17 2 3.4446 0.9809
-15 17 3 -8.5310 -0.3756
-15 17 4 7.8740 -1.7964
-15 17 5 -8.8321 0.1637
-15 17 6 -9.1259 -0.1316
-15 17 7 13.4318 0.5513
-15 17 8 -2.7701 -0.9387
-15 17 9 7.2770 -0.0545
-15 17 10 -3.0301 -2.1844
-15 17 11 15.4714 -0.1739
-15 17 12 -0.2035 1.1858
-15 17 13 6.5222 -0.0826
-15 17 14 13.1944 -0.0028
-15 17 15 6.4325 0.9040
-15 17 16 2.3214 -0.7229
-15 17 17 10.4595 -1.0427
-15 17 18 -3.1126 -0.8142
-15 17 19 -2.4858 0.2999
-15 18 2 -18.2952 0.0759
-15 18 3 0.4335 -1.0589
-15 18 4 -3.2997 -1.4561
-15 18 5 -3.2093 -0.3981
-15 18 6 4.0301 -0.6426
-15 18 7 -13.2479 0.5127
-15 18 8 -12.0947 -0.3126
-15 18 9 1.3302 0.8958
-15 18 10 -3.2210 -1.1489
-15 18 11 0.6917 1.1467
-15 18 12 -10.3638 -1.8949
-15 18 13 10.7124 1.3880
-15 18 14 -0.5863 1.8484
-15 18 15 5.1993 0.0502
-15 18 16 8.2038 0.0485
-15 18 17 6.4520 1.1917
-15 18 18 -0.7337 2.6420
-15 19 2 -3.1530 1.3345
-15 19 3 -12.3291 0.7019
-15 19 4 -8.2535 0.4099
-15 19 5 4.2583 1.2141
-15 19 6 -0.2892 0.5596
-15 19 7 -5.1643 0.0487
-15 19 8 -5.8354 0.4120
-15 19 9 -13.1010 0.0512
-15 19 10 -5.0193 -0.8338
-15 19 11 -3.7105 -0.1778
-15 19 12 -0.6486 0.9547
-15 19 13 -1.3205 0.9017
-15 19 14 -8.1731 -0.4655
-15 19 15 9.8940 1.0707
-15 19 16 1.9819 1.5064
-15 20 1 11.2813 1.4053
-15 20 3 -7.1673 -1.0050
-15 20 4 -7.3810 -0.6498
-15 20 5 -0.3245 0.6925
-15 20 6 3.7871 -0.5603
-15 20 7 8.8202 1.4484
-15 20 8 -3.6638 1.3301
-15 20 9 -2.0754 -1.7686
-15 20 10 -7.8701 -1.1980
-15 20 11 -3.3347 -0.5475
-15 20 12 0.5686 -0.5217
-15 20 13 -9.4243 0.6375
-15 20 14 -0.7688 2.2699
-15 21 4 -5.0311 -0.1145
-15 21 5 -5.7868 0.0085
-15 21 6 -2.1067 0.3427
-15 21 8 8.9008 0.5818
-15 21 9 1.3305 2.0903
-15 21 10 -1.5850 0.0244
-15 21 11 1.0382 -3.3518
-14 0 2 -0.5787 -6.5808
-14 0 4 7.9496 12.0632
-14 0 6 6.6581 12.6444
-14 0 8 6.8351 -8.6323
-14 0 10 8.7015 -13.7600
-14 0 12 4.5725 3.5914
-14 0 14 3.9586 5.2794
-14 0 16 -4.9579 -0.1069
-14 0 18 7.1574 5.7780
-14 0 20 2.3569 1.9412
-14 0 22 2.4603 -13.2877
-14 0 24 2.7991 -6.5174
-14 0 26 -5.4054 12.4717
-14 0 28 4.3497 6.5540
-14 1 1 -18.5784 -3.6146
-14 1 2 -7.1931 -4.4778
-14 1 3 -6.7876 0.4658
-14 1 4 0.8031 -4.2514
-14 1 5 5.4202 11.6774
-14 1 6 3.0068 3.2309
-14 1 7 1.4432 2.2699
-14 1 8 -0.9517 5.4606
-14 1 9 3.1082 -10.3436
-14 1 10 0.3889 -0.6501
-14 1 11 5.1213 -1.4015
-14 1 12 0.8265 -4.8056
-14 1 13 4.0787 5.2402
-14 1 14 3.5825 -2.8919
-14 1 15 0.3608 -1.6975
-14 1 16 0.1059 -0.1089
-14 1 17 -0.0767 -0.6804
-14 1 18 -5.2667 2.0953
-14 1 19 4.8068 5.2882
-14 1 20 3.3364 4.4926
-14 1 21 -2.1195 -3.0241
-14 1 22 -5.7853 -0.3940
-14 1 23 0.6755 -9.9018
-14 1 24 -1.4109 -5.6548
-14 1 25 -6.3329 3.3929
-14 1 26 -1.8039 -4.1024
-14 1 27 0.9024 5.4321
-14 1 28 -1.3656 -2.1389
-14 1 29 6.4092 -3.3985
-14 2 1 -2.7058 -0.9273
-14 2 2 -14.3056 -3.8741
-14 2 3 -8.8916 -3.8930
-14 2 4 1.3938 0.2358
-14 2 5 -1.7452 0.3771
-14 2 6 5.4889 0.3821
-14 2 7 2.7596 4.8812
-14 2 8 8.5677 -1.4918
-14 2 9 -9.0274 2.0861
-14 2 10 1.2000 -0.8847
-14 2 11 -1.0903 -3.5939
-14 2 12 3.4503 2.1239
-14 2 13 0.6036 -1.6523
-14 2 14 -2.5879 -0.1550
-14 2 15 7.8422 -0.0900
-14 2 16 6.4230 -2.6890
-14 2 17 -5.0814 -0.0936
-14 2 18 -3.9061 0.5448
-14 2 19 2.8539 1.7560
-14 2 20 0.3421 1.6172
-14 2 21 -1.3956 3.4841
-14 2 22 0.7164 1.3248
-14 2 23 0.1692 -1.2774
-14 2 24 -2.2218 -2.3208
-14 2 25 0.0121 -3.3278
-14 2 26 -4.0130 3.6076
-14 2 27 -0.8104 -1.1801
-14 2 28 13.1062 -2.2665
-14 2 29 4.2002 1.9912
-14 3 1 -10.1990 -3.2828
-14 3 2 -7.7316 -0.9228
-14 3 3 -2.0768 -1.3441
-14 3 4 -6.8004 -1.2261
-14 3 5 -6.1387 0.8980
-14 3 6 2.7781 -0.5804
-14 3 7 9.7208 0.4029
-14 3 8 5.7235 -0.5911
-14 3 9 0.1497 -1.4328
-14 3 10 2.5926 0.5280
-14 3 11 -3.6204 0.0716
-14 3 12 6.0304 0.0375
-14 3 13 -6.5244 0.8354
-14 3 14 1.8570 0.1021
-14 3 15 2.7547 -0.8687
-14 3 16 5.3247 -0.2342
-14 3 17 4.8384 -0.4568
-14 3 18 4.0691 0.6750
-14 3 19 -4.7239 0.6737
-14 3 20 -2.4962 -0.9486
-14 3 21 -5.0715 -0.2729
-14 3 22 -3.2608 1.0749
-14 3 23 -10.3381 -1.2858
-14 3 24 -3.7966 1.4927
-14 3 25 -7.1273 1.5721
-14 3 26 -13.3374 -1.5413
-14 3 27 0.9459 0.0784
-14 3 28 -6.6477 2.2287
-14 3 29 11.6250 -1.8303
-14 4 1 5.7580 0.3494
-14 4 2 9.1211 -3.3578
-14 4 3 -7.6914 0.0983
-14 4 4 -2.8773 2.3391
-14 4 5 -10.6480 0.4636
-14 4 6 -0.0245 3.2408
-14 4 7 -8.3779 0.4540
-14 4 8 8.3990 -1.3269
-14 4 9 0.2641 0.7992
-14 4 10 -3.3195 -3.1074
-14 4 11 -3.7401 -0.0650
-14 4 12 -2.0174 1.5336
-14 4 13 -1.7072 -0.7935
-14 4 14 -6.7514 1.3054
-14 4 15 -6.0133 0.1591
-14 4 16 0.4321 -0.5326
-14 4 17 7.2362 0.7484
-14 4 18 1.7303 1.5162
-14 4 19 8.9047 1.4872
-14 4 20 -5.0381 0.6911
-14 4 21 6.9473 0.6927
-14 4 22 -10.4644 -2.8920
-14 4 23 3.2323 -0.4888
-14 4 24 -3.2959 -0.6751
-14 4 25 -8.5234 -0.1265
-14 4 26 -2.2340 3.2083
-14 4 27 -11.5013 0.1162
-14 4 28 3.5502 -0.6743
-14 4 29 6.8217 0.5691
-14 5 1 11.0548 -1.6934
-14 5 2 -0.7662 -1.7951
-14 5 3 14.3983 -0.9374
-14 5 4 7.0726 -1.3554
-14 5 5 -1.3216 2.0047
-14 5 6 -12.2388 1.2364
-14 5 7 4.2813 0.9684
-14 5 8 9.4326 2.7473
-14 5 9 -1.0736 -1.6797
-14 5 10 5.3295 -0.3330
-14 5 11 -0.7684 0.5470
-14 5 12 4.0481 -2.3277
-14 5 13 -4.7296 1.4530
-14 5 14 -3.5071 -0.3105
-14 5 15 -6.3550 -0.6490
-14 5 16 -6.5297 -0.6801
-14 5 17 -4.2754 -0.2460
-14 5 18 7.5318 1.0892
-14 5 19 0.5154 0.3909
-14 5 20 6.6693 0.9270
-14 5 21 -4.9199 0.9597
-14 5 22 -1.4437 0.7406
-14 5 23 4.2297 -0.9634
-14 5 24 -8.1938 -2.5325
-14 5 25 7.2772 0.5237
-14 5 26 -16.4262 -2.5451
-14 5 27 -8.9048 0.2307
-14 5 28 -5.8382 1.0642
-14 5 29 0.0840 -0.7290
-14 6 1 -3.6320 0.4836
-14 6 2 -0.6276 -2.6956
-14 6 3 6.3144 -0.4722
-14 6 4 7.4177 0.3948
-14 6 5 -12.1702 0.1350
-14 6 6 -3.4747 0.1373
-14 6 7 -8.7686 0.2614
-14 6 8 -10.9621 0.3942
-14 6 9 1.5109 0.6598
-14 6 10 4.3935 0.2832
-14 6 11 -2.8236 -0.5723
-14 6 12 1.1867 0.4089
-14 6 13 5.7357 0.0033
-14 6 14 3.0200 -0.4484
-14 6 15 -3.5524 -0.4148
-14 6 16 -2.6673 -0.9934
-14 6 17 -1.7394 0.2810
-14 6 18 0.7783 -1.3327
-14 6 19 7.5789 -0.0478
-14 6 20 6.1326 0.5392
-14 6 21 1.7319 -0.6299
-14 6 22 -1.2568 -1.3522
-14 6 23 -5.9973 0.6155
-14 6 24 11.9294 1.8964
-14 6 25 7.1856 -0.6158
-14 6 26 -1.3243 -2.9117
-14 6 27 0.8804 -1.8618
-14 6 28 -7.3230 -0.7069
-14 6 29 3.1939 -1.0773
-14 7 1 -8.3805 -2.8034
-14 7 2 0.5398 0.0172
-14 7 3 10.6678 -1.0799
-14 7 4 7.9989 0.5101
-14 7 5 7.7763 1.1044
-14 7 6 7.4753 -0.3412
-14 7 7 -14.2136 0.4319
-14 7 8 0.1891 -0.3987
-14 7 9 3.4711 -1.0774
-14 7 10 -6.4792 0.3684
-14 7 11 -3.5646 0.2980
-14 7 12 7.6367 0.0115
-14 7 13 -4.0557 1.4573
-14 7 14 1.8298 -0.9033
-14 7 15 3.1686 0.4836
-14 7 16 -2.8111 0.1372
-14 7 17 -0.6644 -0.3265
-14 7 18 -1.3473 0.0330
-14 7 19 5.1372 1.1994
-14 7 20 6.0681 0.0952
-14 7 21 7.4227 -0.1071
-14 7 22 -2.8893 -0.2119
-14 7 23 -2.2580 -0.6579
-14 7 24 -1.6801 1.3092
-14 7 25 4.4907 1.9818
-14 7 26 10.5446 1.5791
-14 7 27 -3.5979 0.2491
-14 7 28 -2.8275 -5.3736
-14 8 1 -13.4125 0.2033
-14 8 2 -0.9630 -0.8569
-14 8 3 -7.9404 -0.8396
-14 8 4 0.3892 1.2389
-14 8 5 10.5642 0.6425
-14 8 6 -0.8838 2.0477
-14 8 7 -4.0903 1.0469
-14 8 8 2.3937 -0.6929
-14 8 9 -7.8703 0.9514
-14 8 10 -2.0127 -1.0784
-14 8 11 8.1584 -0.3303
-14 8 12 -10.8540 0.2074
-14 8 13 5.3856 -0.6782
-14 8 14 3.1407 0.5647
-14 8 15 -3.0019 0.3806
-14 8 16 1.7217 -1.3390
-14 8 17 3.6270 0.6923
-14 8 18 0.5425 0.2632
-14 8 19 2.3945 1.2103
-14 8 20 2.0774 -0.4711
-14 8 21 10.5551 1.6889
-14 8 22 -8.7792 -0.2924
-14 8 23 -6.3248 0.7271
-14 8 24 -8.0135 -1.3707
-14 8 25 7.3597 1.0883
-14 8 26 -6.2943 3.9180
-14 8 27 2.4210 -0.0441
-14 8 28 -0.8950 -0.4072
-14 9 1 1.8494 -0.3884
-14 9 2 4.2766 -0.1990
-14 9 3 -1.4983 -0.2015
-14 9 4 0.1549 0.2865
-14 9 5 2.5907 -0.0527
-14 9 6 2.3365 -0.0497
-14 9 7 7.8075 0.8707
-14 9 8 -3.5920 0.3968
-14 9 9 3.0654 -0.0084
-14 9 10 4.5513 -0.0383
-14 9 11 -8.1619 0.7643
-14 9 12 10.3636 -1.0520
-14 9 13 4.4437 -0.0553
-14 9 14 -4.3190 -0.6611
-14 9 15 -0.6793 -0.2984
-14 9 16 -3.3812 -0.2655
-14 9 17 -1.2354 -0.5094
-14 9 18 0.2824 -0.0396
-14 9 19 0.3245 0.1716
-14 9 20 12.5254 -0.0806
-14 9 21 5.4285 1.3255
-14 9 22 1.8972 0.1961
-14 9 23 -4.3586 0.7551
-14 9 24 -5.0063 0.2861
-14 9 25 -4.1152 1.8451
-14 9 26 3.8029 -0.1445
-14 9 27 5.3629 3.9396
-14 9 28 -9.4213 -0.3968
-14 10 1 -5.0901 -0.6565
-14 10 2 0.5976 -1.8316
-14 10 3 -9.6281 0.5418
-14 10 4 5.2344 0.6695
-14 10 5 0.7397 0.4635
-14 10 6 -3.7852 1.0167
-14 10 7 -9.1682 -0.4755
-14 10 8 3.9682 -0.1262
-14 10 9 -0.4755 0.4982
-14 10 10 -10.0021 -0.1850
-14 10 11 5.7138 0.6908
-14 10 12 -2.3806 0.4091
-14 10 13 0.9084 -0.3554
-14 10 14 14.6132 0.3251
-14 10 15 -2.1249 -0.7679
-14 10 16 -0.4871 -0.5576
-14 10 17 -1.8172 0.6359
-14 10 18 -5.6383 0.4378
-14 10 19 -1.2256 -0.3774
-14 10 20 6.0375 -0.1980
-14 10 21 9.8361 -0.3022
-14 10 22 2.3922 -0.1410
-14 10 23 -5.6583 1.5453
-14 10 24 -4.4923 -1.1104
-14 10 25 -9.0737 -0.8036
-14 10 26 -0.5446 2.4807
-14 10 27 -8.2006 1.5154
-14 11 1 9.0152 -0.8980
-14 11 2 -6.6855 0.1566
-14 11 3 -4.7643 -0.6960
-14 11 4 -0.5696 -0.0262
-14 11 5 -1.1272 1.2554
-14 11 6 -5.9755 -0.2382
-14 11 7 4.9031 0.7062
-14 11 8 -11.1750 0.1417
-14 11 9 -7.4008 -1.7434
-14 11 10 2.2317 0.4006
-14 11 11 -7.3353 -0.1613
-14 11 12 -10.5724 0.1016
-14 11 13 9.0567 0.5092
-14 11 14 -7.5792 0.5367
-14 11 15 3.4271 0.1492
-14 11 16 6.8077 0.9152
-14 11 17 1.3477 -0.2716
-14 11 18 -12.0015 1.2795
-14 11 19 -5.8024 1.4911
-14 11 20 3.9646 0.7480
-14 11 21 7.8725 -1.0184
-14 11 22 4.1031 0.7711
-14 11 23 10.7860 0.3044
-14 11 24 -6.9897 0.8341
-14 11 25 4.3012 0.9834
-14 11 26 -1.9105 0.3361
-14 11 27 2.6283 -0.4242
-14 12 1 1.5669 -0.0164
-14 12 2 8.0261 -1.2198
-14 12 3 2.7056 0.0630
-14 12 4 2.4930 0.2673
-14 12 5 -0.2449 0.2676
-14 12 6 3.2199 0.4151
-14 12 7 0.7056 0.6639
-14 12 8 0.8633 0.2465
-14 12 9 6.3230 0.4905
-14 12 10 -10.9903 0.0262
-14 12 11 -5.9380 -1.0923
-14 12 12 1.6383 0.4966
-14 12 13 -6.6893 -0.7871
-14 12 14 -9.4189 0.5785
-14 12 15 -6.6944 -0.6200
-14 12 16 1.7899 0.3718
-14 12 17 3.8091 0.8533
-14 12 18 -4.3395 1.0715
-14 12 19 -6.3832 0.1936
-14 12 20 -7.1636 1.2008
-14 12 21 -3.0884 1.0214
-14 12 22 12.5460 0.8236
-14 12 23 -7.2657 -1.1829
-14 12 24 1.3981 0.9258
-14 12 25 -3.4463 2.5440
-14 12 26 -4.1061 1.3266
-14 13 1 -4.8763 -0.6472
-14 13 2 -8.0859 0.3592
-14 13 3 3.3054 -0.0324
-14 13 4 4.1174 1.1587
-14 13 5 -3.5049 0.6863
-14 13 6 -1.1072 -0.4660
-14 13 7 -0.4418 0.1717
-14 13 8 7.5876 -0.2249
-14 13 9 4.2660 -0.4114
-14 13 10 12.1988 0.6364
-14 13 11 -1.0454 -0.7762
-14 13 12 2.7303 0.5112
-14 13 13 13.2164 -0.6096
-14 13 14 -2.7539 -0.1012
-14 13 15 -3.7167 -1.3037
-14 13 16 -1.8659 0.5132
-14 13 17 0.9166 -1.0623
-14 13 18 6.5506 0.3143
-14 13 19 5.4457 -0.5844
-14 13 20 -9.2250 -0.1760
-14 13 21 5.4240 -0.6381
-14 13 22 -0.0771 -1.4582
-14 13 24 6.0740 0.6603
-14 13 25 -7.9476 -0.2715
-14 13 26 11.0740 1.0426
-14 14 1 -7.7789 -0.2854
-14 14 2 0.9966 -2.3495
-14 14 3 3.2188 -0.3198
-14 14 4 -6.9594 0.2615
-14 14 5 7.9216 -0.7744
-14 14 6 -1.8756 1.2158
-14 14 7 -4.3800 -1.1391
-14 14 8 -5.3477 -0.0141
-14 14 9 12.6100 -0.9240
-14 14 10 0.1822 -0.4000
-14 14 11 -4.7707 -0.2633
-14 14 12 14.9560 1.1977
-14 14 13 -5.7058 -1.1291
-14 14 14 7.7933 0.8637
-14 14 15 2.3879 -0.5061
-14 14 16 -7.4461 -0.0914
-14 14 17 -5.3261 -1.0695
-14 14 18 11.6696 -0.0011
-14 14 19 -2.7939 -0.4507
-14 14 20 10.6882 0.9788
-14 14 21 2.6667 -2.4552
-14 14 22 6.1592 -0.5819
-14 14 23 10.8385 -2.3407
-14 14 24 -6.8801 -2.7264
-14 14 25 6.5311 -3.8507
-14 15 1 -0.4511 -0.2341
-14 15 2 -8.2145 0.3733
-14 15 3 -8.0019 0.2872
-14 15 4 11.1533 0.3948
-14 15 5 -5.0226 1.0854
-14 15 6 -1.2505 0.0906
-14 15 7 -13.0230 0.5255
-14 15 8 0.0048 0.7411
-14 15 9 -4.5128 -0.7202
-14 15 10 -6.0035 -0.0797
-14 15 11 6.6381 -0.4783
-14 15 12 -13.5704 -0.1686
-14 15 13 -0.2814 -0.0661
-14 15 14 9.5158 0.4244
-14 15 15 -4.9004 -0.2369
-14 15 16 -6.2425 0.6872
-14 15 17 1.8283 -1.4205
-14 15 18 -7.4650 0.5769
-14 15 19 4.8492 -0.5625
-14 15 20 0.0131 -0.2059
-14 15 21 -6.2702 1.2192
-14 15 22 17.7813 1.3806
-14 15 23 1.1041 -2.4683
-14 15 24 7.2128 -2.3870
-14 16 1 3.5089 0.4538
-14 16 2 1.7510 -1.1644
-14 16 3 15.0472 -0.2271
-14 16 4 -10.7900 -0.3664
-14 16 5 17.0316 -0.0602
-14 16 6 6.7808 0.4946
-14 16 7 0.5771 -1.2314
-14 16 8 -1.9357 0.3723
-14 16 9 -5.9835 -0.1492
-14 16 10 7.2596 1.0029
-14 16 11 -3.9684 0.4361
-14 16 12 -10.5937 0.1322
-14 16 13 -3.1563 -0.2480
-14 16 14 -12.3635 0.3946
-14 16 15 -4.7136 0.2463
-14 16 16 -4.1198 -0.7058
-14 16 17 -17.8465 0.0846
-14 16 18 0.5206 -0.2185
-14 16 19 -1.0328 -2.3713
-14 16 20 -12.4578 1.3239
-14 16 21 4.0927 0.2820
-14 16 22 -3.2496 1.8996
-14 16 23 -3.3583 2.0147
-14 17 1 -8.6302 -0.8698
-14 17 2 11.5049 0.9912
-14 17 3 -4.2474 -1.5981
-14 17 4 19.9306 0.9054
-14 17 5 1.2888 0.8490
-14 17 6 0.8517 0.0533
-14 17 7 11.8799 -0.0491
-14 17 8 7.7794 -0.1394
-14 17 9 -2.8729 -1.0614
-14 17 10 10.6454 0.1839
-14 17 11 -1.1799 -0.2942
-14 17 12 12.5158 1.0832
-14 17 13 -5.7747 0.2796
-14 17 14 1.0825 -1.1428
-14 17 15 1.1230 -0.4576
-14 17 16 -12.9339 0.0454
-14 17 17 -2.2320 -0.5214
-14 17 18 1.3814 -2.4995
-14 17 19 -15.1112 -0.5789
-14 17 20 4.9580 -2.0624
-14 17 21 -3.1316 -1.6140
-14 17 22 -7.8244 1.8819
-14 17 23 -10.0796 1.9133
-14 18 1 -14.2342 0.6658
-14 18 2 -18.8410 -0.5071
-14 18 3 8.7627 -1.1515
-14 18 4 5.7782 -0.5288
-14 18 5 -2.3083 -0.8467
-14 18 6 10.5732 0.6070
-14 18 7 0.4536 -0.6627
-14 18 8 -4.5479 -0.4650
-14 18 9 15.8584 -0.6197
-14 18 10 4.9997 -0.7311
-14 18 11 10.8700 0.3598
-14 18 12 6.5933 -0.3729
-14 18 13 9.4501 -0.4572
-14 18 14 21.0513 1.0954
-14 18 15 -5.3123 0.2678
-14 18 16 2.9366 -1.9011
-14 18 17 7.6309 -0.7103
-14 18 18 -4.2906 0.4840
-14 18 19 0.5848 -2.1120
-14 18 20 1.2352 -4.2939
-14 18 21 5.1682 -0.8240
-14 18 22 0.3976 -0.8217
-14 19 1 -13.1167 -0.2608
-14 19 2 -19.5598 -0.0129
-14 19 3 -11.9096 -1.4295
-14 19 4 -7.6939 0.0707
-14 19 5 9.3687 0.0218
-14 19 6 -3.5394 -0.2778
-14 19 7 -15.4307 -0.1913
-14 19 8 -5.7923 -0.3442
-14 19 9 -8.5213 0.0637
-14 19 10 -1.9809 -0.1333
-14 19 11 1.2390 0.2178
-14 19 13 16.1222 0.9583
-14 19 14 1.7298 -0.8857
-14 19 15 7.2932 -0.9177
-14 19 16 11.9405 0.6287
-14 19 17 -3.6744 0.6987
-14 19 18 3.8917 -1.0169
-14 19 19 1.2279 -1.6239
-14 19 20 4.9275 0.0838
-14 20 1 -9.7948 1.6411
-14 20 2 -7.6626 -0.5505
-14 20 3 -17.3141 -0.7851
-14 20 4 -7.0191 0.6398
-14 20 5 -2.7958 0.2573
-14 20 6 -0.5094 0.4096
-14 20 7 -1.4371 -1.1153
-14 20 8 -13.3324 0.6136
-14 20 9 -10.0150 -1.5020
-14 20 10 -10.1386 -1.2519
-14 20 11 -7.6285 0.9716
-14 20 12 1.0900 1.4580
-14 20 13 -0.1054 0.2449
-14 20 14 -1.2573 0.4044
-14 20 15 13.9792 0.7950
-14 20 16 -2.6032 -0.8865
-14 20 17 5.0236 -0.1953
-14 20 18 0.9699 0.6628
-14 20 19 -1.3330 0.7564
-14 21 1 16.5286 0.7822
-14 21 2 4.1182 -1.1806
-14 21 3 -5.9652 -0.5184
-14 21 4 -11.8349 -0.4443
-14 21 5 1.1925 0.3493
-14 21 6 -0.5231 -0.1886
-14 21 7 3.0390 2.3746
-14 21 8 -3.6414 0.3767
-14 21 9 -1.6565 -1.9478
-14 21 10 -10.7187 -0.4778
-14 21 11 -7.9476 -0.4997
-14 21 12 -7.3407 -0.9288
-14 21 13 -7.6829 2.2563
-14 21 14 4.8144 1.6243
-14 21 15 -4.8465 0.0523
-14 21 16 0.0081 1.0876
-14 21 17 4.6488 1.0820
-14 22 1 3.0298 0.1357
-14 22 2 14.1494 1.3908
-14 22 3 3.8877 -0.9567
-14 22 4 1.7835 0.1331
-14 22 5 -8.3636 -0.2617
-14 22 6 -5.1682 0.3356
-14 22 7 0.0147 2.7932
-14 22 8 7.3917 0.9601
-14 22 9 7.6939 2.2291
-14 22 10 -5.2719 -1.2471
-14 22 11 8.9554 -3.1378
-14 22 12 -8.1034 0.2891
-14 22 13 3.6564 -0.2089
-14 22 14 -3.6732 -0.7512
-14 23 2 1.7852 -1.4980
-14 23 3 8.2376 -0.3172
-14 23 4 8.4687 -0.4318
-14 23 5 7.1832 -3.0494
-14 23 6 -13.7789 0.1974
-14 23 7 -0.1730 0.0526
-14 23 8 -2.6439 3.2389
-14 23 9 -0.1872 3.6038
-14 23 10 12.4588 1.0158
-14 23 11 4.5077 1.3522
-14 23 12 -3.8833 -1.4216
-14 23 13 4.6385 -1.3212
-13 0 2 4.8279 10.7045
-13 0 4 -1.3867 14.2715
-13 0 6 2.9499 -9.9073
-13 0 8 1.4484 -12.6722
-13 0 10 5.6584 4.5486
-13 0 12 0.2756 5.2864
-13 0 14 -10.4694 -0.2813
-13 0 16 3.1356 6.0883
-13 0 18 23.0439 0.3807
-13 0 20 2.1959 -13.8740
-13 0 22 2.8487 -4.6139
-13 0 24 3.4208 15.8250
-13 0 26 3.2721 8.2481
-13 0 28 9.7453 -8.8280
-13 0 30 -0.2383 -4.4549
-13 1 1 2.3762 -1.5891
-13 1 2 -1.4668 1.1743
-13 1 3 5.0793 11.8678
-13 1 4 0.2516 5.1855
-13 1 5 16.2043 -0.2342
-13 1 6 0.2121 5.7468
-13 1 7 10.3732 -10.0702
-13 1 8 -0.3043 -1.2476
-13 1 9 6.8584 -0.8569
-13 1 10 6.4795 -4.8317
-13 1 11 13.9562 6.4592
-13 1 12 5.8107 -1.3880
-13 1 13 -1.4037 -2.0462
-13 1 14 0.8449 0.9608
-13 1 15 -7.1600 0.1854
-13 1 16 -12.6431 3.1947
-13 1 17 10.2095 5.5520
-13 1 18 2.3922 4.2478
-13 1 19 9.4138 -3.9925
-13 1 20 9.7467 0.0790
-13 1 21 -0.8123 -9.1472
-13 1 22 2.7364 -6.6469
-13 1 23 0.1384 4.4649
-13 1 24 4.3485 -2.6334
-13 1 25 -1.9466 9.9390
-13 1 26 0.2755 4.7030
-13 1 27 7.4934 -4.9325
-13 1 28 -7.2478 4.7791
-13 1 29 -2.1435 -6.0699
-13 1 30 -0.8189 2.5830
-13 1 31 -5.8001 1.6397
-13 2 1 -14.7523 2.9334
-13 2 2 -3.5661 2.1338
-13 2 3 -12.0039 1.6180
-13 2 4 -0.3496 2.0257
-13 2 5 -6.3038 5.8713
-13 2 6 4.9662 -0.7534
-13 2 7 5.9200 0.9349
-13 2 8 -4.6595 -0.5937
-13 2 9 -2.7835 -3.1971
-13 2 10 -2.1538 1.8145
-13 2 11 9.8988 -1.3414
-13 2 12 4.3940 -0.8738
-13 2 13 11.7867 0.5588
-13 2 14 -1.4984 -2.3330
-13 2 15 -5.6947 -0.4038
-13 2 16 0.7064 0.3856
-13 2 17 -12.8627 1.7803
-13 2 18 -3.4272 1.1096
-13 2 19 5.5418 2.3836
-13 2 20 -0.1281 -1.1286
-13 2 21 5.5079 -2.6021
-13 2 22 -1.8356 -0.8422
-13 2 23 4.7690 -5.0207
-13 2 24 -2.0841 -0.9676
-13 2 25 1.0851 0.7279
-13 2 26 10.5383 0.4502
-13 2 27 -3.7926 3.9540
-13 2 28 11.3202 -4.0321
-13 2 29 -1.7132 0.9967
-13 2 30 -9.9387 0.4891
-13 2 31 -2.2560 -2.8192
-13 3 1 0.8985 -2.2605
-13 3 2 -13.1328 0.7865
-13 3 3 4.2154 1.8239
-13 3 4 -6.5105 -0.7388
-13 3 5 2.4993 0.1399
-13 3 6 -0.3530 -1.6780
-13 3 7 9.5609 -1.4753
-13 3 8 7.0300 -0.4444
-13 3 9 -5.8222 -0.0068
-13 3 10 1.3899 0.0206
-13 3 11 0.1737 0.8277
-13 3 12 7.5273 -0.7728
-13 3 13 4.9536 -0.9748
-13 3 14 3.6456 0.0793
-13 3 15 8.1644 -0.3991
-13 3 16 -3.0700 0.1311
-13 3 17 -1.8103 1.2147
-13 3 18 -1.4866 -0.1615
-13 3 19 -9.8098 -0.7647
-13 3 20 3.5301 -0.5110
-13 3 21 -10.4143 -1.1850
-13 3 22 9.2693 1.5682
-13 3 23 -7.2542 0.3824
-13 3 24 1.3322 -0.6406
-13 3 25 1.5829 1.4551
-13 3 26 -3.3841 -1.2724
-13 3 27 16.7420 -2.7888
-13 3 28 6.2443 1.8878
-13 3 29 -2.7424 0.4376
-13 3 30 2.4022 -2.3891
-13 3 31 -6.6062 -0.5096
-13 4 1 -13.7680 0.5634
-13 4 2 1.0935 1.9229
-13 4 3 -5.0778 0.1088
-13 4 4 -3.8386 2.4795
-13 4 5 -9.6189 0.4870
-13 4 6 1.5242 -2.4090
-13 4 7 11.2695 0.1683
-13 4 8 -7.0361 -3.6786
-13 4 9 6.3722 -0.7749
-13 4 10 -4.4970 1.8731
-13 4 11 -2.1146 -0.8285
-13 4 12 1.1052 1.1090
-13 4 13 5.3490 -0.7970
-13 4 14 -0.1432 -1.0441
-13 4 15 2.9725 0.1918
-13 4 16 6.3607 1.7278
-13 4 17 5.5762 0.7104
-13 4 18 -1.1177 0.6256
-13 4 19 3.2976 0.2212
-13 4 20 -14.6099 -2.9289
-13 4 21 -1.7858 -0.7841
-13 4 22 -9.9260 -1.1119
-13 4 23 -9.0459 -1.7363
-13 4 24 -2.6984 4.3755
-13 4 25 -21.2692 0.3825
-13 4 26 2.2243 0.7106
-13 4 27 0.8114 0.1014
-13 4 28 7.8325 -1.5482
-13 4 29 12.4797 -0.5320
-13 4 30 -5.0372 0.0833
-13 4 31 -1.7642 2.7092
-13 5 1 -4.7850 -1.4552
-13 5 2 -0.6224 -0.5363
-13 5 3 1.9772 2.6861
-13 5 4 -1.9439 1.4834
-13 5 5 -3.4651 0.1542
-13 5 6 1.2843 1.6435
-13 5 7 -7.8646 -1.1639
-13 5 8 14.2041 -1.2701
-13 5 9 3.4434 -0.2874
-13 5 10 -6.8766 -2.2703
-13 5 11 -1.7087 1.5973
-13 5 12 3.1124 0.1205
-13 5 13 -6.3112 -0.8178
-13 5 14 0.5939 0.3699
-13 5 15 -1.4939 -0.2038
-13 5 16 -3.3773 0.6493
-13 5 17 3.8055 1.4101
-13 5 18 12.2214 2.1164
-13 5 19 2.3758 -0.1083
-13 5 20 4.8695 -0.0757
-13 5 21 -5.0704 -0.3942
-13 5 22 -3.7117 -1.0872
-13 5 23 8.3245 -0.2660
-13 5 24 -7.7280 -1.1839
-13 5 25 -8.8199 0.8380
-13 5 26 -8.7131 2.0044
-13 5 27 -9.6319 -0.0119
-13 5 28 14.5212 1.7149
-13 5 29 2.1482 -2.4356
-13 5 30 4.1134 1.0491
-13 6 1 3.8040 1.0938
-13 6 2 3.3791 -1.0955
-13 6 3 3.7028 0.6829
-13 6 4 6.0290 -0.2137
-13 6 5 -0.4748 1.0758
-13 6 6 -6.4541 -0.1046
-13 6 7 7.3959 0.7028
-13 6 8 2.1331 0.6103
-13 6 9 -2.0201 -0.3625
-13 6 10 8.3804 0.4404
-13 6 11 6.9921 -0.3253
-13 6 12 -9.7654 -0.1930
-13 6 13 8.0550 0.3050
-13 6 14 -4.6540 -0.5743
-13 6 15 -3.2399 0.0452
-13 6 16 -3.4156 0.4072
-13 6 17 -3.4007 0.7586
-13 6 18 -0.3415 0.9596
-13 6 19 9.0989 -0.3891
-13 6 20 2.6280 0.3974
-13 6 21 -6.3723 0.7098
-13 6 22 0.0011 -0.8070
-13 6 23 -3.8823 0.5738
-13 6 24 0.5720 1.4443
-13 6 25 2.2351 -1.2111
-13 6 26 -21.2698 -1.9329
-13 6 27 -5.0251 0.1713
-13 6 28 -5.0095 1.1835
-13 6 29 5.5655 2.1852
-13 6 30 0.5562 -2.0112
-13 7 1 3.4814 -1.3765
-13 7 2 -5.5508 -1.2247
-13 7 3 11.3524 1.5881
-13 7 4 -2.8862 0.0418
-13 7 5 -5.0135 0.2858
-13 7 6 -0.0646 -1.5180
-13 7 7 -7.0153 -1.1757
-13 7 8 -7.9621 0.5599
-13 7 9 3.1133 -0.1876
-13 7 10 -0.3431 -0.0652
-13 7 11 -11.6537 0.7948
-13 7 12 14.5562 -0.2022
-13 7 13 -5.3525 -0.0590
-13 7 14 -2.8699 -0.1138
-13 7 15 5.9894 -0.3310
-13 7 16 -6.4074 0.7759
-13 7 17 -5.9549 0.8964
-13 7 18 4.4218 -0.8761
-13 7 19 0.6033 -0.9948
-13 7 20 5.9823 0.6042
-13 7 21 -0.9506 -2.3603
-13 7 22 0.8171 -0.4017
-13 7 23 1.2310 0.7348
-13 7 24 18.8136 0.1199
-13 7 25 -4.1155 1.5561
-13 7 26 7.5332 -1.5344
-13 7 27 -2.7071 -1.2809
-13 7 28 3.2367 -0.6474
-13 7 29 5.3455 0.3088
-13 7 30 6.7488 3.2705
-13 8 1 -8.7547 -0.5145
-13 8 2 11.1504 -0.3658
-13 8 3 2.6325 0.0233
-13 8 4 9.4303 0.7777
-13 8 5 6.6694 0.3971
-13 8 6 3.6583 -0.3506
-13 8 7 -5.7204 0.0404
-13 8 8 5.2488 -1.7849
-13 8 9 -1.5955 -0.9385
-13 8 10 -9.9894 1.0032
-13 8 11 9.3781 -0.7748
-13 8 12 -8.0422 0.2903
-13 8 13 -9.5835 0.2832
-13 8 14 8.9134 -0.6246
-13 8 15 -5.9183 0.3471
-13 8 16 -2.3550 0.4958
-13 8 17 4.6146 0.3269
-13 8 18 -5.2693 0.9496
-13 8 19 5.0622 0.1803
-13 8 20 2.9861 -0.9490
-13 8 21 -2.8728 -1.0784
-13 8 22 -8.1530 0.5360
-13 8 23 -1.7482 -1.7903
-13 8 24 -0.2947 1.2241
-13 8 25 11.1840 -1.1134
-13 8 26 0.5581 0.9053
-13 8 27 -9.0590 -1.8879
-13 8 28 -1.9859 -2.7504
-13 8 29 2.8612 0.7033
-13 8 30 8.7649 0.8836
-13 9 1 -4.3851 -0.9353
-13 9 2 -5.2621 0.8037
-13 9 3 3.2340 0.9598
-13 9 4 -3.8482 0.7142
-13 9 5 2.3532 1.0726
-13 9 6 1.4554 0.9432
-13 9 7 0.9905 0.2295
-13 9 8 1.4431 -0.0722
-13 9 9 -5.2029 0.3439
-13 9 10 4.5054 -0.8544
-13 9 11 1.2613 0.1656
-13 9 12 -5.4246 -0.2846
-13 9 13 8.4060 -0.1624
-13 9 14 -12.8626 0.3674
-13 9 15 -4.0366 -0.2239
-13 9 16 4.1772 0.1389
-13 9 17 -6.7931 0.4581
-13 9 18 1.1235 -0.0166
-13 9 19 4.4339 0.0804
-13 9 20 1.6944 -0.1679
-13 9 21 0.5033 0.2803
-13 9 22 -10.8561 -0.1407
-13 9 23 -8.4739 -0.3783
-13 9 24 -2.7925 -0.0438
-13 9 25 4.8832 1.0049
-13 9 26 0.3715 -0.0560
-13 9 27 8.8044 -2.0821
-13 9 28 -4.4747 -0.2796
-13 9 29 1.1708 -3.6361
-13 10 1 -11.1856 0.3056
-13 10 2 4.3311 -1.0572
-13 10 3 -7.6308 0.0458
-13 10 4 4.4176 0.8826
-13 10 5 6.8459 -0.5211
-13 10 6 -2.2981 0.1551
-13 10 7 5.6147 0.4666
-13 10 8 8.9659 -0.5006
-13 10 9 1.8066 0.7997
-13 10 10 3.3839 0.3405
-13 10 11 0.1589 0.0544
-13 10 12 12.8350 -0.4612
-13 10 13 -2.0928 0.0476
-13 10 14 5.0415 -0.6003
-13 10 15 1.1971 0.5066
-13 10 16 -6.8671 -0.2494
-13 10 17 -2.6905 0.1293
-13 10 18 4.1293 0.4659
-13 10 19 -1.2572 -0.7591
-13 10 20 14.1185 -1.0517
-13 10 21 1.7178 0.8868
-13 10 22 -1.7371 0.1696
-13 10 23 -11.8543 0.9467
-13 10 24 -2.4418 0.6106
-13 10 25 -8.7123 -0.5615
-13 10 26 0.2585 1.0146
-13 10 27 -4.6478 1.1801
-13 10 28 -1.2450 -4.3748
-13 10 29 0.2494 -0.7152
-13 11 1 10.8873 -1.5283
-13 11 2 -13.6299 -0.2137
-13 11 3 -15.3089 0.8339
-13 11 4 1.4498 0.3220
-13 11 5 -13.1050 0.5547
-13 11 6 0.4190 0.5348
-13 11 7 -1.3648 -0.6608
-13 11 8 -3.4674 -0.0473
-13 11 9 -2.1235 0.0903
-13 11 10 4.4914 -0.5653
-13 11 11 1.7527 1.2974
-13 11 12 -0.9173 -0.9521
-13 11 13 6.2506 -0.0305
-13 11 14 9.6210 -0.1652
-13 11 15 4.2763 -0.2384
-13 11 16 9.1619 -0.0893
-13 11 17 0.4708 0.7132
-13 11 18 -14.1020 -0.1608
-13 11 19 2.3388 0.0536
-13 11 20 8.2766 -0.3324
-13 11 21 7.2677 -1.3804
-13 11 22 -7.8098 -0.9855
-13 11 23 1.4618 1.5130
-13 11 24 -9.0041 -0.5779
-13 11 25 -6.3794 1.1061
-13 11 26 -4.4107 0.4524
-13 11 27 -7.0728 -0.8210
-13 11 28 -1.1385 0.3887
-13 11 29 -1.2503 0.9129
-13 12 1 4.9979 0.6286
-13 12 2 1.3179 -0.5712
-13 12 3 2.6853 -0.2335
-13 12 4 -16.5412 0.1532
-13 12 5 -6.3599 -0.0778
-13 12 6 -7.6025 0.3139
-13 12 7 -1.0723 0.3433
-13 12 8 -1.5158 -0.1282
-13 12 9 -2.7495 -0.5988
-13 12 10 -8.0879 0.3966
-13 12 11 -3.2310 -0.2090
-13 12 12 3.3193 0.0511
-13 12 13 -5.1415 0.4635
-13 12 14 -6.0679 -0.6463
-13 12 15 2.2371 0.7225
-13 12 16 17.9495 -0.1446
-13 12 17 3.0690 0.4654
-13 12 18 -2.1521 0.3501
-13 12 19 -7.6916 0.8893
-13 12 20 2.5062 0.4814
-13 12 21 4.7663 0.4515
-13 12 22 11.7537 -0.1898
-13 12 23 6.1000 -0.5661
-13 12 24 -5.9981 0.2190
-13 12 25 11.2231 1.1719
-13 12 26 -9.0312 1.1856
-13 12 27 1.1154 -1.5425
-13 12 28 -8.2030 0.3040
-13 13 1 5.9805 -1.3253
-13 13 2 10.7286 0.3509
-13 13 3 -2.3628 0.5938
-13 13 4 8.2169 -0.3226
-13 13 5 -13.5057 1.0970
-13 13 6 -7.9909 -0.6813
-13 13 7 -3.2852 0.9917
-13 13 8 0.7759 -0.1202
-13 13 9 -2.9633 0.7126
-13 13 10 -1.0460 -0.4553
-13 13 11 -6.3903 -0.0620
-13 13 12 -1.3763 -0.7588
-13 13 13 -0.4367 0.2601
-13 13 14 -10.1173 -0.0245
-13 13 15 -6.9037 -0.3259
-13 13 16 4.8863 0.3135
-13 13 17 10.9314 1.6174
-13 13 18 -0.6094 -0.5380
-13 13 19 -0.1544 0.7882
-13 13 20 -11.2380 0.7712
-13 13 21 -7.1652 1.5358
-13 13 22 -1.5467 0.8218
-13 13 23 -5.8673 0.0098
-13 13 24 10.5256 -0.4117
-13 13 25 -4.9220 2.6985
-13 13 26 -0.9574 -0.8923
-13 13 27 -3.1203 1.4015
-13 13 28 -9.1569 -0.7143
-13 14 1 -7.4176 0.2054
-13 14 2 1.8959 -0.2224
-13 14 3 15.6827 -0.0519
-13 14 4 -8.0854 1.0275
-13 14 5 -1.1234 -0.9328
-13 14 6 -3.6800 0.1058
-13 14 7 -1.3201 0.3051
-13 14 8 1.3454 -0.7650
-13 14 9 11.1902 0.1874
-13 14 10 -2.3753 -0.0746
-13 14 11 4.1605 -0.2652
-13 14 12 12.4554 0.4579
-13 14 13 5.0376 -0.4559
-13 14 14 -5.2572 -0.8028
-13 14 15 -0.4080 0.4612
-13 14 16 3.7220 0.6785
-13 14 17 -0.3492 -0.1988
-13 14 18 14.4182 -0.2538
-13 14 19 7.3178 1.1678
-13 14 20 -4.1942 -0.4556
-13 14 21 7.5630 1.1347
-13 14 22 -8.2700 -0.7514
-13 14 23 5.5728 0.9779
-13 14 24 -3.2197 1.7818
-13 14 25 5.3818 -0.1123
-13 14 26 14.9663 2.7126
-13 14 27 2.8308 3.7936
-13 15 1 -0.0331 -1.3440
-13 15 2 5.1240 -0.4446
-13 15 3 -10.1427 0.4340
-13 15 4 11.4544 -0.1783
-13 15 5 -4.4280 -0.0420
-13 15 6 -8.3779 0.1851
-13 15 7 -9.1520 0.0986
-13 15 8 8.1745 0.0605
-13 15 9 -2.5625 -0.5246
-13 15 10 3.8964 -1.0240
-13 15 11 -5.2812 -0.1103
-13 15 12 6.9071 -0.6479
-13 15 13 0.8359 -0.2214
-13 15 14 9.4683 -0.0476
-13 15 15 2.8044 -0.2291
-13 15 16 -8.3397 -0.1866
-13 15 17 12.4701 0.6022
-13 15 18 8.4878 0.2054
-13 15 19 2.1374 0.3607
-13 15 20 13.3213 -0.2940
-13 15 21 -0.1294 0.6503
-13 15 22 4.7742 -0.2583
-13 15 23 7.3736 -0.4299
-13 15 24 -9.1243 -3.5919
-13 15 25 2.0594 1.1569
-13 15 26 -3.8422 2.3216
-13 16 1 7.0729 0.7353
-13 16 2 -3.7284 -0.0026
-13 16 3 13.1426 1.4619
-13 16 4 -9.2710 0.1142
-13 16 5 -2.9801 -0.2526
-13 16 6 -2.9631 0.5930
-13 16 7 -9.4234 0.2694
-13 16 8 -8.4824 -0.1027
-13 16 9 6.0419 0.0655
-13 16 10 -2.9441 -0.1555
-13 16 11 0.8061 -0.9096
-13 16 12 -9.3511 -0.4859
-13 16 13 -5.7405 -0.7634
-13 16 14 3.4075 -0.0484
-13 16 15 -9.8761 0.5494
-13 16 16 4.0506 -0.2069
-13 16 17 -1.8616 -0.4915
-13 16 18 -5.1223 0.3877
-13 16 19 16.0945 -0.2464
-13 16 20 -7.5419 0.2310
-13 16 21 2.8684 1.3034
-13 16 22 10.9801 0.1066
-13 16 23 2.9557 -0.6164
-13 16 24 9.7298 -0.7907
-13 16 25 9.5208 -1.1952
-13 16 26 -2.0219 -1.9175
-13 17 1 3.6401 -0.8278
-13 17 2 24.2579 -0.2401
-13 17 3 7.2653 0.7910
-13 17 4 7.9442 -0.5009
-13 17 5 11.5309 1.7493
-13 17 6 -8.7966 -0.5729
-13 17 7 0.7279 0.0036
-13 17 8 3.1748 1.0928
-13 17 9 -9.6736 0.1926
-13 17 10 4.0041 0.3781
-13 17 11 0.3258 0.3561
-13 17 12 -9.2835 0.1138
-13 17 13 -5.3050 0.0342
-13 17 14 -24.7366 0.3422
-13 17 15 -4.5228 -0.5048
-13 17 16 -10.6247 0.8014
-13 17 17 -11.7521 1.1589
-13 17 18 5.8804 -0.8917
-13 17 19 -11.4720 -0.7468
-13 17 20 -3.3220 0.9847
-13 17 21 3.7463 0.3011
-13 17 22 -11.9211 1.2927
-13 17 23 -5.1001 0.7750
-13 17 24 7.2115 -0.8545
-13 17 25 4.7001 -3.3587
-13 18 1 -6.6112 0.0901
-13 18 2 -0.7787 0.3850
-13 18 3 17.8068 -0.1928
-13 18 4 23.1614 1.1455
-13 18 5 -5.7308 0.1520
-13 18 6 11.7403 0.2844
-13 18 7 5.7981 0.6364
-13 18 8 0.0963 -0.7775
-13 18 9 6.2368 -0.4700
-13 18 10 10.1476 0.1020
-13 18 11 -1.8271 -0.3935
-13 18 12 14.5190 0.0585
-13 18 13 -6.0007 -0.1104
-13 18 14 0.8583 0.1265
-13 18 15 -13.1180 1.1041
-13 18 16 -20.0803 -0.2922
-13 18 17 8.5984 -0.4004
-13 18 18 -7.1428 0.5668
-13 18 19 -6.5949 0.5517
-13 18 20 -1.1216 -1.3406
-13 18 21 -6.4946 0.2083
-13 18 23 -9.9574 1.6421
-13 18 24 -1.2560 -1.2137
-13 19 1 -17.1679 -0.3775
-13 19 2 -2.9645 -0.3111
-13 19 3 4.7672 -0.0988
-13 19 4 0.8643 -0.4826
-13 19 5 16.1687 0.5739
-13 19 6 8.2423 0.1970
-13 19 7 -1.4272 0.2578
-13 19 8 5.7106 0.0501
-13 19 9 11.2372 -0.1114
-13 19 11 12.7890 -0.1260
-13 19 12 6.2343 -1.2148
-13 19 13 14.8284 0.0753
-13 19 14 10.0783 0.4892
-13 19 15 -13.7852 -0.7517
-13 19 16 5.2369 -0.3218
-13 19 17 -4.0097 0.9096
-13 19 18 0.0210 -1.4597
-13 19 19 7.2168 -1.5840
-13 19 20 4.5274 -0.2497
-13 19 21 3.7872 0.9122
-13 19 22 -8.5085 0.8588
-13 19 23 2.9863 -0.2623
-13 20 1 -9.1772 0.2561
-13 20 2 -18.2812 -0.2502
-13 20 3 -12.4868 -0.7784
-13 20 4 5.0602 1.2979
-13 20 5 -5.7497 -0.4583
-13 20 6 -0.2609 0.2345
-13 20 7 -13.8315 0.1065
-13 20 8 2.8405 -0.0825
-13 20 10 -1.3323 -0.5462
-13 20 11 -4.5361 -0.5615
-13 20 12 7.4322 -0.2145
-13 20 13 15.4876 -0.2879
-13 20 14 -1.6213 -1.5294
-13 20 15 10.1800 0.2139
-13 20 16 -1.3772 0.0439
-13 20 17 -4.1890 -1.1624
-13 20 18 3.8938 -0.9202
-13 20 19 1.2495 -1.0690
-13 20 20 10.7442 -2.3661
-13 20 21 0.1900 -0.9755
-13 20 22 5.2061 0.4529
-13 21 1 1.6831 0.6203
-13 21 2 -2.6712 -1.5636
-13 21 3 -7.1967 1.0392
-13 21 5 4.1820 0.0944
-13 21 6 -7.0186 -0.3152
-13 21 7 1.3004 -0.4750
-13 21 8 -11.4237 0.5336
-13 21 9 -8.8010 -1.8207
-13 21 10 -6.5694 0.1661
-13 21 11 -11.6914 1.0766
-13 21 12 0.4593 -0.6386
-13 21 13 -3.7640 -0.3548
-13 21 14 10.7121 0.4762
-13 21 15 1.4676 -0.2394
-13 21 16 -2.4421 -1.3462
-13 21 17 1.5322 -0.0185
-13 21 18 -4.0777 -1.0702
-13 21 19 -1.6980 -2.6176
-13 21 20 5.9178 -1.8968
-13 21 21 3.9641 -2.9090
-13 22 1 7.3759 -1.1986
-13 22 2 11.7690 -0.1320
-13 22 3 -0.2684 -0.4150
-13 22 4 0.6033 1.0483
-13 22 5 -13.5907 0.3064
-13 22 6 0.1048 0.1875
-13 22 7 -8.7370 1.7184
-13 22 8 0.7882 -0.7768
-13 22 9 -0.0182 -0.4338
-13 22 10 -15.9972 -0.8628
-13 22 11 -10.7359 -1.3606
-13 22 12 -7.0423 0.4914
-13 22 13 -4.7122 1.4112
-13 22 14 0.9307 -0.5919
-13 22 15 -4.0366 -0.0905
-13 22 16 4.5212 1.6252
-13 22 17 -4.2458 0.1011
-13 22 18 -4.5781 -1.2895
-13 22 19 -1.3946 -0.3838
-13 23 1 -1.0480 0.6104
-13 23 2 15.3021 -0.2075
-13 23 3 6.0644 -0.6785
-13 23 4 8.9012 0.2980
-13 23 5 5.9813 -0.8322
-13 23 6 -14.4482 0.0437
-13 23 7 -4.0374 1.1881
-13 23 8 6.7048 1.4939
-13 23 9 -0.6298 0.6794
-13 23 10 2.6870 -0.8925
-13 23 11 7.9724 -0.9413
-13 23 12 -11.6816 -0.7047
-13 23 13 2.5757 -0.7032
-13 23 14 0.7523 0.6612
-13 23 15 1.6311 1.2891
-13 23 16 0.6974 -0.1583
-13 23 17 -2.5881 0.1580
-13 24 1 7.7612 0.1075
-13 24 2 -8.4599 -1.1737
-13 24 3 5.9097 0.8257
-13 24 4 19.4336 0.4639
-13 24 5 -1.1782 -2.4638
-13 24 6 1.8085 0.6411
-13 24 7 0.9562 -0.5784
-13 24 8 -11.7560 1.2225
-13 24 9 -5.7215 2.5008
-13 24 10 12.7097 1.7817
-13 24 11 -3.4447 1.0583
-13 24 12 4.1138 -0.9953
-13 24 13 3.6405 -0.0519
-13 24 14 -2.0355 -0.4584
-13 24 15 2.2784 -0.1344
-13 24 16 -2.5263 0.8796
-13 25 1 -9.0092 -0.7664
-13 25 2 -5.3695 0.5619
-13 25 3 7.8798 -0.1785
-13 25 4 -6.7741 -2.1670
-13 25 5 1.0331 1.4324
-13 25 6 4.7773 -1.8314
-13 25 7 4.5741 -2.0130
-13 25 8 -8.8059 -0.1439
-13 25 9 0.1237 -0.5153
-13 25 10 -11.3555 3.0755
-13 25 11 1.5574 0.7519
-13 25 12 4.7522 2.9795
-13 25 13 1.3535 -0.8656
-12 0 2 16.5899 6.0339
-12 0 4 12.4044 -13.0217
-12 0 6 4.8482 -11.7255
-12 0 8 0.9287 6.4206
-12 0 10 2.7096 5.4492
-12 0 12 -5.6658 -0.9702
-12 0 14 -1.8916 5.7399
-12 0 16 20.7097 -1.0378
-12 0 18 3.7916 -15.5962
-12 0 20 -12.1373 -1.9071
-12 0 22 -3.9018 17.3422
-12 0 24 -5.9521 5.7975
-12 0 26 0.5090 -12.4941
-12 0 28 4.3369 -6.5642
-12 0 30 0.5245 2.5137
-12 0 32 1.4719 1.3727
-12 1 1 16.3013 3.1770
-12 1 2 -5.0373 1.7671
-12 1 3 3.4560 -1.7292
-12 1 4 1.4031 6.5607
-12 1 5 12.5240 -11.6041
-12 1 6 3.6720 -2.2446
-12 1 7 -5.3269 0.4523
-12 1 8 0.2297 -5.3924
-12 1 9 -5.8095 6.0116
-12 1 10 5.7868 -1.6033
-12 1 11 1.5141 -2.4203
-12 1 12 1.7609 1.6155
-12 1 13 -12.3615 -0.0646
-12 1 14 -4.6955 3.3436
-12 1 15 5.7248 6.0727
-12 1 16 -0.2963 3.8767
-12 1 17 13.6664 -4.7603
-12 1 18 12.7335 -1.6723
-12 1 19 -0.1624 -8.3651
-12 1 20 4.4439 -6.5451
-12 1 21 -2.5453 5.9653
-12 1 22 4.8986 -1.9464
-12 1 23 2.0850 9.6518
-12 1 24 4.7396 6.0017
-12 1 25 2.4223 -4.7436
-12 1 26 -2.0365 4.1438
-12 1 27 5.0791 -7.9554
-12 1 28 -3.1006 -1.6654
-12 1 29 -0.6993 3.0190
-12 1 30 3.8503 -3.1856
-12 1 31 2.2765 2.2988
-12 1 32 0.9096 -1.1270
-12 2 1 -5.0880 0.3500
-12 2 2 3.1759 3.9535
-12 2 3 -1.0963 5.0820
-12 2 4 1.0588 -0.8530
-12 2 5 7.7589 0.1360
-12 2 6 8.4638 1.6454
-12 2 7 20.4011 -4.1798
-12 2 8 -2.3616 2.4622
-12 2 9 2.7790 -1.3615
-12 2 10 1.0020 -0.4684
-12 2 11 11.3124 1.0503
-12 2 12 -0.0231 -2.2044
-12 2 13 3.4538 0.3361
-12 2 14 -1.9618 1.4898
-12 2 15 -9.3856 2.0959
-12 2 16 5.1337 1.9370
-12 2 17 6.0026 1.8290
-12 2 18 1.1221 -0.9313
-12 2 19 11.5617 -2.9607
-12 2 20 -3.3761 -0.3339
-12 2 21 9.7156 -3.5837
-12 2 22 -0.9542 1.2327
-12 2 23 7.1830 2.6001
-12 2 24 1.1182 -0.8808
-12 2 25 5.6380 4.5350
-12 2 26 4.6700 -0.5465
-12 2 27 -6.4729 0.0870
-12 2 28 -7.3431 0.4325
-12 2 29 -2.2556 -2.4012
-12 2 30 -5.7082 1.7147
-12 2 31 1.7828 -1.0170
-12 2 32 3.5521 -2.5060
-12 3 1 4.0188 4.8138
-12 3 2 -2.2998 1.4688
-12 3 3 -11.8090 1.0709
-12 3 4 -9.5220 1.5154
-12 3 5 -8.3613 -0.1458
-12 3 6 3.5150 0.7283
-12 3 7 0.3979 -0.1106
-12 3 8 8.7297 0.1149
-12 3 9 -3.0848 1.6452
-12 3 10 3.8006 -0.3936
-12 3 11 -2.6773 -1.0744
-12 3 12 2.3489 -0.0259
-12 3 13 -2.5697 0.0945
-12 3 14 -2.3081 0.8530
-12 3 15 -1.6707 1.3919
-12 3 16 -0.2756 -0.8875
-12 3 17 -6.4654 -0.6042
-12 3 18 5.9410 -0.5875
-12 3 19 -11.0648 -1.9917
-12 3 20 3.2524 0.0511
-12 3 21 -0.5199 0.5831
-12 3 22 5.8716 0.4758
-12 3 23 5.7546 1.5961
-12 3 24 6.7639 -1.4383
-12 3 25 13.7137 -0.5098
-12 3 26 8.0727 -0.1718
-12 3 27 7.8412 -0.9078
-12 3 28 -1.2186 0.8734
-12 3 29 -13.1511 2.9441
-12 3 30 -1.3973 -0.4605
-12 3 31 -1.3809 -2.2451
-12 3 32 0.4606 2.2171
-12 4 1 10.9233 -0.5577
-12 4 2 -1.7842 3.9572
-12 4 3 8.7909 0.3494
-12 4 4 -4.7971 -2.5884
-12 4 5 -5.6062 0.2734
-12 4 6 -5.2848 -2.6996
-12 4 7 16.6459 -1.5800
-12 4 8 -2.0232 1.4199
-12 4 9 5.2462 -1.3330
-12 4 10 7.9718 1.1411
-12 4 11 4.7970 -0.2029
-12 4 12 1.2569 -1.6140
-12 4 13 4.1155 0.7591
-12 4 14 -7.0888 1.6410
-12 4 15 1.4227 0.6253
-12 4 16 0.1882 0.6198
-12 4 17 11.7404 -0.1808
-12 4 18 -6.4004 -3.7768
-12 4 19 -3.3414 -0.8817
-12 4 20 -12.5951 -0.9215
-12 4 21 -8.8813 -1.0503
-12 4 22 0.2383 3.4504
-12 4 23 -3.3308 0.0135
-12 4 24 -1.5738 1.3790
-12 4 25 2.3897 2.1359
-12 4 26 9.3719 -4.2460
-12 4 27 14.6707 -0.3389
-12 4 28 -4.5285 -0.8383
-12 4 29 0.1753 0.9925
-12 4 30 -12.7055 -1.0374
-12 4 31 -1.2864 3.4744
-12 4 32 3.6662 -1.9850
-12 5 1 -12.9283 2.4941
-12 5 2 1.8694 2.4037
-12 5 3 6.0726 0.2727
-12 5 4 -7.3787 2.8181
-12 5 5 -8.1639 -1.6277
-12 5 6 -0.8649 -0.9300
-12 5 7 -7.4260 0.0169
-12 5 8 -3.9258 -2.7177
-12 5 9 10.3440 0.6689
-12 5 10 -4.8076 0.3934
-12 5 11 -2.3681 -1.0736
-12 5 12 13.1575 0.2650
-12 5 13 -5.2451 -1.0223
-12 5 14 2.4536 0.6644
-12 5 15 -7.4861 1.4625
-12 5 16 2.4908 1.3795
-12 5 17 3.3468 -0.7587
-12 5 18 11.7554 -0.5263
-12 5 19 1.4957 -1.3507
-12 5 20 -13.6519 -2.4933
-12 5 21 -9.9321 0.7137
-12 5 22 -12.4953 -0.6237
-12 5 23 -5.4284 0.5442
-12 5 24 -4.0874 2.0920
-12 5 25 -11.4714 -0.2403
-12 5 26 3.4925 1.7345
-12 5 27 3.2785 -0.0939
-12 5 28 13.8277 -0.5419
-12 5 29 -5.4223 -1.3223
-12 5 30 -3.7469 -0.0313
-12 5 31 -3.2090 1.9676
-12 5 32 3.3104 -0.9262
-12 6 1 -5.9400 -0.7037
-12 6 2 2.9925 2.6486
-12 6 3 -1.3177 0.8481
-12 6 4 6.4874 -0.2489
-12 6 5 4.5051 -0.6359
-12 6 6 -2.5522 0.4519
-12 6 7 -5.2945 -0.5972
-12 6 8 7.1330 -0.0867
-12 6 9 -4.5532 -0.8588
-12 6 10 -0.5609 -0.3727
-12 6 11 9.6987 0.3114
-12 6 12 -5.7806 -0.3355
-12 6 13 7.0287 0.1230
-12 6 14 1.5349 0.4043
-12 6 15 -4.7890 0.0080
-12 6 16 -1.9341 0.8065
-12 6 17 3.7507 -0.0477
-12 6 18 11.2207 -0.2339
-12 6 19 13.3055 -0.2591
-12 6 20 5.1245 -0.3187
-12 6 21 -1.3607 0.2072
-12 6 22 -4.0342 0.3349
-12 6 23 2.8126 -0.5001
-12 6 24 -11.2758 1.1505
-12 6 25 -1.3272 -0.0133
-12 6 26 -6.5067 -0.6017
-12 6 27 3.4361 1.0668
-12 6 28 -1.5340 0.9897
-12 6 29 4.9116 -1.1330
-12 6 30 -10.6153 -1.0975
-12 6 31 -6.1057 -4.0691
-12 6 32 1.8545 2.2793
-12 7 1 3.5017 2.3709
-12 7 2 -3.5321 -0.3651
-12 7 3 5.8813 0.8182
-12 7 4 -2.3587 0.1379
-12 7 5 3.5713 -0.6670
-12 7 6 0.9026 -0.1074
-12 7 7 5.8041 -0.1788
-12 7 8 -6.2852 0.3511
-12 7 9 0.7360 0.9976
-12 7 10 3.5644 -0.7406
-12 7 11 -5.0041 -0.1836
-12 7 12 6.2397 0.3968
-12 7 13 8.0477 0.1298
-12 7 14 -5.8116 0.6084
-12 7 15 8.1742 1.3036
-12 7 16 -8.2945 0.2107
-12 7 17 -7.1483 -0.5940
-12 7 18 5.3826 -0.4829
-12 7 19 4.4359 -1.2561
-12 7 20 3.2786 0.7675
-12 7 21 -0.9731 1.6749
-12 7 22 0.2509 -1.4747
-12 7 23 -0.9484 2.6073
-12 7 24 1.6140 0.2604
-12 7 25 -7.1853 -0.3190
-12 7 26 -9.9231 0.7916
-12 7 27 -1.5800 0.1336
-12 7 28 11.6151 1.0374
-12 7 29 -3.1503 1.1448
-12 7 30 -5.1115 -1.6602
-12 7 31 -4.0925 -1.0511
-12 8 1 1.5561 -0.7515
-12 8 2 1.6789 0.5138
-12 8 3 0.3457 0.3635
-12 8 4 2.5515 -0.7872
-12 8 5 2.1507 -0.4883
-12 8 6 0.0193 -1.7891
-12 8 7 -4.6187 -0.8489
-12 8 8 1.4932 0.6318
-12 8 9 1.5299 -1.2860
-12 8 10 -6.9373 0.7233
-12 8 11 -2.0935 0.1919
-12 8 12 2.7093 -0.4565
-12 8 13 -11.6549 0.4465
-12 8 14 14.3686 0.4919
-12 8 15 1.2017 0.9118
-12 8 16 -8.7665 1.0028
-12 8 17 2.4347 0.6185
-12 8 18 -2.9937 -1.5535
-12 8 19 2.9438 -0.8614
-12 8 20 6.1195 -0.1910
-12 8 21 -1.5712 -1.3864
-12 8 22 6.3676 1.4304
-12 8 23 6.1761 0.4813
-12 8 24 11.4779 -0.2090
-12 8 25 2.0556 1.8737
-12 8 26 4.6746 -1.0163
-12 8 27 0.7294 1.2345
-12 8 28 1.6941 0.4383
-12 8 29 9.2405 2.0049
-12 8 30 14.7908 0.5313
-12 8 31 -8.7780 -2.1316
-12 9 1 3.3990 0.9121
-12 9 2 7.2415 0.0570
-12 9 3 6.7396 0.7555
-12 9 4 1.6123 -0.4026
-12 9 5 4.0741 0.0023
-12 9 6 6.2696 0.0407
-12 9 7 -0.6309 -0.2993
-12 9 8 -1.7667 -1.4128
-12 9 9 -4.4545 -0.1484
-12 9 10 -2.1010 -0.0749
-12 9 11 8.1388 -1.0579
-12 9 12 -15.2090 0.3918
-12 9 13 3.2074 -0.1652
-12 9 14 -4.1834 0.2242
-12 9 15 1.0614 0.3223
-12 9 16 3.9818 0.1035
-12 9 17 -1.4296 0.5043
-12 9 18 -7.8814 0.2141
-12 9 19 7.2525 -0.4133
-12 9 20 -8.5616 -0.3956
-12 9 21 -1.6569 -0.3282
-12 9 22 -8.7795 -0.6130
-12 9 23 -1.4574 -0.9437
-12 9 24 -2.6006 0.1976
-12 9 25 3.1403 -0.3735
-12 9 26 -0.7668 0.0167
-12 9 27 -2.5615 -1.1017
-12 9 28 -2.2714 0.6577
-12 9 29 5.3813 0.7240
-12 9 30 -0.4423 -0.0898
-12 9 31 8.6620 3.2752
-12 10 1 -5.4558 0.1367
-12 10 2 -0.8260 2.2792
-12 10 3 3.5777 -0.1824
-12 10 4 -1.0810 0.0072
-12 10 5 9.9087 0.4199
-12 10 6 -5.7383 -0.1040
-12 10 7 6.5773 0.3544
-12 10 8 3.3005 0.3512
-12 10 9 -4.4834 -0.2248
-12 10 10 -2.0312 -0.0672
-12 10 11 -3.2913 -0.5480
-12 10 12 -0.9388 0.0189
-12 10 13 -2.0124 0.5509
-12 10 14 -6.2486 0.8398
-12 10 15 -1.1385 -0.2600
-12 10 16 -5.4418 0.3571
-12 10 17 -7.2338 -0.6131
-12 10 18 8.7366 -0.9549
-12 10 19 -1.9350 0.1858
-12 10 20 1.6158 -0.4354
-12 10 21 -4.1552 0.2088
-12 10 22 -3.2797 1.0385
-12 10 23 -4.0634 -1.3661
-12 10 24 0.2847 -0.0212
-12 10 25 0.5397 -0.7634
-12 10 26 2.5086 -0.3921
-12 10 27 3.3288 0.5548
-12 10 28 3.7140 -1.0293
-12 10 29 1.2019 -1.4453
-12 10 30 4.3952 4.3577
-12 11 1 -2.2702 0.8781
-12 11 2 -2.2920 -0.9930
-12 11 3 -9.5688 0.8728
-12 11 4 9.1344 0.0026
-12 11 5 1.4656 -0.7281
-12 11 6 7.2915 0.0509
-12 11 7 11.8157 -0.1635
-12 11 8 -2.2551 -0.3907
-12 11 9 7.6723 0.9755
-12 11 10 5.0230 -0.1476
-12 11 11 3.3254 -0.1401
-12 11 12 -5.7289 -0.2051
-12 11 13 1.1885 0.0353
-12 11 14 2.9176 0.7504
-12 11 15 7.4453 0.9715
-12 11 16 -6.0157 0.0202
-12 11 17 -0.3961 -0.6081
-12 11 18 -6.9864 0.4879
-12 11 19 4.4818 -1.3375
-12 11 20 14.6322 -0.5607
-12 11 21 -2.3666 0.3740
-12 11 22 -5.4319 -0.5262
-12 11 23 -12.5306 1.1049
-12 11 24 -1.3737 -0.1238
-12 11 25 -12.5271 -1.5860
-12 11 26 -2.6736 -0.0807
-12 11 27 -6.6104 -1.8359
-12 11 28 0.3302 -1.3938
-12 11 29 -1.2658 1.9108
-12 11 30 -0.7306 -3.6429
-12 12 1 4.6994 -0.3906
-12 12 2 -16.0229 0.9550
-12 12 3 -5.3400 0.0565
-12 12 4 -11.7642 0.2957
-12 12 5 -5.1008 -0.1822
-12 12 6 3.9340 0.0488
-12 12 7 1.1587 -0.9858
-12 12 8 5.3494 -0.1742
-12 12 9 5.2931 -0.8652
-12 12 10 -1.6600 0.0192
-12 12 11 11.9832 0.2324
-12 12 12 -2.1599 -0.4088
-12 12 13 0.6235 0.0229
-12 12 14 -3.5096 -0.0435
-12 12 15 6.9701 0.0559
-12 12 16 10.0830 0.5701
-12 12 17 -5.3279 -0.6375
-12 12 18 -11.8062 -0.4845
-12 12 19 -0.9380 -0.2086
-12 12 20 2.0560 0.4045
-12 12 21 6.7315 -1.1085
-12 12 22 4.8572 -0.6395
-12 12 23 2.4482 -0.2704
-12 12 24 -10.6824 0.1515
-12 12 25 -10.2927 0.9670
-12 12 26 -2.8470 -0.5414
-12 12 27 -5.3341 -1.0252
-12 12 28 2.5234 -0.3433
-12 12 29 -0.4126 -0.7631
-12 12 30 3.6089 1.3084
-12 13 1 4.3501 0.8376
-12 13 2 3.9328 -0.6694
-12 13 3 -9.0018 0.6712
-12 13 4 -10.6839 -0.5694
-12 13 5 -7.3213 0.2789
-12 13 6 -10.5106 0.4912
-12 13 7 4.5465 -0.0756
-12 13 8 -1.5833 -0.0810
-12 13 9 -6.1698 -0.1821
-12 13 10 10.6914 -0.1949
-12 13 11 -2.8888 -0.2159
-12 13 12 3.4305 0.2153
-12 13 13 -3.0171 0.2858
-12 13 14 -5.9717 0.0972
-12 13 15 4.2073 0.2508
-12 13 16 8.0516 -1.0379
-12 13 17 6.1758 -0.2122
-12 13 18 -1.4259 -0.1772
-12 13 19 -9.3809 -0.9583
-12 13 20 1.8990 1.2229
-12 13 21 -0.1072 0.1437
-12 13 22 9.5722 0.3654
-12 13 23 7.5300 -0.8195
-12 13 24 2.6510 -1.1747
-12 13 25 4.1953 -0.1593
-12 13 26 -16.6334 0.8160
-12 13 27 -6.6661 -2.0596
-12 13 28 -7.5974 -0.1506
-12 13 29 4.6818 -0.9347
-12 14 1 3.4190 -0.5850
-12 14 2 -1.0532 0.8554
-12 14 3 3.8794 -0.2492
-12 14 4 -5.6667 -0.0133
-12 14 5 -14.8756 0.2434
-12 14 6 -4.8403 -0.6461
-12 14 7 -2.9897 0.4348
-12 14 8 -15.5128 -0.1633
-12 14 9 8.8598 -0.0700
-12 14 10 -16.3115 -0.3575
-12 14 11 8.9990 -0.4532
-12 14 12 7.5935 -0.0029
-12 14 13 -2.9698 0.2073
-12 14 14 -5.5301 0.1288
-12 14 15 -3.0839 -0.2745
-12 14 16 11.0071 1.2657
-12 14 17 -1.0430 -0.9799
-12 14 18 -2.0163 -1.8592
-12 14 19 0.3749 -0.1129
-12 14 20 -11.5304 0.7298
-12 14 21 -11.8068 -0.1441
-12 14 22 3.5292 1.3138
-12 14 23 -5.2071 -1.1321
-12 14 24 11.3747 1.0638
-12 14 25 -4.4651 0.1475
-12 14 26 6.0777 -2.0383
-12 14 27 -4.1284 0.4964
-12 14 28 -8.8654 -1.0731
-12 14 29 -8.4659 -1.0693
-12 15 1 -6.4037 0.0097
-12 15 2 2.5690 -0.6325
-12 15 3 -0.3915 0.0039
-12 15 4 -7.8526 -0.3371
-12 15 5 1.1424 -0.4478
-12 15 6 -4.5444 0.1908
-12 15 7 -1.3863 -0.1125
-12 15 8 11.3735 -0.3163
-12 15 9 -10.5092 0.1760
-12 15 10 -5.5914 -0.3295
-12 15 11 7.7458 0.1938
-12 15 12 2.0027 0.3921
-12 15 13 11.9703 -0.3592
-12 15 14 -0.3701 0.2191
-12 15 15 8.6676 0.5103
-12 15 16 2.5753 0.2025
-12 15 17 4.3238 -0.2132
-12 15 18 17.5778 0.4833
-12 15 19 -4.3418 -0.4823
-12 15 20 0.0467 -0.7206
-12 15 21 5.0085 0.8776
-12 15 22 -4.8888 0.7018
-12 15 23 7.5121 0.8624
-12 15 24 0.5112 0.7095
-12 15 25 3.3236 -0.1985
-12 15 26 9.7612 3.5699
-12 15 27 2.2408 -1.7926
-12 15 28 2.3906 -0.3039
-12 16 1 7.0151 -0.9102
-12 16 2 1.0291 1.0694
-12 16 3 -9.4218 -0.6730
-12 16 4 -4.5218 0.2047
-12 16 5 -12.4064 -0.8814
-12 16 6 -6.1283 0.5823
-12 16 7 1.1122 0.3267
-12 16 8 -2.2915 -0.6289
-12 16 9 2.6065 -0.6812
-12 16 10 4.4813 -0.5297
-12 16 11 -14.3356 -0.2218
-12 16 12 5.5700 -0.5682
-12 16 13 -1.1354 0.2130
-12 16 14 15.2407 -0.1443
-12 16 15 7.2526 0.0912
-12 16 16 6.2105 0.5070
-12 16 17 14.3961 -0.3715
-12 16 18 2.1336 0.1917
-12 16 19 11.3037 0.4558
-12 16 20 6.7358 0.4315
-12 16 21 -8.7613 0.2922
-12 16 22 7.5119 0.0357
-12 16 23 5.8066 -0.6674
-12 16 24 -0.7335 -0.1810
-12 16 25 3.3240 2.4821
-12 16 26 0.0587 -0.8120
-12 16 27 0.2967 2.4522
-12 17 1 9.7269 0.4086
-12 17 2 13.8969 -0.4504
-12 17 3 3.5083 0.8898
-12 17 4 -8.9496 -1.2557
-12 17 5 -5.2586 -0.0709
-12 17 6 -9.2947 0.6168
-12 17 7 -4.0274 -0.6221
-12 17 8 -0.1158 0.6055
-12 17 9 5.6901 -0.0569
-12 17 10 -5.7464 -0.7058
-12 17 11 7.3116 -0.8087
-12 17 12 -8.3810 0.2772
-12 17 13 -9.2819 -0.6785
-12 17 14 -5.0446 0.1453
-12 17 15 0.7155 -0.0220
-12 17 16 14.4558 -0.1756
-12 17 17 -4.9942 0.0722
-12 17 18 6.7447 0.2271
-12 17 19 5.0139 -1.0172
-12 17 20 -4.0629 0.5597
-12 17 21 11.0650 1.3913
-12 17 22 -0.0468 0.4475
-12 17 23 3.6876 0.3676
-12 17 24 7.4871 0.3818
-12 17 25 14.1136 -1.2204
-12 17 26 -0.2592 4.4754
-12 17 27 4.3260 1.6242
-12 18 1 11.2756 -0.5595
-12 18 2 2.7985 0.9699
-12 18 3 15.0298 -0.3157
-12 18 4 8.4246 0.2767
-12 18 5 -4.9935 0.4453
-12 18 6 -3.8988 -0.1717
-12 18 7 -4.2215 0.6756
-12 18 8 0.7506 0.4820
-12 18 9 -8.9527 -0.2031
-12 18 10 7.4970 0.4304
-12 18 11 -4.5583 -0.1272
-12 18 12 -0.8086 -0.0112
-12 18 13 -10.6873 -0.1589
-12 18 14 -14.3533 0.5435
-12 18 15 -4.2751 -0.1013
-12 18 16 -10.6787 0.8427
-12 18 17 8.2743 -0.0088
-12 18 18 -1.0394 0.4476
-12 18 19 -11.3001 0.4174
-12 18 20 -3.4282 0.1385
-12 18 21 -7.3858 -1.1795
-12 18 22 -5.6125 0.5048
-12 18 23 -5.4974 0.3234
-12 18 24 -1.0938 -1.9376
-12 18 25 -1.3131 0.8506
-12 18 26 -0.3756 -0.2341
-12 19 1 -16.8682 -0.1041
-12 19 2 12.3504 -0.0485
-12 19 3 12.3650 0.4787
-12 19 4 -1.3864 -0.7640
-12 19 5 8.6004 0.4960
-12 19 6 3.6890 0.5050
-12 19 7 10.9369 -0.1049
-12 19 8 -3.4554 -0.1352
-12 19 9 8.7379 -0.6426
-12 19 10 2.8197 0.0579
-12 19 11 6.1743 -0.4160
-12 19 12 6.9379 0.4622
-12 19 13 -2.4929 -0.1641
-12 19 14 -0.1622 1.0410
-12 19 15 -19.2879 0.2472
-12 19 16 0.6361 0.1877
-12 19 17 1.8439 0.8916
-12 19 18 -2.4952 1.0880
-12 19 19 0.3386 0.4786
-12 19 20 -9.0309 1.4428
-12 19 21 -4.4181 1.3360
-12 19 22 -9.9706 0.7320
-12 19 23 -7.8974 -1.7032
-12 19 24 0.1034 -0.1637
-12 19 25 -7.7221 -0.2657
-12 20 1 -0.4614 -0.0780
-12 20 2 -3.3103 0.6895
-12 20 3 -5.0338 -1.4634
-12 20 4 12.2204 0.9403
-12 20 5 -0.5889 0.0675
-12 20 6 11.1266 0.6902
-12 20 7 -5.6895 1.2483
-12 20 8 16.3448 0.2959
-12 20 9 6.8510 0.3846
-12 20 10 3.7094 -0.6982
-12 20 11 2.9506 -0.9850
-12 20 12 9.9980 -0.5043
-12 20 13 12.0929 0.7263
-12 20 14 -6.5510 0.2996
-12 20 15 1.2457 -0.6307
-12 20 16 -1.1251 0.9149
-12 20 17 1.8190 0.2502
-12 20 18 4.0899 -0.3267
-12 20 19 6.1870 1.0722
-12 20 20 4.3730 0.4971
-12 20 21 -0.2181 2.0521
-12 20 22 -12.8517 1.9965
-12 20 23 3.4325 1.3194
-12 20 24 -11.2180 -1.7661
-12 21 1 1.9357 0.3060
-12 21 2 -5.1778 -0.6294
-12 21 3 -1.9029 1.3312
-12 21 4 -9.4657 -0.9125
-12 21 5 2.9742 -0.0680
-12 21 6 -7.9527 0.4108
-12 21 7 -0.6041 0.3562
-12 21 8 4.2068 0.9887
-12 21 9 -6.9399 -0.1356
-12 21 10 2.1037 0.2902
-12 21 11 1.8381 -0.5396
-12 21 12 6.5769 -0.9008
-12 21 13 -0.2149 -0.8091
-12 21 14 4.6127 0.0183
-12 21 15 0.5703 1.1566
-12 21 16 -1.6359 -0.7215
-12 21 17 5.2036 -0.5555
-12 21 18 1.1871 0.2420
-12 21 19 6.6948 -0.3381
-12 21 21 2.7459 0.7583
-12 21 22 7.3821 1.9658
-12 21 23 -1.0424 2.5752
-12 22 1 13.6329 -0.2725
-12 22 2 9.3607 -0.4405
-12 22 3 2.5942 -0.0410
-12 22 4 -2.3403 0.7778
-12 22 5 -9.4304 -0.4476
-12 22 6 0.3154 0.0982
-12 22 7 0.6311 0.6953
-12 22 8 -3.9489 -0.2528
-12 22 9 -2.0391 0.3180
-12 22 10 -3.2673 -0.1073
-12 22 11 -9.8437 -0.4149
-12 22 12 1.0265 -0.4899
-12 22 13 0.0785 0.0076
-12 22 14 -3.6841 -1.1295
-12 22 15 -6.7098 -0.9423
-12 22 16 -0.4518 -0.0608
-12 22 17 -2.5717 0.2674
-12 22 18 -1.9467 -2.1954
-12 22 20 2.1588 -1.5679
-12 22 21 2.3068 -0.3567
-12 23 1 -0.5851 -0.5428
-12 23 2 16.6062 -0.1044
-12 23 3 7.9900 1.1659
-12 23 4 2.4585 -0.5495
-12 23 5 -1.2046 0.8587
-12 23 6 -12.5207 -0.0220
-12 23 7 -15.1592 0.7031
-12 23 8 5.7108 0.6404
-12 23 9 -1.9074 -0.2202
-12 23 10 -10.2382 -0.8271
-12 23 11 -3.3345 -0.6628
-12 23 12 -2.5192 -0.1800
-12 23 13 -3.9301 -0.3421
-12 23 14 -1.2787 -0.0406
-12 23 15 -4.2996 0.5504
-12 23 16 -4.5155 -0.8126
-12 23 17 -3.3779 -0.7709
-12 23 18 -1.7943 -0.2328
-12 23 19 -2.0162 -0.2043
-12 23 20 1.2312 -2.2988
-12 23 21 -2.5586 -3.0135
-12 24 1 8.7186 -0.0576
-12 24 2 3.3179 -0.7481
-12 24 3 2.9549 0.5102
-12 24 4 21.3844 1.3003
-12 24 5 4.5422 -1.2993
-12 24 6 -3.6206 -0.3151
-12 24 7 -2.1218 1.1660
-12 24 8 -9.6832 -0.3006
-12 24 9 -9.1686 1.3942
-12 24 10 9.2149 -0.4127
-12 24 11 4.9932 0.0675
-12 24 12 -3.7604 -2.1279
-12 24 13 3.9371 0.7824
-12 24 14 1.1797 -0.8514
-12 24 15 -1.6708 1.1241
-12 24 16 -1.5526 -0.8013
-12 24 17 -4.3753 0.9074
-12 24 18 -1.3025 -1.3292
-12 24 19 1.0721 0.3112
-12 25 1 -0.8446 -1.8631
-12 25 2 -3.8909 -0.1693
-12 25 3 10.2801 1.0317
-12 25 6 12.3764 0.8397
-12 25 7 0.0137 -1.6906
-12 25 8 -9.8681 0.3093
-12 25 9 -15.5502 0.9648
-12 25 11 -5.3724 0.1394
-12 25 12 8.7395 -0.6327
-12 25 13 4.8960 -0.1702
-12 25 14 2.0340 -0.6338
-12 25 15 -2.4673 0.6995
-12 25 16 -0.3135 -0.4080
-12 25 17 -4.4091 0.5609
-12 26 1 -3.8078 1.3773
-12 26 2 -3.3401 0.2093
-12 26 3 5.2217 -1.4761
-12 26 4 -7.0823 -0.4257
-12 26 5 2.6776 0.7735
-12 26 6 8.7387 -1.0070
-12 26 7 7.9502 1.1015
-12 26 8 -6.0489 -1.9443
-12 26 9 -2.0906 -0.2113
-12 26 10 -11.8883 1.0933
-12 26 11 -9.9502 1.1566
-12 26 12 0.1384 0.6955
-12 26 13 7.5847 -0.1766
-12 26 14 2.3970 -0.1618
-12 26 15 3.0161 1.8898
-12 27 1 -7.5427 0.2425
-12 27 3 -3.4985 0.0840
-12 27 4 -5.6997 -0.2488
-12 27 5 -0.7055 -2.4364
-12 27 6 -1.3693 1.8382
-12 27 7 2.4847 -1.0867
-12 27 8 10.6816 -1.1343
-12 27 9 4.9435 -0.0559
-12 27 10 -13.2861 -2.0441
-12 27 11 -6.3660 2.0570
-12 27 12 -0.5154 -0.3002
-11 0 2 11.1113 -9.0872
-11 0 4 0.7518 -13.5056
-11 0 6 -3.3264 7.5650
-11 0 8 1.4502 6.0423
-11 0 10 -1.8800 -0.7563
-11 0 12 -8.4539 5.2027
-11 0 14 5.4002 -2.7710
-11 0 16 2.8349 -15.8213
-11 0 18 -12.2731 0.5129
-11 0 20 -2.4130 19.3143
-11 0 22 2.0569 3.5090
-11 0 24 1.5716 -14.4877
-11 0 26 -2.3931 -4.4241
-11 0 28 -2.1449 4.8407
-11 0 30 5.6402 1.5726
-11 0 32 1.2949 3.6801
-11 1 1 5.8182 0.2294
-11 1 2 7.8408 0.1402
-11 1 3 -6.5675 -10.5711
-11 1 4 11.0292 -3.1398
-11 1 5 2.7141 2.4398
-11 1 6 0.6725 -6.5793
-11 1 7 -10.0373 6.5299
-11 1 8 0.2834 -1.1984
-11 1 9 -5.5801 -2.1001
-11 1 10 8.1673 1.9792
-11 1 11 1.4543 0.1664
-11 1 12 2.6149 3.7005
-11 1 13 -6.4735 4.9244
-11 1 14 0.2564 2.9840
-11 1 15 9.2971 -5.5658
-11 1 16 7.5548 -2.8681
-11 1 17 -4.8105 -7.8277
-11 1 18 -0.2130 -7.0016
-11 1 19 -8.0957 7.8914
-11 1 20 -4.3614 -0.4181
-11 1 21 -5.0955 9.0659
-11 1 22 -1.0757 6.9050
-11 1 23 0.6137 -6.2595
-11 1 24 -0.3389 3.9354
-11 1 25 -4.9622 -6.8972
-11 1 26 3.2002 -2.5953
-11 1 27 -5.3054 3.5463
-11 1 28 1.0755 -3.6733
-11 1 29 2.0986 2.2025
-11 1 30 1.5759 -1.5155
-11 1 31 2.3797 -1.0402
-11 1 32 3.3853 4.3981
-11 1 33 -5.0759 2.9951
-11 2 1 2.2686 -4.5492
-11 2 2 -10.1695 -3.8673
-11 2 3 3.9316 -0.3371
-11 2 4 6.0382 -0.7477
-11 2 5 5.3645 -5.5087
-11 2 6 6.3466 1.3281
-11 2 7 5.4116 -1.0297
-11 2 8 -7.2186 -0.7634
-11 2 9 -10.2321 0.8315
-11 2 10 -4.1002 -2.4089
-11 2 11 7.5689 0.6520
-11 2 12 -1.4501 1.7224
-11 2 13 0.8487 2.3879
-11 2 14 2.0844 1.7685
-11 2 15 2.1065 1.8302
-11 2 16 1.8903 -1.5261
-11 2 17 10.9279 -3.3593
-11 2 18 -3.0154 -0.8013
-11 2 19 4.4315 -3.1277
-11 2 20 -3.1804 1.3269
-11 2 21 1.2359 3.0209
-11 2 22 4.3716 -0.3401
-11 2 23 1.1574 4.0729
-11 2 24 -0.5690 -1.8075
-11 2 25 7.7314 -1.6522
-11 2 26 -6.2711 1.5653
-11 2 27 -4.3114 -3.1353
-11 2 28 0.8347 1.2304
-11 2 29 2.4375 -1.6965
-11 2 30 2.3153 -2.2877
-11 2 31 5.3851 -0.5101
-11 2 32 0.4422 -1.1888
-11 2 33 0.7959 3.6338
-11 3 1 -7.7490 2.0848
-11 3 2 5.8691 -0.0489
-11 3 3 -11.6995 -1.1898
-11 3 4 -3.7370 0.6204
-11 3 5 3.5272 0.8302
-11 3 6 12.5858 0.8118
-11 3 7 10.5778 0.8471
-11 3 8 5.9280 -0.0594
-11 3 9 -2.5237 -0.4368
-11 3 10 0.9452 0.4816
-11 3 11 -4.5178 0.0385
-11 3 12 -0.8460 0.6841
-11 3 13 5.4005 1.6155
-11 3 14 4.7619 -0.4111
-11 3 15 1.9258 -0.8631
-11 3 16 10.7539 -0.1777
-11 3 17 -5.3072 -1.4498
-11 3 18 5.1148 1.0000
-11 3 19 -3.9879 1.2750
-11 3 20 -1.8998 -0.0231
-11 3 21 10.2348 2.0942
-11 3 22 0.0402 0.0949
-11 3 23 -1.0364 -0.6572
-11 3 24 9.5118 0.1847
-11 3 25 2.4629 -1.3999
-11 3 26 -0.8392 0.8271
-11 3 27 -4.7646 0.2539
-11 3 28 -6.1937 0.7363
-11 3 29 -6.2156 0.1665
-11 3 30 10.3536 0.0286
-11 3 31 0.5985 -3.4718
-11 3 32 1.1190 0.4982
-11 3 33 0.1040 -0.0094
-11 4 1 16.6557 -0.0337
-11 4 2 -5.1759 -1.1512
-11 4 3 -10.8601 1.0590
-11 4 4 -6.4214 -1.3687
-11 4 5 -14.0097 0.1022
-11 4 6 2.9860 2.1992
-11 4 7 6.9322 -1.2541
-11 4 8 5.6189 1.4295
-11 4 9 -1.3336 0.7751
-11 4 10 5.1399 -1.3446
-11 4 11 -8.5132 0.8791
-11 4 12 -5.9069 1.9770
-11 4 13 -7.5473 1.9141
-11 4 14 -5.3076 0.6345
-11 4 15 6.0787 -0.3475
-11 4 16 0.2569 -4.2808
-11 4 17 7.0414 -0.8098
-11 4 18 -0.9977 -0.0582
-11 4 19 -14.6131 -0.9398
-11 4 20 2.1521 4.4302
-11 4 21 1.5440 0.0104
-11 4 22 7.8945 0.7453
-11 4 23 12.6356 1.5449
-11 4 24 4.6895 -3.4155
-11 4 25 8.3818 1.0016
-11 4 26 13.1067 -1.1271
-11 4 27 2.1302 -1.2681
-11 4 28 -8.9856 2.3533
-11 4 29 2.3668 0.1933
-11 4 30 -3.4210 0.4104
-11 4 31 5.9393 0.2514
-11 4 32 4.7523 1.4093
-11 4 33 -1.5061 -3.4746
-11 5 1 -1.0796 1.7240
-11 5 2 5.8252 0.7345
-11 5 3 13.7748 -1.6203
-11 5 4 -10.8893 -1.2279
-11 5 5 -7.5310 1.1371
-11 5 6 -0.6016 -1.6573
-11 5 7 7.7379 0.4933
-11 5 8 1.3797 0.2544
-11 5 9 14.8272 -1.1247
-11 5 10 2.9569 0.4781
-11 5 11 2.7449 -0.2750
-11 5 12 3.4009 0.1322
-11 5 13 -6.2396 1.6597
-11 5 14 -5.1749 1.5863
-11 5 15 -6.8579 -0.0077
-11 5 16 3.6975 -0.9438
-11 5 17 11.2918 -1.8057
-11 5 18 -4.9027 -2.8851
-11 5 19 -7.0384 1.3401
-11 5 20 -14.6153 -0.3612
-11 5 21 -14.5705 1.3030
-11 5 22 -0.1220 2.2255
-11 5 23 -3.8279 -1.3387
-11 5 24 2.5988 1.1841
-11 5 25 6.8110 -0.7312
-11 5 26 -0.8201 -1.8389
-11 5 27 -1.0407 1.1596
-11 5 28 6.0495 -1.1634
-11 5 29 -13.2049 0.2898
-11 5 30 3.3525 -0.4882
-11 5 31 3.6278 2.6271
-11 5 32 6.6794 -0.8202
-11 5 33 1.0184 2.0748
-11 6 1 -4.7321 -0.8171
-11 6 2 3.3442 1.4900
-11 6 3 -3.8062 0.0996
-11 6 4 0.3406 0.9315
-11 6 5 -5.2322 -0.5684
-11 6 6 -4.3569 0.3099
-11 6 7 -12.3366 -0.1069
-11 6 8 2.4084 -0.6445
-11 6 9 0.8650 0.1537
-11 6 10 1.7385 -0.2883
-11 6 11 2.1233 0.1923
-11 6 12 1.7318 0.5217
-11 6 13 -2.4831 0.1221
-11 6 14 -0.8770 0.8406
-11 6 15 -14.8924 -0.4940
-11 6 16 3.6928 -0.5555
-11 6 17 -1.8663 -0.1155
-11 6 18 8.7571 -0.4582
-11 6 19 2.6888 -0.3051
-11 6 20 -13.9036 0.3631
-11 6 21 -8.6493 -0.1999
-11 6 22 -10.7816 0.2391
-11 6 23 -5.2002 0.5348
-11 6 24 1.2114 -0.0394
-11 6 25 -5.1034 0.3571
-11 6 26 4.6637 -0.0853
-11 6 27 7.5565 -0.0086
-11 6 28 -14.5540 0.9041
-11 6 29 1.7327 -0.6481
-11 6 30 -5.5813 0.2432
-11 6 31 1.7845 0.2312
-11 6 32 14.3028 2.3727
-11 6 33 -0.3274 1.4528
-11 7 1 -3.4094 1.2190
-11 7 2 0.7976 0.9878
-11 7 3 5.7003 -1.0264
-11 7 4 -1.3810 0.3189
-11 7 5 2.0903 -0.4244
-11 7 6 -0.4474 0.3097
-11 7 7 1.4778 0.6173
-11 7 8 0.4499 -0.7425
-11 7 9 -4.3973 -0.1112
-11 7 10 -1.1772 0.1275
-11 7 11 -0.4156 0.3862
-11 7 12 5.4565 0.6821
-11 7 13 8.5130 1.2114
-11 7 14 -6.3583 -0.2282
-11 7 15 5.0285 -1.0250
-11 7 16 -3.9136 -0.3956
-11 7 17 1.9171 -2.4780
-11 7 18 13.5509 0.1057
-11 7 19 5.9020 1.8347
-11 7 20 4.2430 0.0435
-11 7 21 1.4951 1.5416
-11 7 22 -7.8483 -0.6292
-11 7 23 1.8462 -1.1701
-11 7 24 -8.0380 1.6608
-11 7 25 3.0852 -1.8346
-11 7 26 -1.6989 0.0266
-11 7 27 -7.4962 0.5567
-11 7 28 6.2225 -0.6022
-11 7 29 -7.3343 -0.4265
-11 7 30 -19.9253 -1.2711
-11 7 31 8.3417 0.2795
-11 7 32 -3.7010 -1.2955
-11 8 1 2.2808 -0.3827
-11 8 2 -1.6864 -0.0996
-11 8 3 -2.6953 0.2185
-11 8 4 3.6141 0.0361
-11 8 5 2.4994 -0.6575
-11 8 6 -2.1043 0.3099
-11 8 7 -1.0779 -0.9361
-11 8 8 3.5560 0.7072
-11 8 9 4.6375 0.1278
-11 8 10 -2.3967 -1.0369
-11 8 11 -9.6857 0.8123
-11 8 12 5.1929 0.8546
-11 8 13 -6.1019 0.6685
-11 8 14 15.3458 0.8059
-11 8 15 -4.0029 0.4872
-11 8 16 -6.6917 -1.0250
-11 8 17 -2.6136 -1.3801
-11 8 18 4.4456 -0.6024
-11 8 19 0.2709 -1.2534
-11 8 20 8.8778 2.0571
-11 8 21 -2.5595 0.8519
-11 8 22 2.9197 0.1090
-11 8 23 -1.5196 1.8753
-11 8 24 4.1914 -1.0496
-11 8 25 2.5333 0.6469
-11 8 26 -2.5971 0.8090
-11 8 27 6.1296 -0.7384
-11 8 28 1.6898 0.7130
-11 8 29 -9.3507 -0.4431
-11 8 30 8.1413 0.1188
-11 8 31 -14.7864 -3.2093
-11 8 32 0.4851 1.2756
-11 9 1 -3.2015 0.4502
-11 9 2 4.1367 -1.1356
-11 9 3 3.5051 -0.7822
-11 9 4 0.8883 -0.2988
-11 9 5 3.3644 -0.1982
-11 9 6 5.9053 -0.8957
-11 9 7 -4.9249 0.0232
-11 9 8 4.3045 -0.1418
-11 9 9 -1.3962 -1.0021
-11 9 10 2.0222 1.0368
-11 9 11 2.6270 -0.0430
-11 9 12 -7.7361 0.4788
-11 9 13 -2.7542 0.7731
-11 9 14 5.2020 0.0750
-11 9 15 2.5115 0.5198
-11 9 16 1.8854 -0.0081
-11 9 17 1.7860 -0.0590
-11 9 18 -5.9520 -0.0887
-11 9 19 5.7645 0.0127
-11 9 20 1.4512 -0.2056
-11 9 21 6.2156 0.2938
-11 9 22 6.7339 0.3319
-11 9 23 2.6363 0.1689
-11 9 24 2.9826 1.3188
-11 9 25 4.2232 1.2918
-11 9 26 8.4444 -0.2572
-11 9 27 4.4741 0.9599
-11 9 28 -3.1595 -0.0344
-11 9 29 9.3575 0.7416
-11 9 30 -1.7805 -2.7881
-11 9 31 3.4118 2.2214
-11 9 32 1.2981 -2.7184
-11 10 1 6.9222 -0.3651
-11 10 2 7.5603 0.7286
-11 10 3 -6.9035 -0.2210
-11 10 4 6.9704 -0.8990
-11 10 5 3.7261 0.4782
-11 10 6 -1.7114 0.5229
-11 10 7 -0.0183 -0.2541
-11 10 8 5.3520 -0.6611
-11 10 9 -9.1521 -0.0520
-11 10 10 4.7497 -0.5122
-11 10 11 -2.9839 0.0002
-11 10 12 -1.4094 0.8003
-11 10 13 1.0296 0.0578
-11 10 14 2.6884 0.3841
-11 10 15 0.1850 -1.0478
-11 10 16 0.0701 -1.0309
-11 10 17 -2.0679 0.7748
-11 10 18 1.0999 -0.3490
-11 10 19 -0.4137 0.3620
-11 10 20 -14.9037 1.4280
-11 10 21 -0.8258 -0.6663
-11 10 22 -6.7720 -0.1962
-11 10 23 3.1052 -0.3323
-11 10 24 -5.2645 -0.8775
-11 10 25 0.0501 1.1764
-11 10 26 -1.7692 0.6444
-11 10 27 -1.2372 1.5694
-11 10 28 0.8261 0.0392
-11 10 29 -1.7754 -1.4687
-11 10 30 0.5474 1.4249
-11 10 31 2.3619 -1.6661
-11 11 1 2.4336 1.5794
-11 11 2 -5.1991 0.8015
-11 11 3 8.4799 -1.0076
-11 11 4 3.8577 0.0200
-11 11 5 -3.1795 -0.0446
-11 11 6 3.8183 -0.1977
-11 11 7 4.0666 0.7110
-11 11 8 -4.0003 0.1999
-11 11 9 -2.3720 0.0915
-11 11 10 4.2940 0.2774
-11 11 11 -13.9023 -0.2091
-11 11 12 -3.4439 0.6302
-11 11 13 -7.3419 1.2467
-11 11 14 6.0792 0.4737
-11 11 15 0.3330 -0.4685
-11 11 16 -3.5177 -0.7292
-11 11 17 -0.3442 -1.4743
-11 11 18 5.7961 -0.4184
-11 11 19 0.3143 1.2557
-11 11 20 4.6154 -0.9466
-11 11 21 -1.5450 1.1226
-11 11 22 -5.8590 0.7502
-11 11 23 -2.3659 -0.8910
-11 11 24 -1.6196 0.9013
-11 11 25 9.0020 -1.3371
-11 11 26 -0.7236 0.7428
-11 11 27 2.2825 0.6851
-11 11 28 -3.8649 0.2148
-11 11 29 0.3856 1.9333
-11 11 30 -5.6291 -1.6237
-11 11 31 4.2510 -1.7811
-11 12 1 -4.3948 0.0989
-11 12 2 0.8399 0.0202
-11 12 3 -6.6084 0.3257
-11 12 4 3.1923 -0.3422
-11 12 5 4.7061 -0.2699
-11 12 6 8.1866 -0.0041
-11 12 7 -2.9364 -0.6246
-11 12 8 6.3313 -0.2139
-11 12 9 6.8859 0.2429
-11 12 10 -2.0636 -0.0803
-11 12 11 5.1943 0.2561
-11 12 12 -10.5939 0.1667
-11 12 13 -4.8563 0.2319
-11 12 14 0.2411 1.0136
-11 12 15 5.3289 0.3586
-11 12 16 3.2041 -0.1045
-11 12 17 0.3988 -0.3905
-11 12 18 -5.1198 -0.2228
-11 12 19 9.3983 -0.7332
-11 12 20 5.8346 0.5198
-11 12 21 -1.7667 -0.1277
-11 12 22 -1.2707 -1.1923
-11 12 23 -11.9389 0.6970
-11 12 24 -4.1047 -0.4657
-11 12 25 -14.8326 0.6509
-11 12 26 2.5366 -0.9478
-11 12 27 0.4938 -1.0026
-11 12 28 3.3181 0.0138
-11 12 29 -11.6157 -0.4993
-11 12 30 -2.2864 0.1512
-11 12 31 -7.9131 0.5777
-11 13 1 4.7994 0.9793
-11 13 2 -6.8281 0.4121
-11 13 3 -1.6330 -0.3154
-11 13 4 -1.9153 0.2168
-11 13 5 -1.4771 -0.5752
-11 13 6 -0.0580 0.0533
-11 13 7 5.7970 -0.5577
-11 13 8 9.5586 -0.6461
-11 13 9 -2.1355 -0.8279
-11 13 10 19.3832 0.1109
-11 13 11 1.6191 0.1343
-11 13 12 -6.8111 0.2154
-11 13 13 -3.2683 0.4251
-11 13 14 -10.3586 -0.4030
-11 13 15 0.6661 0.3278
-11 13 16 -2.4921 -0.4866
-11 13 17 -2.8930 -0.5032
-11 13 18 -0.8405 0.1347
-11 13 19 -1.3656 0.8891
-11 13 20 0.3624 -0.4724
-11 13 21 13.6771 0.4259
-11 13 22 -0.3465 -0.9384
-11 13 23 4.3002 -0.1164
-11 13 24 -11.5355 0.0636
-11 13 25 -2.9920 0.2530
-11 13 26 -4.5076 0.9049
-11 13 27 -2.4660 0.3749
-11 13 28 1.6768 -1.4760
-11 13 29 8.2117 -0.1318
-11 13 30 -4.6661 -0.6844
-11 14 1 0.3608 0.3918
-11 14 2 4.9507 0.2533
-11 14 3 -6.3193 0.8132
-11 14 4 -0.3145 -0.2919
-11 14 5 -4.5844 0.6179
-11 14 6 -0.3122 0.1650
-11 14 7 -3.3164 -0.2848
-11 14 8 -14.9072 0.2625
-11 14 9 10.7275 -0.2435
-11 14 10 10.2656 -0.5761
-11 14 11 4.8281 0.1004
-11 14 12 11.6095 0.3345
-11 14 13 -7.4930 0.5711
-11 14 14 -6.7860 -0.0525
-11 14 15 0.8243 -0.2056
-11 14 16 -2.7667 -0.9714
-11 14 17 2.0152 -0.0363
-11 14 18 -9.2933 -1.2239
-11 14 19 0.8447 -0.5210
-11 14 20 4.2200 1.7835
-11 14 21 -3.7635 0.0917
-11 14 22 7.4308 -0.4930
-11 14 23 1.9311 -0.3756
-11 14 24 -4.9639 -1.6950
-11 14 25 -3.1728 0.9854
-11 14 26 -12.1826 -0.9908
-11 14 27 -4.3878 -0.0886
-11 14 28 -1.3305 0.4285
-11 14 29 -2.1593 -0.0798
-11 14 30 -2.6653 -2.7209
-11 15 1 1.9537 0.5797
-11 15 2 -13.8416 -0.0973
-11 15 3 2.4506 -0.0747
-11 15 4 -2.9186 -0.0357
-11 15 5 -4.4908 -0.0826
-11 15 6 1.7179 -0.7728
-11 15 7 -8.9132 -0.2120
-11 15 8 -5.9334 -0.3474
-11 15 9 -8.7873 -0.1163
-11 15 10 -15.8688 -0.1099
-11 15 11 21.7453 -0.2353
-11 15 12 5.3152 0.2619
-11 15 13 2.8090 0.0864
-11 15 14 -2.0909 -0.2949
-11 15 15 -4.7615 0.2172
-11 15 16 -0.8242 -0.4372
-11 15 17 -9.2538 -1.2310
-11 15 18 1.4629 -1.1735
-11 15 19 -4.5765 -0.1355
-11 15 20 -11.0908 -1.3456
-11 15 21 0.7707 -0.0897
-11 15 22 7.9812 0.7927
-11 15 23 -4.7729 -0.2848
-11 15 24 4.1244 0.1073
-11 15 25 -4.2240 -1.0514
-11 15 26 -0.5451 -0.4026
-11 15 27 0.8892 -0.3841
-11 15 28 -7.3882 0.1902
-11 15 29 0.7304 0.0040
-11 16 1 -4.5611 -0.5963
-11 16 2 -2.2567 0.3565
-11 16 3 -4.6141 -0.0209
-11 16 4 -16.2554 -0.1745
-11 16 5 7.4461 0.2616
-11 16 6 -1.8670 -0.2475
-11 16 7 6.7523 -0.2257
-11 16 8 -4.2607 -0.5873
-11 16 9 -12.6083 -0.0507
-11 16 10 -0.8436 -0.0623
-11 16 11 -3.0936 1.0059
-11 16 12 -4.0342 0.0406
-11 16 13 15.7690 -0.1939
-11 16 14 6.6686 0.2078
-11 16 15 7.5946 -0.2788
-11 16 16 -4.0866 -0.6428
-11 16 17 3.9677 0.1045
-11 16 18 6.1667 -0.7474
-11 16 19 1.0728 -0.1052
-11 16 20 4.2643 -0.1860
-11 16 21 -0.0134 -0.2213
-11 16 22 -1.0216 -0.5536
-11 16 23 7.5266 -0.5587
-11 16 24 2.9259 0.3192
-11 16 25 -2.9840 1.5366
-11 16 26 4.6796 -1.5168
-11 16 27 -3.9587 -1.0028
-11 16 28 2.7420 -0.3993
-11 16 29 3.3970 -0.4583
-11 17 1 1.2171 0.4441
-11 17 2 7.0095 0.0774
-11 17 3 -17.3845 -0.6064
-11 17 4 -5.4691 0.0749
-11 17 5 -11.6787 -0.3234
-11 17 6 -7.2081 0.2718
-11 17 7 6.3996 -0.2850
-11 17 8 -7.9462 -0.8523
-11 17 9 7.1500 -0.3903
-11 17 10 -8.2052 -0.4074
-11 17 11 -2.5540 0.4250
-11 17 12 1.0692 0.2113
-11 17 13 2.4406 1.0720
-11 17 14 5.7634 -0.7379
-11 17 15 13.4712 0.0612
-11 17 16 9.5001 -0.1525
-11 17 17 -2.6295 -0.9705
-11 17 18 7.0914 -0.1207
-11 17 19 7.2836 -0.0755
-11 17 20 10.9672 -0.4854
-11 17 21 1.5709 1.4652
-11 17 22 11.7553 -0.4076
-11 17 23 0.4773 -0.4946
-11 17 24 4.2936 0.3674
-11 17 25 6.5216 -0.9763
-11 17 26 6.9907 1.6006
-11 17 27 -1.2557 0.8680
-11 17 28 4.6365 -2.8832
-11 18 1 19.4855 0.0072
-11 18 2 -2.8717 -0.0452
-11 18 3 4.6905 -0.2295
-11 18 4 -3.4000 -0.7346
-11 18 5 -7.0657 -0.0451
-11 18 6 0.1710 -0.0516
-11 18 7 -5.3432 -0.1579
-11 18 8 -0.1790 -0.0387
-11 18 9 0.8417 0.0089
-11 18 10 -2.7135 -0.5782
-11 18 11 5.4564 0.2405
-11 18 12 -3.6862 0.0185
-11 18 13 -7.4502 0.0298
-11 18 14 0.2698 0.2307
-11 18 15 6.8403 0.2252
-11 18 16 -1.4674 -1.1850
-11 18 17 3.9423 0.1030
-11 18 18 -3.5393 -0.4538
-11 18 19 -0.9448 -0.5517
-11 18 20 5.9391 0.0227
-11 18 21 13.7895 0.0432
-11 18 22 4.6699 0.7486
-11 18 23 5.8565 2.1682
-11 18 24 -0.0443 -0.5991
-11 18 25 12.8857 1.8579
-11 18 26 -1.5699 1.1082
-11 18 27 5.6886 -1.1235
-11 19 1 -6.9140 0.2349
-11 19 2 2.8156 0.2979
-11 19 3 10.2822 0.2601
-11 19 4 -12.3940 -0.5866
-11 19 5 2.6076 0.1329
-11 19 6 -8.5961 -0.1491
-11 19 7 4.4580 -0.2589
-11 19 8 -9.1940 -0.3126
-11 19 9 -4.7823 -0.3500
-11 19 10 -3.6314 0.1557
-11 19 11 4.9626 0.3493
-11 19 12 -3.3110 0.0168
-11 19 13 0.7053 -0.1764
-11 19 14 1.6320 -0.2269
-11 19 15 -7.8137 0.0965
-11 19 16 5.9186 0.2695
-11 19 17 -3.7531 -0.5815
-11 19 18 -3.8036 -0.1874
-11 19 19 -10.4768 -0.6546
-11 19 20 -5.4760 -0.2475
-11 19 21 -3.8746 -0.6229
-11 19 22 9.0462 -0.5731
-11 19 23 -7.5072 -1.9007
-11 19 24 3.6261 1.4171
-11 19 25 -5.2101 1.2128
-11 19 26 2.9744 -0.0360
-11 19 27 5.0036 2.2454
-11 20 1 -7.1506 -0.0076
-11 20 2 3.7971 0.3712
-11 20 3 -4.9721 -1.3306
-11 20 4 0.5723 -0.1113
-11 20 5 0.6309 0.1872
-11 20 6 3.9901 -0.2389
-11 20 7 5.6487 -0.4896
-11 20 8 -0.5281 -0.0220
-11 20 9 7.1119 -0.3175
-11 20 10 -2.4114 -0.1848
-11 20 11 -2.3517 -0.0344
-11 20 12 3.4170 0.8122
-11 20 13 6.8806 0.3705
-11 20 14 -4.3890 0.4279
-11 20 15 5.1064 -0.9504
-11 20 16 2.6578 0.0762
-11 20 17 -2.0231 1.1138
-11 20 18 -1.5872 0.4768
-11 20 19 -8.8807 -0.3934
-11 20 20 -4.6231 0.5880
-11 20 21 -1.9673 0.4738
-11 20 22 -9.1792 0.5667
-11 20 23 -1.6660 -0.0801
-11 20 24 -2.5452 -2.0798
-11 20 25 -7.1269 -0.3893
-11 20 26 -0.4287 2.8907
-11 21 1 3.1319 0.1391
-11 21 2 -6.0494 0.4368
-11 21 3 -4.8153 -0.1272
-11 21 4 -3.9743 -0.1006
-11 21 5 4.5480 -0.1580
-11 21 6 -0.3306 0.3262
-11 21 7 -2.8031 0.4281
-11 21 8 11.4941 0.0515
-11 21 9 3.3992 -0.3917
-11 21 10 -1.9887 0.0933
-11 21 11 2.2276 -0.2484
-11 21 12 4.4072 0.0951
-11 21 13 -5.4403 0.0023
-11 21 14 5.8776 1.0284
-11 21 15 8.7087 -0.2097
-11 21 16 5.1759 0.6225
-11 21 17 10.9358 -0.9234
-11 21 18 -1.3526 1.2451
-11 21 19 2.1353 0.6241
-11 21 20 -2.4506 0.5225
-11 21 21 -2.4039 -0.3759
-11 21 22 -2.6988 2.2198
-11 21 23 -2.7510 -0.9710
-11 21 24 -11.8801 0.5772
-11 21 25 -9.2771 -1.3405
-11 22 1 11.1700 -0.0195
-11 22 2 8.5341 -0.0548
-11 22 3 0.5436 -0.4586
-11 22 4 -5.1878 -0.1471
-11 22 5 -2.4409 -0.0099
-11 22 6 -2.9153 0.0535
-11 22 7 13.8252 0.2213
-11 22 8 1.2877 0.4165
-11 22 9 -1.5862 0.3313
-11 22 10 3.1467 0.6961
-11 22 11 6.4628 -0.5479
-11 22 12 -3.4482 0.4446
-11 22 13 -3.4193 0.4645
-11 22 14 -1.9941 0.2631
-11 22 15 -2.8599 -0.1883
-11 22 16 11.8881 1.0763
-11 22 17 5.8735 0.7912
-11 22 18 5.4762 0.6713
-11 22 19 5.8516 -0.5652
-11 22 20 2.3140 0.7464
-11 22 22 2.9478 0.8357
-11 22 23 6.4513 1.2490
-11 22 24 -3.9739 1.7084
-11 23 1 10.1869 -0.0474
-11 23 2 14.1811 0.0950
-11 23 3 9.3813 -0.5633
-11 23 4 4.6560 0.3370
-11 23 5 -0.9628 -0.7967
-11 23 6 0.6065 0.9640
-11 23 7 -3.6495 -0.3616
-11 23 8 11.3754 0.5381
-11 23 9 5.4235 0.1816
-11 23 10 2.0670 -0.0262
-11 23 11 -6.8578 -0.5014
-11 23 12 0.1292 0.7270
-11 23 13 -1.3622 -1.2621
-11 23 14 -13.5929 0.2905
-11 23 15 -4.4268 -1.0363
-11 23 16 -5.4505 0.5419
-11 23 17 1.5358 -1.2191
-11 23 18 1.2080 1.7685
-11 23 19 -0.6974 -0.3943
-11 23 20 -0.8679 0.0869
-11 23 21 -2.1340 -2.2026
-11 23 22 1.5086 1.3325
-11 23 23 3.1694 1.4608
-11 24 1 6.9525 0.0406
-11 24 2 3.7358 -0.2705
-11 24 3 1.5051 1.0281
-11 24 4 8.6024 -0.3320
-11 24 5 2.4010 0.1244
-11 24 6 -8.2613 -0.5503
-11 24 7 -2.1183 0.4844
-11 24 8 -2.4456 0.9555
-11 24 9 2.1795 -0.6408
-11 24 10 6.8376 0.6903
-11 24 11 5.3957 -0.4656
-11 24 12 5.1227 0.5079
-11 24 13 -7.0688 -0.3838
-11 24 14 -1.5584 0.4305
-11 24 15 -2.1831 -0.8248
-11 24 16 -5.3171 -0.3311
-11 24 17 3.1065 -0.7670
-11 24 18 -6.0677 0.4633
-11 24 19 4.2152 -0.5230
-11 24 20 -3.2211 0.2413
-11 24 21 -1.3572 -0.9322
-11 25 1 0.8788 -1.2227
-11 25 2 1.6646 -0.5000
-11 25 3 5.7701 -0.0357
-11 25 4 10.6963 0.6247
-11 25 6 6.3089 0.9874
-11 25 7 -7.0341 -1.0571
-11 25 8 -2.9900 0.2901
-11 25 9 -7.8134 0.7948
-11 25 10 3.8510 0.0153
-11 25 11 10.6499 -0.8564
-11 25 12 1.9914 -0.1682
-11 25 13 5.2905 0.1217
-11 25 14 2.1953 0.7793
-11 25 15 -5.1963 -0.8025
-11 25 16 1.6127 0.0602
-11 25 17 -0.9225 -0.5466
-11 25 18 1.2699 0.5105
-11 25 19 1.4298 -0.9615
-11 25 20 -11.0909 0.7475
-11 26 1 -1.3259 0.0144
-11 26 2 0.8072 0.2710
-11 26 3 4.1862 -0.3246
-11 26 4 5.4433 -0.5844
-11 26 5 -0.2974 2.2607
-11 26 6 7.8484 -0.6341
-11 26 7 2.4260 0.2827
-11 26 8 -13.6570 -0.3041
-11 26 9 -17.0561 -0.5506
-11 26 10 4.0929 1.0927
-11 26 11 -7.3816 -1.1881
-11 26 12 7.9410 -0.1848
-11 26 13 8.3999 -0.9259
-11 26 14 -3.0253 0.2257
-11 26 15 -0.0957 0.4138
-11 26 16 4.7195 0.1665
-11 26 17 -0.4200 -0.8259
-11 26 18 5.7629 -0.6282
-11 27 1 -1.1914 1.7514
-11 27 2 3.1383 -1.0200
-11 27 3 1.2782 -0.7735
-11 27 4 -8.2240 0.5720
-11 27 5 2.5832 -0.5914
-11 27 6 14.5648 2.0307
-11 27 7 -0.8349 0.4235
-11 27 8 -2.2035 -0.6626
-11 27 9 0.3624 0.9638
-11 27 10 -19.0019 -0.4801
-11 27 11 -6.4875 0.4920
-11 27 12 9.6187 0.0327
-11 27 13 2.8301 -0.9538
-11 27 14 -4.6571 0.1136
-11 27 15 3.5764 0.6683
-11 27 16 -10.4249 -0.1414
-11 28 1 -4.5294 -0.7552
-11 28 3 -4.6864 0.3028
-11 28 4 1.1838 -1.9460
-11 28 5 -9.4255 -0.5537
-11 28 6 -11.3939 1.1388
-11 28 7 1.3833 -0.3570
-11 28 8 9.1819 0.4478
-11 28 9 -5.7507 -0.6122
-11 28 10 -13.3441 0.0346
-11 28 11 -2.9160 0.5661
-11 28 12 -2.9038 -1.0905
-11 28 13 0.1949 -0.5231
-11 28 14 10.0953 0.1330
-11 29 3 4.7882 1.2875
-11 29 4 -4.6331 -1.6289
-11 29 5 -4.0702 0.3631
-11 29 6 -0.3140 -1.1062
-11 29 7 -16.0987 -0.7218
-11 29 8 -0.7394 0.7723
-11 29 9 -3.1936 -0.9708
-11 29 10 5.6694 0.6645
-10 0 2 -8.9339 -3.8525
-10 0 4 0.6405 9.5328
-10 0 6 8.4706 6.4702
-10 0 8 -11.1579 -0.7736
-10 0 10 -12.1554 4.9135
-10 0 12 -6.3597 -4.1667
-10 0 14 4.5062 -15.1790
-10 0 16 -8.1491 3.6310
-10 0 18 -2.5111 20.3011
-10 0 20 8.5894 0.9788
-10 0 22 12.9561 -16.2687
-10 0 24 0.3953 -3.2683
-10 0 26 -19.7060 6.5063
-10 0 28 -2.4612 0.5548
-10 0 30 9.4452 4.0719
-10 0 32 -10.3432 4.2931
-10 0 34 -3.0069 -5.8273
-10 1 1 1.8035 -1.4373
-10 1 2 6.6900 1.2929
-10 1 3 2.0561 2.2622
-10 1 4 -5.5463 -7.1008
-10 1 5 17.4362 6.5361
-10 1 6 1.9445 -0.4169
-10 1 7 -3.4770 -3.3610
-10 1 8 6.4893 2.7572
-10 1 9 -2.3704 0.6096
-10 1 10 2.1517 3.6653
-10 1 11 1.8355 4.3518
-10 1 12 -4.9899 2.5471
-10 1 13 0.6500 -7.5268
-10 1 14 0.2851 -4.3557
-10 1 15 3.1288 -7.5115
-10 1 16 2.5418 -6.8093
-10 1 17 -6.6120 8.9823
-10 1 18 -6.4442 0.6727
-10 1 19 -1.3800 7.8527
-10 1 20 -2.3833 7.1559
-10 1 21 4.6694 -7.8626
-10 1 22 2.3539 2.8242
-10 1 23 8.9917 -6.8764
-10 1 24 9.3145 -3.7477
-10 1 25 -12.6422 4.8459
-10 1 26 4.9050 -3.5225
-10 1 27 -4.2419 1.5105
-10 1 28 -9.3540 -2.0984
-10 1 29 5.9633 -2.8002
-10 1 30 3.8468 0.5040
-10 1 31 0.6338 4.4160
-10 1 32 4.6750 4.3318
-10 1 33 -5.7258 0.4218
-10 1 34 -3.2267 -0.3191
-10 2 1 -1.4141 0.5587
-10 2 2 -7.0452 -1.9864
-10 2 3 -5.3708 -3.7654
-10 2 4 10.5940 1.4475
-10 2 5 2.9299 -0.4340
-10 2 6 -1.4783 -2.7821
-10 2 7 8.2328 1.6506
-10 2 8 -7.7450 -2.0094
-10 2 9 -6.7826 0.5474
-10 2 10 3.9060 1.4925
-10 2 11 7.3205 2.0965
-10 2 12 7.3708 1.7471
-10 2 13 -4.4003 0.4490
-10 2 14 3.0325 -1.7992
-10 2 15 3.6596 -4.0674
-10 2 16 -0.7697 -0.9457
-10 2 17 -0.8938 -3.1981
-10 2 18 -2.5342 1.5211
-10 2 19 -6.6219 3.5309
-10 2 20 -2.3512 -0.1653
-10 2 21 -10.5330 3.6732
-10 2 22 4.2882 -1.1740
-10 2 23 7.1556 -1.2935
-10 2 24 -4.3205 1.4874
-10 2 25 7.6746 -2.4326
-10 2 26 -1.7869 1.6828
-10 2 27 -9.4765 0.6814
-10 2 28 6.8240 -2.0889
-10 2 29 1.1098 -0.7137
-10 2 30 -6.1766 -1.8406
-10 2 31 5.1972 1.1538
-10 2 32 -2.3822 2.5495
-10 2 33 -2.9016 4.4921
-10 2 34 -1.2241 1.7879
-10 3 1 -9.5805 -4.4585
-10 3 2 -4.9432 -1.7038
-10 3 3 -1.3285 -0.7262
-10 3 4 -0.3785 -1.6489
-10 3 5 5.6147 -0.6479
-10 3 6 7.6113 -1.0311
-10 3 7 4.4925 -0.4349
-10 3 8 -5.7321 0.2472
-10 3 9 -3.3512 -0.3074
-10 3 10 -10.0401 0.4543
-10 3 11 7.9241 1.8089
-10 3 12 -4.2600 -0.4592
-10 3 13 16.1677 -1.6994
-10 3 14 4.8017 -0.4854
-10 3 15 -1.6320 -1.4582
-10 3 16 2.4784 1.0617
-10 3 17 3.0157 1.8981
-10 3 18 -4.5167 -0.4979
-10 3 19 3.6171 1.5306
-10 3 20 -7.6385 -1.0141
-10 3 21 0.7593 -1.2639
-10 3 22 -0.8019 0.6364
-10 3 23 -10.1254 -1.2269
-10 3 24 7.2847 0.2602
-10 3 25 5.2638 0.8029
-10 3 26 -10.9204 -0.2563
-10 3 27 4.8962 -0.4526
-10 3 28 1.6357 -0.5647
-10 3 29 -1.8350 -0.8006
-10 3 30 9.7843 -1.0721
-10 3 31 -1.3108 -0.8219
-10 3 32 -5.1298 -0.1343
-10 3 33 -2.4553 1.0748
-10 3 34 1.5170 1.0597
-10 4 1 8.0622 1.4913
-10 4 2 -4.1829 -2.2210
-10 4 3 -16.5484 -0.4508
-10 4 4 -3.0514 2.1181
-10 4 5 -1.5154 -0.7036
-10 4 6 7.8818 1.0235
-10 4 7 9.1067 0.4119
-10 4 8 -0.9665 -0.8152
-10 4 9 -3.5471 1.2880
-10 4 10 5.6058 1.6066
-10 4 11 -8.4000 0.8716
-10 4 12 -0.1692 0.2102
-10 4 13 10.8008 -0.1878
-10 4 14 2.9086 -4.1397
-10 4 15 13.5776 -1.8548
-10 4 16 4.0748 0.6182
-10 4 17 -6.0202 -0.2988
-10 4 18 4.6277 5.7266
-10 4 19 -5.8222 0.7096
-10 4 20 -2.9198 -0.1476
-10 4 21 8.1120 1.3490
-10 4 22 -6.8156 -3.7897
-10 4 23 2.7261 0.7761
-10 4 24 2.4945 0.0011
-10 4 25 -9.4843 -0.6971
-10 4 26 7.0183 2.0443
-10 4 27 -0.1601 -1.2749
-10 4 28 -7.3853 -0.0592
-10 4 29 11.1407 -0.7792
-10 4 30 2.2785 0.1391
-10 4 31 3.0003 0.5477
-10 4 32 -4.8023 1.2867
-10 4 33 -2.6818 -1.4184
-10 4 34 -3.1423 0.7833
-10 5 1 1.2820 -1.3565
-10 5 2 -2.7182 -1.0487
-10 5 3 2.1868 0.6965
-10 5 4 -12.8525 -2.0584
-10 5 5 -10.4087 1.1715
-10 5 6 5.3762 0.5886
-10 5 7 1.0516 -0.8539
-10 5 8 -0.4030 1.1948
-10 5 9 5.9790 -0.0574
-10 5 10 -5.4538 0.5225
-10 5 11 -5.9396 1.6141
-10 5 12 -0.7467 1.7528
-10 5 13 -6.5445 -0.2196
-10 5 14 1.0133 -1.2555
-10 5 15 7.0109 -1.0196
-10 5 16 -2.2887 -3.0457
-10 5 17 15.7030 1.1770
-10 5 18 -2.5222 0.1983
-10 5 19 -11.4205 1.3497
-10 5 20 8.7464 3.1227
-10 5 21 -2.0547 -1.5986
-10 5 22 6.2771 0.9788
-10 5 23 8.9468 -1.0527
-10 5 24 0.0179 -1.5633
-10 5 25 9.2835 1.5605
-10 5 26 0.1525 -1.0211
-10 5 27 -6.6423 0.3221
-10 5 28 13.5231 0.0263
-10 5 29 -1.4900 -1.8783
-10 5 30 8.2770 0.6128
-10 5 31 5.1248 0.7054
-10 5 32 -1.0055 1.6347
-10 5 34 -9.3238 0.0107
-10 6 1 -2.8440 0.8384
-10 6 2 11.7676 -1.6403
-10 6 3 -4.1874 -0.4611
-10 6 4 -5.5517 0.0042
-10 6 5 1.2113 0.6685
-10 6 6 0.1828 -0.3414
-10 6 7 2.0796 0.1705
-10 6 8 0.2507 -0.0445
-10 6 9 8.0490 0.1700
-10 6 10 3.7615 0.2996
-10 6 11 7.3529 0.0451
-10 6 12 -5.3206 0.3386
-10 6 13 0.0163 -0.2502
-10 6 14 0.1435 -0.2275
-10 6 15 -11.6733 -0.4243
-10 6 16 7.9296 -0.3175
-10 6 17 1.1024 0.5374
-10 6 18 -8.9083 0.5996
-10 6 19 1.5039 -0.1994
-10 6 20 -11.9687 -0.2384
-10 6 21 -13.3280 0.6034
-10 6 22 0.7450 -0.2533
-10 6 23 -5.6235 0.2700
-10 6 24 6.8934 0.4118
-10 6 25 -4.8613 -1.0138
-10 6 26 -4.9985 0.6423
-10 6 27 7.0600 0.0362
-10 6 28 -7.4330 -0.1925
-10 6 29 0.3795 -0.4348
-10 6 30 13.2510 -0.5056
-10 6 31 -2.4381 -0.3292
-10 6 32 10.8916 2.8274
-10 6 33 -14.5913 -0.3811
-10 7 1 1.7320 -1.3288
-10 7 2 -4.1507 0.7724
-10 7 3 2.0883 -0.6694
-10 7 4 -5.4147 -0.1227
-10 7 5 -5.1128 0.6302
-10 7 6 0.1371 -0.4113
-10 7 7 -0.4134 0.5044
-10 7 8 -1.1293 0.3366
-10 7 9 -2.9007 0.0820
-10 7 10 -5.8518 0.8410
-10 7 11 0.6658 1.0655
-10 7 12 3.4327 -0.0940
-10 7 13 3.8484 -0.7810
-10 7 14 -15.5488 -0.5022
-10 7 15 -0.8097 -1.5373
-10 7 16 -2.8559 0.1924
-10 7 17 -6.0615 1.9868
-10 7 18 5.5517 -0.1524
-10 7 19 -1.9736 2.6925
-10 7 20 -10.3225 -0.2631
-10 7 21 -3.6696 -1.9531
-10 7 22 -10.1375 0.2768
-10 7 23 0.5518 -0.7313
-10 7 24 1.0939 0.2233
-10 7 25 -3.7674 0.8760
-10 7 26 2.1448 -1.0971
-10 7 27 -9.4901 0.8934
-10 7 28 -1.3657 0.5052
-10 7 29 8.5729 -0.1082
-10 7 30 -11.2557 0.0323
-10 7 31 17.9095 1.5280
-10 7 32 -0.5665 -0.2154
-10 7 33 -0.1689 1.8428
-10 8 1 -0.4819 0.9664
-10 8 2 5.4664 -0.5484
-10 8 3 -2.4884 0.1124
-10 8 4 -2.7373 0.3515
-10 8 5 -1.4188 -0.8317
-10 8 6 -4.6509 0.5840
-10 8 7 4.9058 0.4469
-10 8 8 3.0441 -0.6744
-10 8 9 1.5951 0.9171
-10 8 10 -8.2334 0.2341
-10 8 11 -3.3535 1.1124
-10 8 12 1.7094 0.3957
-10 8 13 3.4700 0.3871
-10 8 14 4.4464 -1.5945
-10 8 15 1.5599 -1.0181
-10 8 16 -7.1652 -0.2395
-10 8 17 3.2129 -1.4055
-10 8 18 3.5583 2.0444
-10 8 19 -0.2957 1.3435
-10 8 20 6.1351 0.0775
-10 8 21 -5.0746 1.4727
-10 8 22 -10.9493 -1.6017
-10 8 23 -3.4297 -0.3903
-10 8 24 1.9275 0.0169
-10 8 25 6.1469 -1.8600
-10 8 26 -8.3829 1.0643
-10 8 27 -5.4584 -0.9491
-10 8 28 1.6912 -0.1165
-10 8 29 -11.7623 0.1187
-10 8 30 8.5238 1.3260
-10 8 31 1.0636 -0.6838
-10 8 32 0.1713 0.9444
-10 8 33 4.1443 1.5016
-10 9 1 -0.5821 -1.6155
-10 9 2 -9.3680 0.2179
-10 9 3 11.3947 -0.7484
-10 9 4 -2.8163 0.3002
-10 9 5 2.3154 -0.2571
-10 9 6 -1.4455 -0.6841
-10 9 7 -1.0967 -0.8001
-10 9 8 3.4039 0.8125
-10 9 9 8.1720 -0.1897
-10 9 10 -4.6367 0.0215
-10 9 11 -6.2179 0.7605
-10 9 12 -4.4101 0.1149
-10 9 13 -5.0469 0.0941
-10 9 14 4.8077 -0.3382
-10 9 15 -4.6117 -0.2381
-10 9 16 2.0460 -0.6401
-10 9 17 -2.7385 -0.1991
-10 9 18 -0.3316 -0.2850
-10 9 19 -0.9646 0.2393
-10 9 20 10.3544 0.5732
-10 9 21 0.7980 -0.1974
-10 9 22 3.6619 0.6555
-10 9 23 -3.8262 -0.1630
-10 9 24 3.3846 -0.0400
-10 9 25 3.1874 0.4878
-10 9 26 9.7842 -1.2166
-10 9 27 4.0705 -1.2277
-10 9 28 -5.9383 0.4468
-10 9 29 0.7912 -0.6687
-10 9 30 2.1778 0.2146
-10 9 31 3.4833 0.3302
-10 9 32 3.6525 1.3337
-10 9 33 -4.8120 -1.8195
-10 10 1 -7.9150 0.0663
-10 10 2 13.3875 -2.2601
-10 10 3 -9.2558 0.1855
-10 10 4 0.9494 -0.0783
-10 10 5 14.1658 -0.4686
-10 10 6 -4.6882 0.1222
-10 10 7 4.9759 0.0408
-10 10 8 8.2585 -0.2404
-10 10 9 -1.3256 0.0719
-10 10 10 1.4359 1.1481
-10 10 11 5.6863 0.3434
-10 10 12 -5.5817 0.2020
-10 10 13 -0.4388 -0.4617
-10 10 14 0.7682 -0.9818
-10 10 15 -0.3642 0.2357
-10 10 16 2.3448 0.1033
-10 10 17 2.4641 0.5998
-10 10 18 -2.2425 1.6164
-10 10 19 2.6658 -0.7032
-10 10 20 0.9665 0.5327
-10 10 21 3.2403 0.4618
-10 10 22 5.9949 -1.2605
-10 10 23 0.3437 0.8425
-10 10 24 2.1124 0.4572
-10 10 25 0.9650 -0.3197
-10 10 26 3.4590 0.5571
-10 10 27 1.5114 0.0950
-10 10 28 4.1848 -1.1125
-10 10 29 -1.5829 -1.4358
-10 10 30 7.1571 0.5310
-10 10 31 2.3895 0.7402
-10 10 32 5.2034 -0.7060
-10 11 1 13.6793 -1.1080
-10 11 2 -12.5460 0.8414
-10 11 3 0.9977 -0.8221
-10 11 4 10.0463 -0.1778
-10 11 5 -9.5327 0.5943
-10 11 6 -1.0194 -0.2679
-10 11 7 11.1757 0.0802
-10 11 8 -3.6821 -0.0209
-10 11 9 3.9185 0.5649
-10 11 10 6.1834 0.2787
-10 11 11 -6.1528 0.6286
-10 11 12 -1.3160 0.4730
-10 11 13 6.3875 -0.1610
-10 11 14 3.4963 -0.6843
-10 11 15 -3.2152 -1.5040
-10 11 16 -1.7621 -0.7698
-10 11 17 -3.6642 1.3244
-10 11 18 3.9484 -0.2962
-10 11 19 -7.0802 1.6241
-10 11 20 -8.2778 0.8805
-10 11 21 1.0232 -1.1077
-10 11 22 -3.0784 1.1072
-10 11 23 0.6982 -0.4723
-10 11 24 -3.1238 -0.2696
-10 11 25 3.4346 0.5535
-10 11 26 -1.2362 -0.1378
-10 11 27 -2.6879 0.5301
-10 11 28 -8.3851 -0.3018
-10 11 29 2.9985 0.2678
-10 11 30 -3.6281 -0.9702
-10 11 31 6.6521 -1.7123
-10 11 32 4.0600 1.1257
-10 12 1 -7.7686 0.9019
-10 12 2 0.9185 -0.8573
-10 12 3 6.2461 -0.0402
-10 12 4 -8.4140 0.0026
-10 12 5 2.2544 0.3485
-10 12 6 6.4147 0.3111
-10 12 7 -7.8694 0.4215
-10 12 8 1.9695 0.0417
-10 12 9 1.3647 0.8497
-10 12 10 -3.5183 0.7161
-10 12 11 -8.1420 0.3362
-10 12 12 -1.3429 0.5525
-10 12 13 -6.1233 0.1599
-10 12 14 6.2942 0.0151
-10 12 15 4.8632 -0.6246
-10 12 16 0.6449 -0.5248
-10 12 17 5.4969 -0.7822
-10 12 18 -2.9927 0.5978
-10 12 19 2.9497 0.0291
-10 12 20 2.8765 0.2332
-10 12 21 -3.3437 1.0290
-10 12 22 -4.3026 0.0898
-10 12 23 -0.8239 0.2658
-10 12 24 2.9415 1.0317
-10 12 25 2.7300 -0.7306
-10 12 26 -2.6438 0.5794
-10 12 27 -1.1494 -0.9248
-10 12 28 -0.6171 0.7374
-10 12 29 -13.3998 -0.0081
-10 12 30 -1.8603 0.0400
-10 12 31 3.3818 0.9618
-10 12 32 2.8892 -2.9953
-10 13 1 4.3859 -0.6642
-10 13 2 -4.6638 0.5422
-10 13 3 -6.9438 -0.9497
-10 13 4 5.2569 0.1414
-10 13 5 -3.2619 -0.1942
-10 13 6 -6.4523 0.0345
-10 13 7 1.0008 -0.0527
-10 13 8 11.7543 -0.1983
-10 13 9 -2.8571 0.0600
-10 13 10 4.8759 0.2350
-10 13 11 -5.5472 0.5475
-10 13 12 -9.2381 -0.2042
-10 13 13 -3.2269 -0.3285
-10 13 14 6.0694 0.2070
-10 13 15 -1.3704 -0.4839
-10 13 16 9.9428 0.7610
-10 13 17 0.1416 -0.1491
-10 13 18 7.1145 -0.3752
-10 13 19 2.5054 0.3995
-10 13 20 -0.4610 -0.1412
-10 13 21 -0.1967 -1.1214
-10 13 22 -1.5406 0.4856
-10 13 23 -7.9781 -0.1184
-10 13 24 1.1876 0.9054
-10 13 25 -4.7242 0.4375
-10 13 26 4.9028 -0.2500
-10 13 27 0.1862 -0.0992
-10 13 28 -5.1582 -1.1600
-10 13 29 -5.5784 -0.7718
-10 13 30 -4.9327 1.6599
-10 13 31 -7.8972 -1.5919
-10 14 1 -5.1155 0.8142
-10 14 2 7.6284 -0.9353
-10 14 3 7.1456 0.2949
-10 14 4 -0.4596 -0.3170
-10 14 5 1.0361 -0.2273
-10 14 6 2.4458 0.4395
-10 14 7 -0.0511 -0.1517
-10 14 8 -1.7133 0.0875
-10 14 9 11.0082 -0.0486
-10 14 10 19.2577 0.2945
-10 14 11 -6.1171 -0.0786
-10 14 12 -7.3647 0.4046
-10 14 13 -7.5743 -0.2431
-10 14 14 -10.7915 -0.7736
-10 14 15 0.6415 -0.1541
-10 14 16 -2.9060 0.1717
-10 14 17 4.4487 0.0287
-10 14 18 -1.5725 1.2820
-10 14 19 3.1858 -0.4108
-10 14 20 2.9601 0.4503
-10 14 21 8.1214 1.0206
-10 14 22 -9.4694 -1.0712
-10 14 23 3.2899 0.2692
-10 14 24 -7.6394 0.3651
-10 14 25 0.8557 0.1152
-10 14 26 0.5610 1.7485
-10 14 27 -3.8077 -0.6556
-10 14 28 5.7709 -0.4686
-10 14 29 -3.9601 -0.7057
-10 14 30 -4.4544 -2.8486
-10 14 31 -1.4381 1.3751
-10 15 1 2.0711 0.2603
-10 15 2 -0.3731 0.6632
-10 15 3 -10.9318 -0.0852
-10 15 4 16.9561 0.1496
-10 15 5 -3.6985 0.2794
-10 15 6 4.2694 -0.1034
-10 15 7 -14.1729 0.2010
-10 15 8 0.7170 0.5219
-10 15 9 2.5885 -0.0022
-10 15 10 9.3555 -0.0347
-10 15 11 8.3867 0.1808
-10 15 12 14.2224 0.0458
-10 15 13 -9.6858 0.1164
-10 15 14 -6.3172 -0.2152
-10 15 15 -1.6063 -0.3103
-10 15 16 -3.6942 0.1360
-10 15 17 1.4289 0.2182
-10 15 18 -1.4463 -0.1742
-10 15 19 0.6530 0.1860
-10 15 20 -0.6030 0.7742
-10 15 21 -6.0524 -0.9034
-10 15 22 4.4787 1.2677
-10 15 23 -6.7372 0.3937
-10 15 24 -7.4367 -0.5258
-10 15 25 -2.8768 0.2188
-10 15 26 -6.7054 -0.5542
-10 15 27 -0.2469 0.9129
-10 15 28 -1.0534 0.5989
-10 15 29 -4.3680 -1.2814
-10 15 30 1.2481 -0.9540
-10 16 1 0.2023 0.1222
-10 16 2 -10.2213 -0.6807
-10 16 3 6.8249 0.5919
-10 16 4 -4.7357 -0.4495
-10 16 5 -0.4382 -0.2696
-10 16 6 9.9986 -0.3068
-10 16 7 -7.0813 -0.1571
-10 16 8 -3.0658 0.1456
-10 16 9 -13.1129 0.1860
-10 16 10 2.6030 0.4768
-10 16 11 8.7103 -0.3680
-10 16 12 0.3465 0.2808
-10 16 13 -0.9075 -0.8254
-10 16 14 4.1919 -0.0803
-10 16 15 -13.4192 0.1710
-10 16 16 -8.8006 -0.4749
-10 16 17 1.8291 -0.1719
-10 16 18 -2.3608 0.2392
-10 16 19 2.8818 -0.4513
-10 16 20 -11.3086 -0.3482
-10 16 21 4.2685 -0.1848
-10 16 22 -6.8141 -0.2965
-10 16 23 -3.8058 0.3187
-10 16 24 -1.1329 1.2273
-10 16 25 -0.7379 0.7428
-10 16 26 -4.2885 -0.4105
-10 16 27 0.2709 -0.7100
-10 16 28 -4.3519 0.9821
-10 16 29 1.5651 0.4463
-10 16 30 -3.1067 -0.8029
-10 17 1 -9.5956 -0.3918
-10 17 2 1.0231 0.7537
-10 17 3 -10.9013 -0.5500
-10 17 4 -5.0798 0.2078
-10 17 5 3.1536 0.2985
-10 17 6 -0.0931 -0.5686
-10 17 7 -2.0736 -0.1829
-10 17 8 -3.4395 -0.0790
-10 17 9 -8.0411 -0.1002
-10 17 10 3.4252 0.1682
-10 17 11 -5.8324 0.4642
-10 17 12 -2.2708 -0.1314
-10 17 13 10.9156 -0.6256
-10 17 14 -3.7971 -0.2409
-10 17 15 1.8807 -1.1192
-10 17 16 -1.3271 0.5674
-10 17 17 -6.9268 0.2609
-10 17 18 10.9270 -0.8114
-10 17 19 7.9540 -0.0326
-10 17 20 5.6016 0.1017
-10 17 21 -3.9872 -0.5903
-10 17 22 -6.5851 -0.0999
-10 17 23 -3.5965 -1.7221
-10 17 24 -0.9812 0.6722
-10 17 25 -5.5767 -0.2146
-10 17 26 4.9619 0.0501
-10 17 27 -3.4784 1.0573
-10 17 28 1.9838 -1.4921
-10 17 29 2.6062 -0.0688
-10 18 1 2.0342 0.6164
-10 18 2 -1.7979 -0.4958
-10 18 3 -15.4445 -0.2161
-10 18 4 -0.4832 0.3008
-10 18 5 -10.4652 -0.4915
-10 18 6 1.7081 0.2177
-10 18 7 -2.7747 -0.1771
-10 18 8 -4.6377 -0.1569
-10 18 9 -0.3291 0.0800
-10 18 10 0.6213 0.4552
-10 18 11 -0.2872 0.2922
-10 18 12 8.3250 0.2238
-10 18 13 -5.6542 0.4377
-10 18 14 2.2177 -0.2739
-10 18 15 7.0980 -0.1896
-10 18 16 -9.2767 -0.8322
-10 18 17 4.1767 -0.5094
-10 18 18 2.9836 0.6686
-10 18 19 9.3773 -0.0239
-10 18 20 21.3236 -0.8873
-10 18 21 13.5566 0.5722
-10 18 22 5.5113 -0.5674
-10 18 23 -4.8409 1.3815
-10 18 24 -1.2150 -1.2076
-10 18 25 9.8899 -0.6761
-10 18 26 5.0927 0.6632
-10 18 27 -3.4520 -0.9957
-10 18 28 8.4991 1.2279
-10 19 1 8.7744 -0.0080
-10 19 2 0.3518 0.0651
-10 19 3 3.2514 0.1697
-10 19 4 -4.9212 -0.3542
-10 19 5 -3.5096 0.0962
-10 19 6 3.3691 -0.1394
-10 19 7 -5.2137 0.4672
-10 19 8 -3.3624 -0.2554
-10 19 9 -3.8620 0.2963
-10 19 10 -2.5297 -0.1502
-10 19 11 7.8866 0.6365
-10 19 12 -1.9369 -0.2674
-10 19 13 1.2577 0.0131
-10 19 14 4.5139 -0.0513
-10 19 15 -9.4669 0.3334
-10 19 16 -2.2221 -0.0295
-10 19 17 -6.5285 -0.3262
-10 19 18 -7.7029 -1.1352
-10 19 19 7.8636 0.1972
-10 19 20 6.2777 0.7156
-10 19 21 19.7292 0.2710
-10 19 22 8.3288 0.0917
-10 19 23 3.9743 -0.7001
-10 19 24 -4.2372 1.6274
-10 19 25 4.8172 1.2109
-10 19 26 -6.1267 -1.4521
-10 19 27 8.2580 0.4297
-10 19 28 -1.1630 -0.3152
-10 20 1 -8.0374 0.8876
-10 20 2 0.4696 -0.3145
-10 20 3 0.1419 0.0234
-10 20 4 -8.4229 -0.4785
-10 20 5 -2.9771 -0.1545
-10 20 6 -7.7858 -0.1252
-10 20 7 0.5555 -0.7213
-10 20 8 -7.9402 0.3751
-10 20 9 -3.6090 0.3030
-10 20 10 -5.9397 0.0138
-10 20 11 1.1601 0.1027
-10 20 12 2.7454 -0.3917
-10 20 13 12.1798 0.2550
-10 20 14 0.3168 -1.2890
-10 20 15 2.3237 0.2747
-10 20 16 -1.2066 -0.9009
-10 20 17 -13.0364 0.5998
-10 20 18 -0.1187 -0.8217
-10 20 19 -14.9516 -1.3310
-10 20 20 11.1401 -1.1261
-10 20 21 5.6402 1.0166
-10 20 22 13.8984 -0.8512
-10 20 23 -1.2195 1.2551
-10 20 24 9.0004 -1.7770
-10 20 25 1.3036 0.3107
-10 20 26 2.5859 1.8375
-10 20 27 0.5880 0.2548
-10 21 1 -0.1670 -0.1087
-10 21 2 -4.8430 0.7420
-10 21 3 -8.6972 -0.5239
-10 21 4 -1.2089 -0.0505
-10 21 5 3.0343 -0.2630
-10 21 6 0.3937 -1.0237
-10 21 7 -8.3299 0.0684
-10 21 8 -1.2502 -0.0857
-10 21 9 1.8106 -0.0078
-10 21 10 -5.0048 0.1516
-10 21 11 -4.7815 0.8420
-10 21 12 -0.5309 -0.1936
-10 21 13 0.9856 -0.3914
-10 21 14 5.8391 -0.3730
-10 21 15 9.0536 -0.3820
-10 21 16 -3.0097 -0.9013
-10 21 17 -1.2348 0.1558
-10 21 18 -11.9361 -0.9667
-10 21 19 -5.5425 0.5594
-10 21 20 -2.2876 -0.6630
-10 21 21 3.1615 -0.7374
-10 21 22 1.3237 0.7146
-10 21 23 -1.8568 -0.4231
-10 21 24 -0.6245 0.2544
-10 21 25 -2.2562 0.8207
-10 21 26 0.5204 -1.8415
-10 22 1 1.8495 0.8824
-10 22 2 -2.5219 -0.1319
-10 22 3 -3.3314 0.4281
-10 22 4 -8.6583 -0.4803
-10 22 5 1.3363 0.0849
-10 22 6 -9.1376 -0.9346
-10 22 7 5.2654 -0.2555
-10 22 8 -4.0426 -0.6000
-10 22 9 -5.2037 0.2397
-10 22 10 -6.9199 0.1616
-10 22 11 5.3559 -0.0307
-10 22 12 -0.3406 -0.1608
-10 22 13 -7.7955 0.9277
-10 22 14 8.8039 -0.5345
-10 22 15 3.8139 -0.1531
-10 22 16 13.2590 -0.7939
-10 22 17 2.2710 0.6566
-10 22 18 1.1364 -1.4098
-10 22 19 -3.7447 -0.8300
-10 22 20 1.6087 -1.0791
-10 22 21 4.0987 1.7323
-10 22 22 3.5685 -1.2503
-10 22 23 -0.1420 -0.0505
-10 22 24 -3.5189 -0.7175
-10 23 1 10.6845 0.3951
-10 23 2 9.8869 0.3398
-10 23 3 6.2545 -1.0117
-10 23 4 1.7534 0.5031
-10 23 5 7.0742 -0.2348
-10 23 6 0.8632 -0.4777
-10 23 7 9.4644 -0.0424
-10 23 8 2.1126 -0.2462
-10 23 9 0.3565 1.2994
-10 23 10 -1.6052 -0.0017
-10 23 11 3.4656 0.9877
-10 23 12 -11.0906 -0.2281
-10 23 13 1.3475 0.8219
-10 23 14 -4.5843 -0.1038
-10 23 15 -2.4967 0.5777
-10 23 16 6.9519 0.6457
-10 23 17 -1.4332 0.5264
-10 23 18 6.3023 0.0511
-10 23 19 -1.6241 0.4529
-10 23 20 6.4815 -0.8801
-10 23 21 4.8810 -0.4304
-10 23 22 5.3998 1.2013
-10 23 23 7.2205 1.7726
-10 23 24 -6.9201 -0.5205
-10 24 1 14.9932 0.4802
-10 24 2 3.6878 -0.2562
-10 24 3 1.5240 0.3096
-10 24 4 11.1205 -0.0334
-10 24 5 7.4766 -0.6135
-10 24 6 2.0019 -0.4523
-10 24 7 13.2203 -0.1741
-10 24 8 2.7018 -0.4659
-10 24 9 5.3714 0.2464
-10 24 10 4.0575 0.0864
-10 24 11 -7.4836 0.9146
-10 24 12 3.0544 0.1076
-10 24 13 -4.8817 -0.0412
-10 24 14 -8.9150 -1.0699
-10 24 15 -3.2330 0.5804
-10 24 16 -4.3021 -0.4767
-10 24 17 -2.1281 0.6975
-10 24 18 -5.6081 0.3054
-10 24 19 -9.1652 0.5020
-10 24 20 1.1983 -0.7134
-10 24 21 -4.1622 0.6372
-10 24 22 7.3032 -1.0548
-10 24 23 -1.4780 -0.2192
-10 25 1 6.4384 0.0178
-10 25 2 -5.4322 -0.2799
-10 25 3 8.0794 0.3087
-10 25 4 -1.7914 -0.2523
-10 25 5 1.9983 -0.1812
-10 25 6 7.0898 -0.0949
-10 25 7 5.4290 -0.7462
-10 25 8 6.8119 0.7219
-10 25 9 13.0650 0.1008
-10 25 10 -0.9010 0.3053
-10 25 11 10.3656 0.7389
-10 25 12 0.1965 0.4038
-10 25 13 -3.0374 0.9114
-10 25 14 2.9451 -0.0879
-10 25 15 4.0446 -0.7025
-10 25 16 -2.5395 -0.7099
-10 25 17 1.0838 0.2356
-10 25 18 -8.7750 0.3603
-10 25 19 2.5502 -0.8118
-10 25 20 -8.8590 0.4295
-10 25 21 -2.0493 0.2197
-10 25 22 9.6718 -0.5934
-10 26 1 -4.9693 -1.0116
-10 26 2 2.0003 0.5035
-10 26 3 0.1230 -0.9737
-10 26 4 5.7457 0.1746
-10 26 5 3.7120 0.0672
-10 26 6 -0.9876 -0.8610
-10 26 7 2.5491 0.0762
-10 26 8 4.3967 -0.6950
-10 26 9 -4.3425 0.2840
-10 26 10 14.0245 0.3501
-10 26 11 4.5001 -0.2364
-10 26 12 -4.0620 0.4100
-10 26 13 1.0686 0.4114
-10 26 14 3.8955 0.5072
-10 26 15 -2.3234 0.0400
-10 26 16 13.3966 0.0920
-10 26 17 2.2304 -0.0991
-10 26 18 -0.1493 -0.3241
-10 26 19 -5.2684 0.3005
-10 26 20 -14.9584 0.4020
-10 27 1 1.9200 1.2173
-10 27 2 -2.2772 -1.2405
-10 27 3 4.4075 -0.1860
-10 27 4 -9.5627 -0.4103
-10 27 5 1.1665 0.6628
-10 27 6 13.6554 -0.2377
-10 27 7 5.1245 -0.3213
-10 27 8 -9.1876 -0.1604
-10 27 9 -0.3505 0.0834
-10 27 10 7.9059 -0.3693
-10 27 11 -4.4155 -0.4059
-10 27 12 13.9875 0.1818
-10 27 13 0.6806 -0.6130
-10 27 14 -10.6581 0.1102
-10 27 15 6.8639 -0.0858
-10 27 16 8.7309 0.2738
-10 27 17 6.3933 -0.6818
-10 27 18 13.5214 0.6503
-10 27 19 0.1107 -0.1247
-10 28 1 -1.2133 0.7615
-10 28 2 9.5439 0.8928
-10 28 3 -8.5911 -1.3481
-10 28 4 1.8547 0.5197
-10 28 5 -3.2713 -0.6924
-10 28 6 -1.9396 1.1348
-10 28 7 4.3656 0.7746
-10 28 8 9.8856 -0.3488
-10 28 9 7.5761 1.0145
-10 28 10 -18.5311 0.0744
-10 28 11 8.6802 0.4263
-10 28 12 5.4576 -0.6796
-10 28 13 -0.1807 -0.6312
-10 28 14 -2.6083 0.4453
-10 28 15 0.0320 -0.6940
-10 28 16 -11.0256 0.0947
-10 28 17 7.9064 -0.3623
-10 29 1 -5.3260 -0.6291
-10 29 3 7.4560 1.5785
-10 29 4 -5.0373 -1.8958
-10 29 5 -18.7872 0.0939
-10 29 6 -5.3632 0.8966
-10 29 7 -10.9516 -1.3557
-10 29 8 5.0482 1.4485
-10 29 9 -9.1115 -0.2305
-10 29 10 5.2499 0.5222
-10 29 11 -1.9395 0.6887
-10 29 12 1.6856 0.2462
-10 29 13 2.9826 -0.6568
-10 29 14 3.7567 -0.5549
-10 30 1 -8.1673 -0.1261
-10 30 2 12.2855 0.3287
-10 30 3 -7.3989 -1.8989
-10 30 4 -2.8193 0.6277
-10 30 5 0.6533 1.1715
-10 30 6 -11.7289 -1.6768
-10 30 7 -17.9789 0.6843
-10 30 8 0.8015 0.4505
-10 30 9 -4.4822 -1.2935
-10 30 10 -6.3049 1.6853
-10 30 11 -6.0232 -0.0308
-9 0 2 1.0693 3.7707
-9 0 4 22.4501 7.4054
-9 0 6 -9.3198 -1.7460
-9 0 8 -13.7369 3.6989
-9 0 10 9.4480 -5.7778
-9 0 12 10.1946 -14.9341
-9 0 14 4.1184 7.0393
-9 0 16 2.0986 20.5396
-9 0 18 5.3007 -2.3355
-9 0 20 10.2897 -17.3533
-9 0 22 8.1748 -1.6666
-9 0 24 -13.1588 7.3318
-9 0 26 -11.2337 0.3943
-9 0 28 12.8029 3.0810
-9 0 30 2.1019 5.0659
-9 0 32 -13.3558 -10.1347
-9 0 34 8.5178 -8.0374
-9 1 1 4.3488 1.3614
-9 1 2 0.6826 -1.1400
-9 1 3 9.5466 5.1620
-9 1 4 1.8156 0.6129
-9 1 5 2.1456 -3.5969
-9 1 6 16.6240 4.8562
-9 1 7 -23.2843 0.7821
-9 1 8 -7.4369 3.4618
-9 1 9 2.2282 4.1751
-9 1 10 -9.4870 2.3195
-9 1 11 2.6169 -7.6319
-9 1 12 -7.6204 -4.5129
-9 1 13 1.3970 -5.5865
-9 1 14 -1.8558 -6.5077
-9 1 15 1.5770 11.4451
-9 1 16 -2.8247 2.0613
-9 1 17 2.6913 7.4414
-9 1 18 -3.3217 7.7979
-9 1 19 6.5110 -9.6272
-9 1 20 1.9324 1.7104
-9 1 21 12.8685 -5.5922
-9 1 22 8.9961 -4.4495
-9 1 23 2.9711 5.6441
-9 1 24 4.4987 -3.7996
-9 1 25 -11.3157 2.0575
-9 1 26 -9.5783 -0.0772
-9 1 27 4.7311 -2.2597
-9 1 28 -11.1640 1.4788
-9 1 29 3.4152 4.4764
-9 1 30 11.3224 4.8338
-9 1 31 -5.4038 1.9556
-9 1 32 -2.6911 2.4379
-9 1 33 -0.4098 -8.0624
-9 1 34 -1.8699 -3.5936
-9 1 35 3.5928 -1.1342
-9 2 1 2.3250 4.0662
-9 2 2 1.4102 3.6776
-9 2 3 8.7296 -0.7099
-9 2 4 3.7973 -1.5169
-9 2 5 21.3965 2.5209
-9 2 6 -4.7360 -1.2083
-9 2 7 1.5733 -0.1268
-9 2 8 6.1444 2.0030
-9 2 9 -16.2180 1.9326
-9 2 10 11.0455 1.1624
-9 2 11 0.4513 0.0896
-9 2 12 8.6167 -2.1251
-9 2 13 -9.3606 -4.9924
-9 2 14 -2.9283 -0.5559
-9 2 15 2.5328 -2.8588
-9 2 16 2.7937 1.1030
-9 2 17 -5.7119 3.9193
-9 2 18 -1.0734 -0.5400
-9 2 19 -3.5711 3.6767
-9 2 20 -0.7716 -1.4166
-9 2 21 2.1940 -2.2480
-9 2 22 6.8072 1.5109
-9 2 23 16.8268 -2.8033
-9 2 24 -1.4426 1.3019
-9 2 25 -4.5573 -0.2467
-9 2 26 6.9371 -2.1535
-9 2 27 -11.3744 0.3550
-9 2 28 -2.1288 -1.2414
-9 2 29 2.5496 0.1797
-9 2 30 -6.1630 0.5668
-9 2 31 2.8894 3.3445
-9 2 32 0.9530 -0.9956
-9 2 33 -1.7592 1.2659
-9 2 34 0.0745 -2.0076
-9 2 35 1.2195 -3.2331
-9 3 1 -11.6786 -1.1272
-9 3 2 -1.6103 -0.1713
-9 3 3 -0.9616 -0.0766
-9 3 4 16.0272 -0.0587
-9 3 5 2.8765 -0.8605
-9 3 6 7.5246 -0.5961
-9 3 7 1.7293 0.4882
-9 3 8 -4.2570 0.1654
-9 3 9 -3.9732 0.7578
-9 3 10 -1.5696 -0.6154
-9 3 11 4.3140 -1.5674
-9 3 12 10.6362 -0.1361
-9 3 13 -1.6770 -1.9762
-9 3 14 8.6392 0.8631
-9 3 15 -9.6188 2.1944
-9 3 16 0.3418 -0.5709
-9 3 17 5.1276 1.0347
-9 3 18 1.0624 -1.0165
-9 3 19 -7.1103 -2.0916
-9 3 20 0.2473 0.7591
-9 3 21 -7.1316 -0.8696
-9 3 22 10.3995 0.5787
-9 3 23 0.2741 1.5117
-9 3 24 2.6721 -0.5701
-9 3 25 11.4261 0.4073
-9 3 26 -7.9124 0.1401
-9 3 27 0.4944 -0.6045
-9 3 28 4.6481 -0.0037
-9 3 29 -6.9484 1.5094
-9 3 30 0.5731 0.0649
-9 3 31 -6.4775 -0.7002
-9 3 32 -2.3740 0.1347
-9 3 33 -3.9203 -0.8683
-9 3 34 2.4363 0.2552
-9 4 1 3.7953 -0.0957
-9 4 2 -8.2307 -0.2920
-9 4 3 -2.7375 -1.9448
-9 4 4 5.3829 0.2032
-9 4 5 9.9961 -0.4557
-9 4 6 1.1979 -0.5624
-9 4 7 4.9729 0.8905
-9 4 8 -4.1459 1.2339
-9 4 9 -6.5795 0.3931
-9 4 10 -2.1543 -0.4104
-9 4 11 1.5532 -0.2219
-9 4 12 -2.7000 -4.4066
-9 4 13 18.6761 -2.0064
-9 4 14 1.4587 1.4036
-9 4 15 -1.3883 -0.7349
-9 4 16 4.3537 5.3155
-9 4 17 -5.4499 1.0327
-9 4 18 -4.9444 -0.6819
-9 4 19 7.2534 1.2025
-9 4 20 -16.5107 -4.6004
-9 4 21 0.3635 -0.0222
-9 4 22 -3.8990 0.4639
-9 4 23 -3.2264 -1.1316
-9 4 24 3.8209 2.2543
-9 4 25 -6.3812 -0.5992
-9 4 26 0.0144 -0.5888
-9 4 27 8.7482 -0.1977
-9 4 28 -6.4213 0.0387
-9 4 29 5.9112 1.1116
-9 4 30 -0.2097 0.4159
-9 4 31 0.1949 1.9221
-9 4 32 -9.3693 -3.0578
-9 4 33 -4.5963 -1.5291
-9 4 34 1.2631 -1.3112
-9 5 1 5.7827 -0.3159
-9 5 2 -15.3295 -0.4960
-9 5 3 -3.8917 0.8191
-9 5 4 -0.9715 0.5282
-9 5 5 -1.1073 -0.9123
-9 5 6 9.9425 0.8531
-9 5 7 -2.0866 0.7079
-9 5 8 -5.2869 0.6122
-9 5 9 3.0195 1.1840
-9 5 10 0.6535 1.3462
-9 5 11 -11.7019 -0.8903
-9 5 12 8.7894 -1.4445
-9 5 13 7.3050 -1.5377
-9 5 14 5.6987 -3.0175
-9 5 15 14.0290 1.5942
-9 5 16 -1.4948 0.6598
-9 5 17 -2.1235 1.0260
-9 5 18 13.0740 3.1026
-9 5 19 -14.8992 -1.1616
-9 5 20 -0.4358 0.8223
-9 5 21 3.1728 -0.4835
-9 5 22 -9.3098 -2.0301
-9 5 23 4.7895 1.7325
-9 5 24 -3.6342 -1.3088
-9 5 25 -1.3916 0.9208
-9 5 26 2.0743 -0.1462
-9 5 27 -5.0686 -0.7629
-9 5 28 4.4317 -0.7342
-9 5 29 5.1902 0.0932
-9 5 30 0.7059 1.6612
-9 5 31 1.9131 1.5697
-9 5 32 -6.6629 0.5723
-9 5 33 7.3867 0.1349
-9 5 34 -9.4889 -2.1816
-9 6 1 -5.7619 0.0106
-9 6 2 9.8280 -0.7388
-9 6 3 -6.8653 0.1941
-9 6 4 -8.9770 -0.7867
-9 6 5 1.8709 0.4159
-9 6 6 5.4960 0.3883
-9 6 7 -9.8376 0.0832
-9 6 8 -1.6611 0.7977
-9 6 9 -0.5953 0.1885
-9 6 10 -4.0534 0.3155
-9 6 11 -2.0894 -0.1387
-9 6 12 -3.4892 -0.7346
-9 6 13 -0.0561 -0.6410
-9 6 14 10.7473 -0.2981
-9 6 15 5.2341 -0.1509
-9 6 16 1.4220 0.5379
-9 6 17 19.8334 -0.1249
-9 6 18 -9.2678 -0.0799
-9 6 19 2.6810 -0.1764
-9 6 20 7.7010 -0.4691
-9 6 21 -10.5196 0.5733
-9 6 22 4.2240 1.0068
-9 6 23 4.0506 -0.8950
-9 6 24 -1.5341 0.6572
-9 6 25 1.9140 -0.4223
-9 6 26 -1.5470 -0.4662
-9 6 27 8.1431 0.1799
-9 6 28 2.8014 -0.9534
-9 6 29 -1.6312 -0.6486
-9 6 30 8.8523 -0.2180
-9 6 31 -4.4083 0.6712
-9 6 32 5.2005 1.5453
-9 6 33 -4.1312 1.0907
-9 6 34 1.9776 -0.1092
-9 7 1 9.2875 -1.1355
-9 7 2 0.4240 -0.9575
-9 7 3 -4.6967 -0.4427
-9 7 4 -2.5000 -0.2444
-9 7 5 6.4988 0.9334
-9 7 6 2.9850 0.1931
-9 7 7 1.3782 0.0739
-9 7 8 -2.6089 0.5122
-9 7 9 0.9742 0.3426
-9 7 10 2.8571 -0.2095
-9 7 11 1.7871 -1.7368
-9 7 12 1.4257 -0.4552
-9 7 13 0.3146 -1.7484
-9 7 14 -0.5674 0.3035
-9 7 15 -2.2448 1.9168
-9 7 16 13.5377 0.1643
-9 7 17 -8.5043 1.9634
-9 7 18 2.3364 -0.2116
-9 7 19 8.1952 -2.1820
-9 7 20 -12.9001 0.7620
-9 7 21 -7.1593 -1.5948
-9 7 22 0.7230 0.2912
-9 7 23 0.3148 1.8440
-9 7 24 1.7545 -0.4168
-9 7 25 -8.9703 0.5783
-9 7 26 1.5648 -0.2618
-9 7 27 1.9876 0.0236
-9 7 28 4.2028 -0.2289
-9 7 29 8.8720 -0.0034
-9 7 30 -4.6621 -0.8291
-9 7 31 -1.2906 -0.2951
-9 7 32 -3.5641 0.6046
-9 7 33 -6.9273 -0.5888
-9 7 34 2.6777 1.7097
-9 8 1 0.2467 0.7031
-9 8 2 7.1944 -0.8063
-9 8 3 -4.3080 -0.4720
-9 8 4 -2.1228 -0.4148
-9 8 5 -5.3076 0.1789
-9 8 6 2.5458 0.0876
-9 8 7 3.8168 1.2332
-9 8 8 0.7429 0.7116
-9 8 9 -4.8549 -0.0731
-9 8 10 -8.9953 0.4244
-9 8 11 2.8584 0.2738
-9 8 12 1.3571 -1.4369
-9 8 13 0.1341 -1.4140
-9 8 14 -8.4832 0.0941
-9 8 15 3.9757 -0.6513
-9 8 16 -6.2231 2.4553
-9 8 17 -1.0515 1.2437
-9 8 18 1.6616 0.0943
-9 8 19 -2.7441 1.9533
-9 8 20 -1.4631 -2.1022
-9 8 21 -5.0110 -0.4855
-9 8 22 -12.4334 0.3971
-9 8 23 -0.0074 -0.8625
-9 8 24 2.0331 0.9233
-9 8 25 2.6006 -0.1098
-9 8 26 -9.9465 -0.0273
-9 8 27 -1.8345 0.4524
-9 8 28 5.5248 -0.2694
-9 8 29 7.6624 0.8030
-9 8 30 4.5833 0.0254
-9 8 31 4.1872 0.7285
-9 8 32 -10.2456 -0.5907
-9 8 33 -1.8425 0.9338
-9 8 34 -1.8840 0.6637
-9 9 1 1.8720 -0.2805
-9 9 2 -2.2985 0.4453
-9 9 3 1.3311 -0.0147
-9 9 4 -2.6692 -0.3623
-9 9 5 -5.7104 0.1079
-9 9 6 -1.1405 0.3441
-9 9 7 -1.0098 0.4008
-9 9 8 -0.5268 -0.2765
-9 9 9 6.2190 1.0161
-9 9 10 -7.0694 -0.3107
-9 9 11 -0.2949 -0.3613
-9 9 12 -5.2863 -0.2940
-9 9 13 7.2352 -0.1547
-9 9 14 -1.5361 -0.4014
-9 9 15 3.9605 0.3895
-9 9 16 -3.7674 -0.1877
-9 9 17 -0.7725 0.5277
-9 9 18 -3.3846 1.1033
-9 9 19 -1.3517 0.0302
-9 9 20 1.2367 0.6770
-9 9 21 -8.3701 0.1888
-9 9 22 -9.2980 -0.3085
-9 9 23 -4.9652 0.4909
-9 9 24 1.6625 -0.8983
-9 9 25 -2.8497 0.6534
-9 9 26 2.6838 -0.1737
-9 9 27 -1.8244 -0.6324
-9 9 28 -2.9981 0.6086
-9 9 29 5.4598 0.4412
-9 9 30 7.5864 0.4611
-9 9 31 6.8537 0.6751
-9 9 32 -4.7112 0.5477
-9 9 33 -1.7423 0.3328
-9 10 1 -8.3414 0.0159
-9 10 2 6.4733 -0.7505
-9 10 3 1.5302 -0.7297
-9 10 4 -4.3835 0.0773
-9 10 5 7.3394 -0.7877
-9 10 6 -1.8586 -0.0843
-9 10 7 -2.6622 -0.0864
-9 10 8 9.3856 0.8597
-9 10 9 -4.7786 -0.7642
-9 10 10 -2.3735 -0.3286
-9 10 11 -4.0119 -0.2072
-9 10 12 2.0301 -1.3145
-9 10 13 -11.7306 -0.3111
-9 10 14 -0.7514 0.2773
-9 10 15 0.0008 0.3518
-9 10 16 4.2198 1.3837
-9 10 17 4.5192 -1.1213
-9 10 18 -6.2716 -0.2301
-9 10 19 3.5265 0.1560
-9 10 20 5.6659 -1.2968
-9 10 21 -0.8979 0.8255
-9 10 22 -3.9597 -0.0440
-9 10 23 -0.6710 -0.6230
-9 10 24 -1.3602 0.7226
-9 10 25 6.1180 -0.9601
-9 10 26 4.7891 -0.7140
-9 10 27 2.2302 0.2961
-9 10 28 5.2862 -0.3640
-9 10 29 -0.6278 -0.7969
-9 10 30 11.2236 1.0263
-9 10 31 5.1669 0.3468
-9 10 32 3.5987 0.2289
-9 10 33 -0.1075 0.8691
-9 11 1 4.4280 -0.8522
-9 11 2 1.3707 -0.8448
-9 11 3 -7.2109 0.2617
-9 11 4 9.3781 -0.4011
-9 11 5 3.1377 -0.5038
-9 11 6 -6.1671 -0.0370
-9 11 7 14.3049 0.1552
-9 11 8 -0.9252 0.3111
-9 11 9 6.6606 0.2311
-9 11 10 0.9829 0.3434
-9 11 11 5.3751 -0.9590
-9 11 12 -6.8108 -0.6469
-9 11 13 2.9699 -0.7152
-9 11 14 -0.2077 -0.7002
-9 11 15 -8.3758 1.4686
-9 11 16 8.7496 0.1650
-9 11 17 -2.5569 1.3754
-9 11 18 9.8993 0.7730
-9 11 19 -0.5145 -1.4855
-9 11 20 2.0936 0.8980
-9 11 21 -2.3333 -0.6195
-9 11 22 6.9774 -0.6943
-9 11 23 -6.1592 0.9931
-9 11 24 -1.7304 -1.1433
-9 11 25 -0.8682 -0.0168
-9 11 26 4.3462 -0.1624
-9 11 27 7.6900 -0.3280
-9 11 28 -4.2752 -0.3033
-9 11 29 8.4830 0.3612
-9 11 30 2.5688 0.0391
-9 11 31 4.1119 -0.5124
-9 11 32 -0.6426 1.8865
-9 11 33 5.8985 -0.5271
-9 12 1 -1.9008 0.0368
-9 12 2 -9.7397 -0.1548
-9 12 3 10.5857 -0.0362
-9 12 4 -4.5491 0.1331
-9 12 5 -0.2380 0.2284
-9 12 6 4.4135 -0.0961
-9 12 7 7.4258 0.1269
-9 12 8 -4.2276 0.3069
-9 12 9 8.9910 0.6147
-9 12 10 -0.8642 0.5285
-9 12 11 3.8646 -0.1865
-9 12 12 -0.7811 -0.3868
-9 12 13 6.4854 -0.4281
-9 12 14 -9.8723 -0.2026
-9 12 15 0.6120 -0.1903
-9 12 16 -8.0573 0.2160
-9 12 17 1.2641 0.7001
-9 12 18 0.2591 -0.2509
-9 12 19 -0.1646 1.1880
-9 12 20 -0.0471 -0.4238
-9 12 21 2.7457 0.3709
-9 12 22 -2.9559 0.1453
-9 12 23 3.1192 -0.4417
-9 12 24 -1.9340 -0.0633
-9 12 25 0.0858 -0.5968
-9 12 26 -2.6959 -0.8699
-9 12 27 -0.8360 -0.0662
-9 12 28 2.4675 -0.2830
-9 12 29 -1.0365 0.1611
-9 12 30 -0.2705 -0.5394
-9 12 31 1.3732 0.5202
-9 12 32 -4.8758 -1.4509
-9 13 1 4.1508 -0.7453
-9 13 2 0.0388 0.3689
-9 13 3 -5.5418 0.0722
-9 13 4 -1.2553 0.2098
-9 13 5 1.9583 0.6033
-9 13 6 -3.6748 0.5902
-9 13 7 0.7559 0.5893
-9 13 8 4.6302 -0.0118
-9 13 9 -1.8440 0.7559
-9 13 10 -5.5465 -0.0377
-9 13 11 -6.1752 0.0079
-9 13 12 4.8608 -0.1220
-9 13 13 -1.4263 -0.5066
-9 13 14 6.8751 0.1882
-9 13 15 -2.8956 0.5958
-9 13 16 0.2151 -0.1617
-9 13 17 -2.3224 0.5050
-9 13 18 -1.3760 -0.7733
-9 13 19 1.3635 -0.0382
-9 13 20 2.5565 0.8286
-9 13 21 -5.9332 -0.2163
-9 13 22 0.6144 0.3173
-9 13 23 -1.9233 0.6303
-9 13 24 3.6502 -0.5454
-9 13 25 -2.3112 -0.0255
-9 13 26 -4.3232 -0.3272
-9 13 27 3.6179 -0.7006
-9 13 28 -7.2504 -0.4705
-9 13 29 1.1100 0.0642
-9 13 30 -3.3198 1.0879
-9 13 31 -0.2380 -0.9948
-9 13 32 -1.8941 0.4383
-9 14 1 -4.3350 -0.3561
-9 14 2 -8.0422 -0.6388
-9 14 3 10.6591 -0.7734
-9 14 4 -6.8850 0.3301
-9 14 5 -4.3995 -0.2592
-9 14 6 -7.1791 0.5146
-9 14 7 4.6995 0.0826
-9 14 8 -0.4225 0.3568
-9 14 9 5.6687 0.2908
-9 14 10 -1.8629 -0.2059
-9 14 11 -3.8432 -0.2641
-9 14 12 -10.0504 -1.1049
-9 14 13 3.0721 -0.4338
-9 14 14 7.8104 -0.2649
-9 14 15 -1.1250 -0.1882
-9 14 16 8.1509 1.3453
-9 14 17 -1.7569 -0.5068
-9 14 18 4.8060 -0.4858
-9 14 19 -0.9044 0.3345
-9 14 20 1.4514 -1.3151
-9 14 21 2.5015 0.9298
-9 14 22 -2.6016 -0.0688
-9 14 23 1.9014 -0.5844
-9 14 24 1.8379 0.3893
-9 14 25 -0.8112 -0.1580
-9 14 26 3.2201 0.4038
-9 14 27 -2.0631 -0.2437
-9 14 28 2.1969 -0.5196
-9 14 29 -2.3984 0.2507
-9 14 30 -2.1489 -0.5328
-9 14 31 1.0338 1.0909
-9 14 32 -9.2122 1.0189
-9 15 1 -0.9107 -0.2583
-9 15 2 2.8838 -0.1859
-9 15 3 -0.3985 -0.0761
-9 15 4 1.4836 -0.3264
-9 15 5 12.9166 0.3803
-9 15 6 -4.9588 0.3908
-9 15 7 0.6757 0.2051
-9 15 8 -0.5879 0.4859
-9 15 9 9.1921 0.3336
-9 15 10 6.5892 -0.0414
-9 15 11 -6.6100 -0.1188
-9 15 12 -3.1885 -0.3124
-9 15 13 -4.5623 -0.7040
-9 15 14 -8.5425 -0.9299
-9 15 15 6.2210 0.2740
-9 15 16 3.9784 -0.0267
-9 15 17 -0.7568 0.7685
-9 15 18 -0.0182 0.3560
-9 15 19 0.8973 -0.6792
-9 15 20 2.8803 0.5529
-9 15 21 -3.2350 -0.1546
-9 15 22 -5.8879 0.3896
-9 15 23 2.2532 0.7563
-9 15 24 -2.0624 -1.1301
-9 15 25 -0.3742 -0.4291
-9 15 26 -5.5297 0.1271
-9 15 27 -0.8020 0.0013
-9 15 28 -2.1949 0.5232
-9 15 29 0.6238 -1.4994
-9 15 30 4.6288 -0.1772
-9 15 31 -2.9561 0.1427
-9 16 1 1.5237 0.2372
-9 16 2 -4.6848 -0.3530
-9 16 3 -1.9237 -0.0745
-9 16 4 6.2662 0.3601
-9 16 5 -5.5182 -0.1132
-9 16 6 0.2061 0.5045
-9 16 7 0.9137 0.3242
-9 16 8 -0.9463 0.3164
-9 16 9 6.0526 -0.1349
-9 16 10 2.7232 0.1068
-9 16 11 7.0273 0.1254
-9 16 12 5.2700 -0.5865
-9 16 13 -5.7126 0.4490
-9 16 14 4.3047 -0.1219
-9 16 15 -1.1938 0.3038
-9 16 16 -0.9681 0.1999
-9 16 17 10.0521 -0.5322
-9 16 18 2.0898 0.3444
-9 16 19 -5.7574 0.8994
-9 16 20 -0.7907 -0.4701
-9 16 21 -6.4998 0.4847
-9 16 22 1.9867 0.1527
-9 16 23 -7.5607 0.6279
-9 16 24 -0.8577 0.8266
-9 16 25 -1.5046 -0.0871
-9 16 26 0.2529 -0.8909
-9 16 27 -6.8274 0.1307
-9 16 28 -2.0385 -0.2066
-9 16 29 -2.9129 0.2655
-9 16 30 0.2024 -0.6657
-9 16 31 3.7506 -2.0459
-9 17 1 1.2223 -0.9064
-9 17 2 -4.5190 -0.3244
-9 17 3 9.1664 0.1468
-9 17 4 -1.2718 -0.9397
-9 17 5 2.8664 0.7815
-9 17 6 6.8820 0.0036
-9 17 7 -7.4769 0.7997
-9 17 8 -1.1158 0.3600
-9 17 9 -2.4118 0.3131
-9 17 10 5.9259 -0.2612
-9 17 11 -1.1631 -0.8447
-9 17 12 -7.8904 0.3768
-9 17 13 1.4604 -0.5957
-9 17 14 -3.4328 0.0794
-9 17 15 -8.7968 0.9693
-9 17 16 0.6688 0.3395
-9 17 17 0.0177 0.9193
-9 17 18 -3.1821 -0.5677
-9 17 19 10.8528 -1.0217
-9 17 20 -14.4545 1.6273
-9 17 21 -5.3975 0.0816
-9 17 22 -17.4022 0.5116
-9 17 23 0.1708 0.1699
-9 17 24 -4.1653 0.4373
-9 17 25 0.4327 0.7558
-9 17 26 -7.8672 0.9256
-9 17 27 1.7341 -0.3445
-9 17 28 -3.0404 0.3017
-9 17 29 -3.9316 -0.6963
-9 17 30 2.2768 -0.9261
-9 18 1 -10.6074 -0.1254
-9 18 2 -6.5229 -0.0216
-9 18 3 -5.9353 -0.9630
-9 18 4 -1.9092 0.3398
-9 18 5 5.3223 -0.8348
-9 18 6 -2.3090 -0.0018
-9 18 7 -3.9117 -0.0875
-9 18 8 -2.1892 0.2872
-9 18 9 -2.3070 -0.1647
-9 18 10 3.3247 -0.1331
-9 18 11 -3.2017 -0.4394
-9 18 12 3.8083 -0.8983
-9 18 13 -1.8414 -0.7116
-9 18 14 -5.2333 0.2366
-9 18 15 4.4624 -0.4166
-9 18 16 -6.2031 0.7235
-9 18 17 0.2360 0.2467
-9 18 18 11.3723 0.2639
-9 18 19 0.6943 0.6315
-9 18 20 8.2695 -1.3128
-9 18 21 -9.1938 -0.3465
-9 18 22 -8.8980 0.7692
-9 18 23 -18.9609 0.4278
-9 18 24 -0.2919 0.0409
-9 18 25 -5.4606 -0.5812
-9 18 26 7.6779 0.1139
-9 18 27 -5.9473 1.3479
-9 18 28 2.0044 0.3269
-9 18 29 4.7339 -0.3934
-9 19 1 -3.7202 -0.4418
-9 19 2 1.4210 -0.3340
-9 19 3 -13.4894 0.3282
-9 19 4 -0.0862 -0.2217
-9 19 5 -7.1297 0.3417
-9 19 6 9.7493 0.0653
-9 19 7 -4.0469 0.7386
-9 19 8 -0.8765 -0.0667
-9 19 9 -4.1451 0.3356
-9 19 10 6.6046 0.0510
-9 19 11 3.3160 -0.1032
-9 19 12 1.6432 0.2003
-9 19 13 -1.0976 -0.4600
-9 19 14 1.3126 0.2923
-9 19 15 -4.4586 -0.3320
-9 19 16 -4.0187 0.6143
-9 19 17 6.5738 -0.4288
-9 19 18 -6.2036 0.3176
-9 19 19 19.5927 -0.0743
-9 19 20 8.6605 1.2917
-9 19 21 15.5871 -0.3052
-9 19 22 -7.1538 -0.3196
-9 19 23 -2.3432 -0.5342
-9 19 24 -7.1109 1.2184
-9 19 25 0.8014 0.0297
-9 19 26 -1.2599 0.1488
-9 19 27 -1.7195 -0.6437
-9 19 28 14.8006 1.0067
-9 19 29 -6.0630 0.8007
-9 20 1 -0.1822 0.3491
-9 20 2 -0.0429 -0.5992
-9 20 3 2.7823 0.0369
-9 20 4 -3.6492 0.1741
-9 20 5 -4.9034 -0.1110
-9 20 6 -0.5254 0.9169
-9 20 7 -3.3770 0.3178
-9 20 8 1.0574 0.4568
-9 20 9 -1.3896 0.2102
-9 20 10 -1.9432 -0.0908
-9 20 11 -0.7217 -0.4080
-9 20 12 7.2930 -0.3469
-9 20 13 5.6783 0.3928
-9 20 14 -2.6874 0.3148
-9 20 15 -0.0548 0.2659
-9 20 16 -3.8691 1.0672
-9 20 17 -7.6546 -0.3073
-9 20 18 1.0076 0.4151
-9 20 19 1.6446 -0.2924
-9 20 20 8.7230 0.1529
-9 20 21 11.9066 0.6850
-9 20 22 2.4248 0.4973
-9 20 23 1.1320 0.1526
-9 20 24 -2.5159 -0.6119
-9 20 25 -1.6399 -0.9859
-9 20 26 -7.9282 1.0146
-9 20 27 1.2765 -0.3138
-9 20 28 -2.6764 -0.3267
-9 21 1 -3.7528 -0.7234
-9 21 2 -0.3499 -0.1233
-9 21 3 -7.5032 0.2128
-9 21 4 -0.6818 -0.4198
-9 21 5 -4.4847 0.2839
-9 21 6 -3.1089 0.2599
-9 21 7 -10.7931 0.2949
-9 21 8 -0.3161 1.1312
-9 21 9 -0.5441 0.1447
-9 21 10 -1.2804 0.1139
-9 21 11 2.6315 -0.1791
-9 21 12 -1.2081 -0.1748
-9 21 13 5.6735 -0.8981
-9 21 14 3.7669 -0.2550
-9 21 15 6.0408 0.3031
-9 21 16 -4.8267 0.2063
-9 21 17 1.6078 -0.1815
-9 21 18 -6.6996 0.5147
-9 21 19 -0.6075 -0.4418
-9 21 20 12.2610 0.8728
-9 21 21 8.1168 -1.3381
-9 21 22 9.9296 0.9809
-9 21 23 1.3900 -0.0371
-9 21 24 9.8804 0.6390
-9 21 25 5.7221 0.4848
-9 21 26 0.7469 -1.0838
-9 21 27 -2.3490 -0.5494
-9 22 1 -4.7703 0.1715
-9 22 2 -0.5357 0.2652
-9 22 3 -7.3172 -0.1414
-9 22 4 4.3091 0.1495
-9 22 6 -2.2941 -0.2330
-9 22 7 -13.0691 0.5763
-9 22 8 -2.0160 0.2836
-9 22 9 -6.9779 -0.1894
-9 22 10 -0.0540 0.5314
-9 22 11 -3.7706 -0.6239
-9 22 12 -1.0032 0.1108
-9 22 13 -3.5029 -0.3695
-9 22 14 -1.3909 -0.1862
-9 22 15 1.2760 -0.8198
-9 22 16 -2.5799 -0.3047
-9 22 17 0.8442 0.0609
-9 22 18 -7.6622 -0.2180
-9 22 19 2.4488 -0.0632
-9 22 20 -3.8512 0.0687
-9 22 21 8.8243 1.2200
-9 22 22 -0.9074 -0.5254
-9 22 23 2.0610 -0.9306
-9 22 24 1.9881 0.8780
-9 22 25 -3.1705 -0.6234
-9 22 26 2.5220 1.6521
-9 23 1 -5.0340 0.5741
-9 23 2 -2.4428 -0.2688
-9 23 3 -1.9327 0.1938
-9 23 4 -3.3602 -0.2266
-9 23 5 0.8170 0.2420
-9 23 6 -8.0991 -0.3537
-9 23 7 -4.4674 -0.5800
-9 23 8 -7.5997 0.3886
-9 23 9 -9.1047 0.1461
-9 23 10 -3.6689 -0.0868
-9 23 11 8.9911 -1.0502
-9 23 12 -1.4857 0.0536
-9 23 13 -3.0339 -0.5402
-9 23 14 0.7141 0.5308
-9 23 15 0.6441 -0.9539
-9 23 16 1.0317 -0.4182
-9 23 17 0.0821 -0.7706
-9 23 18 1.4303 -0.7313
-9 23 19 3.9752 -0.9207
-9 23 20 9.8631 0.5785
-9 23 21 8.8808 -1.3347
-9 23 22 5.6500 0.9644
-9 23 23 6.3341 0.3416
-9 23 24 4.2906 -1.4060
-9 23 25 -0.9410 0.5270
-9 24 1 10.6757 0.2478
-9 24 2 4.6239 0.0297
-9 24 3 -6.7041 -0.7466
-9 24 4 12.3597 1.0869
-9 24 5 9.4451 -0.4396
-9 24 6 5.7107 -0.1065
-9 24 7 5.4538 0.6927
-9 24 8 -5.5837 -0.3139
-9 24 9 -9.8408 0.5708
-9 24 10 1.1509 0.1854
-9 24 11 -1.3021 0.2362
-9 24 12 -4.2940 -0.5658
-9 24 13 2.6165 0.0199
-9 24 14 -1.2615 0.0480
-9 24 15 -11.9434 0.1137
-9 24 16 -2.8287 0.8884
-9 24 17 -7.2111 -0.7513
-9 24 18 1.1509 -0.2764
-9 24 19 -4.3985 0.3505
-9 24 20 8.0388 -0.7650
-9 24 21 8.1414 0.5095
-9 24 22 4.8186 -0.3315
-9 24 23 11.8929 -1.4762
-9 24 24 -6.8312 2.0888
-9 25 1 17.2244 1.0143
-9 25 2 -8.1137 -0.9615
-9 25 3 4.5501 0.8735
-9 25 4 0.2201 -0.9613
-9 25 5 1.9504 -0.1537
-9 25 6 7.3898 0.3118
-9 25 7 16.2182 -1.1280
-9 25 8 -3.4769 0.6547
-9 25 9 2.5746 -0.0576
-9 25 10 -6.9389 0.2338
-9 25 11 -6.7185 -0.1901
-9 25 12 4.6226 0.0878
-9 25 13 3.8090 -0.2691
-9 25 14 -5.0087 -0.5062
-9 25 15 0.4733 0.2318
-9 25 16 -6.1090 -0.4554
-9 25 17 -12.2390 0.3355
-9 25 18 -11.5943 0.0074
-9 25 19 -5.1927 -0.6802
-9 25 20 5.3368 0.5810
-9 25 21 -10.0984 0.3717
-9 25 22 12.7537 -0.7522
-9 25 23 -2.5144 0.6555
-9 26 1 0.1233 0.1851
-9 26 2 2.8750 0.8686
-9 26 3 2.2042 -0.6335
-9 26 4 1.8340 0.5790
-9 26 5 5.3021 -0.4649
-9 26 6 8.4789 -0.4236
-9 26 7 4.3753 0.5528
-9 26 8 7.8259 -0.0102
-9 26 9 9.6827 -0.1073
-9 26 10 -5.8488 0.7371
-9 26 11 4.2949 0.5375
-9 26 12 -9.7220 -0.2535
-9 26 13 -3.3470 0.5453
-9 26 14 8.2261 -0.4113
-9 26 15 6.8230 -0.0243
-9 26 16 -4.0716 -0.3613
-9 26 17 -5.0118 -0.0678
-9 26 18 -9.6009 -0.5893
-9 26 19 -2.9925 0.2180
-9 26 20 -9.4714 -0.2646
-9 26 21 4.7055 0.1034
-9 26 22 4.3483 0.5025
-9 27 1 0.4936 -0.2936
-9 27 2 -2.7221 -0.9431
-9 27 3 3.7683 0.7492
-9 27 4 -7.3757 -0.7389
-9 27 5 5.2103 -0.2255
-9 27 6 5.9301 -0.1028
-9 27 7 12.4694 -0.3965
-9 27 8 -1.0399 0.2007
-9 27 9 -5.8952 0.4504
-9 27 10 10.0688 -0.1541
-9 27 11 -4.8560 -0.2937
-9 27 12 -2.9546 1.0857
-9 27 13 -4.7835 -0.1201
-9 27 14 1.2673 0.0815
-9 27 15 -3.8679 0.5820
-9 27 16 19.6061 -0.2070
-9 27 17 -3.4359 0.4121
-9 27 18 -0.5962 -0.7821
-9 27 19 -10.1865 0.3368
-9 27 20 -7.0527 -0.2237
-9 28 1 4.3316 1.2625
-9 28 2 2.2901 0.4002
-9 28 3 -2.5889 -1.2664
-9 28 4 -7.6666 -0.0914
-9 28 5 7.0820 -0.4213
-9 28 6 11.4014 -1.0788
-9 28 7 11.7669 0.4278
-9 28 8 7.6924 -0.2179
-9 28 9 12.0958 0.4289
-9 28 10 -2.6157 0.2294
-9 28 11 -0.6712 0.4255
-9 28 12 4.4109 -1.2306
-9 28 13 -2.5823 0.0964
-9 28 14 -8.2119 -0.2194
-9 28 15 9.5830 -0.1188
-9 28 16 0.4787 -0.0906
-9 28 17 3.0252 -0.0389
-9 28 18 13.5707 0.1414
-9 28 19 -2.1574 -0.3957
-9 29 1 -1.2047 -0.2308
-9 29 2 -5.7792 0.0564
-9 29 3 1.5414 1.3058
-9 29 4 -1.9644 -0.4357
-9 29 5 -6.1408 -0.9559
-9 29 6 -3.5294 0.4548
-9 29 7 18.6251 -0.6209
-9 29 8 9.9688 -0.5243
-9 29 9 6.0670 1.4897
-9 29 10 0.1510 -0.5582
-9 29 11 8.2449 1.3468
-9 29 12 5.2244 0.1973
-9 29 13 -8.6562 -0.6197
-9 29 14 4.2508 -1.2289
-9 29 15 -4.0613 0.0393
-9 29 16 3.9417 -0.5132
-9 29 17 -0.2530 0.2316
-9 30 1 -6.0063 -0.6253
-9 30 2 4.0094 1.4636
-9 30 3 5.1528 -1.1304
-9 30 4 -16.7119 -0.1709
-9 30 5 -13.6831 1.3857
-9 30 6 -0.7046 -1.2897
-9 30 7 -7.2698 0.0691
-9 30 8 7.4184 0.7008
-9 30 9 4.1621 -0.8398
-9 30 10 -0.5152 0.7529
-9 30 11 5.0851 1.5357
-9 30 12 5.2835 -0.9613
-9 30 13 5.6710 1.4122
-9 30 14 0.3886 -0.8742
-9 31 1 0.2167 1.1738
-9 31 2 10.3096 -1.4243
-9 31 3 -4.5591 -0.1086
-9 31 4 7.0557 0.7582
-9 31 5 -5.3551 -1.5193
-9 31 6 -21.1993 0.6845
-9 31 7 -9.0124 0.7874
-9 31 8 8.2400 -1.3282
-9 31 9 -9.9588 1.3318
-9 31 10 -5.6429 0.2608
-9 31 11 -1.7750 0.5492
-8 0 2 -16.4764 0.5761
-8 0 4 -11.5427 -1.3449
-8 0 6 -26.4004 1.3602
-8 0 8 15.6990 -6.9791
-8 0 10 8.1655 -14.2717
-8 0 12 3.9156 9.7763
-8 0 14 8.3484 20.3286
-8 0 16 5.1159 -6.1827
-8 0 18 -3.3555 -18.3453
-8 0 20 5.9719 0.6463
-8 0 22 0.3601 8.5427
-8 0 24 2.0187 0.2218
-8 0 26 7.7669 3.4954
-8 0 28 11.2370 3.7577
-8 0 30 -11.1203 -10.8587
-8 0 32 -2.7631 -9.6692
-8 0 34 6.0027 8.7978
-8 1 1 -7.4314 -1.3366
-8 1 2 6.8055 -3.7350
-8 1 3 -7.8463 -1.8776
-8 1 4 4.5603 5.6218
-8 1 5 -17.7966 1.3596
-8 1 6 -1.8890 2.9053
-8 1 7 5.4591 3.7446
-8 1 8 -7.5852 0.4199
-8 1 9 20.4330 -8.5815
-8 1 10 8.3791 -4.9757
-8 1 11 4.2865 -4.2247
-8 1 12 -1.7027 -6.0184
-8 1 13 6.4384 12.7627
-8 1 14 2.7367 3.5520
-8 1 15 5.1170 6.1742
-8 1 16 6.5884 8.1563
-8 1 17 -1.1305 -11.5148
-8 1 18 2.8780 0.9061
-8 1 19 1.0863 -5.2468
-8 1 20 4.1669 -5.3518
-8 1 21 4.7570 7.0595
-8 1 22 5.8945 -3.2625
-8 1 23 -3.3286 0.9043
-8 1 24 -2.1204 -0.3009
-8 1 25 4.0642 -2.0742
-8 1 26 -3.8190 2.4375
-8 1 27 3.3199 4.0546
-8 1 28 2.1323 3.8430
-8 1 29 -0.9015 -0.3077
-8 1 30 7.9132 1.8852
-8 1 31 -3.0589 -9.1910
-8 1 32 -7.1087 -3.9884
-8 1 33 3.1388 -1.5232
-8 1 34 4.8077 -4.3241
-8 1 35 0.0124 4.6631
-8 2 1 8.5822 -1.2275
-8 2 2 -1.3550 -0.7957
-8 2 3 8.9333 1.6531
-8 2 4 -12.4182 -1.1250
-8 2 5 -3.9028 1.0219
-8 2 6 -8.9802 3.5344
-8 2 7 -13.1930 1.5513
-8 2 8 -1.1054 0.7127
-8 2 9 7.6642 0.2844
-8 2 10 -4.0380 -2.0314
-8 2 11 9.9269 -4.5261
-8 2 12 -6.0074 0.1493
-8 2 13 -2.8441 -1.1481
-8 2 14 -12.7867 1.5214
-8 2 15 12.8463 5.0109
-8 2 16 -2.8186 -0.9241
-8 2 17 3.3790 3.7635
-8 2 18 -6.1206 -0.9292
-8 2 19 7.5289 -2.9194
-8 2 20 -3.1818 1.5520
-8 2 21 11.5175 -2.7877
-8 2 22 2.5697 1.2216
-8 2 23 6.1665 0.0828
-8 2 24 0.9749 -2.3492
-8 2 25 -4.6013 0.1367
-8 2 26 1.9777 -0.6401
-8 2 27 0.7300 1.2016
-8 2 28 -7.5859 2.6973
-8 2 29 2.4275 2.8659
-8 2 30 -1.3037 0.0438
-8 2 31 2.0636 0.1103
-8 2 32 0.9559 -0.7005
-8 2 33 5.4433 -3.1236
-8 2 34 -0.7652 0.8005
-8 2 35 4.4073 -2.4467
-8 3 1 -4.5486 2.3240
-8 3 2 11.1934 0.9711
-8 3 3 9.6385 0.1257
-8 3 4 0.8180 1.0885
-8 3 5 -1.9988 1.7114
-8 3 6 -7.1997 -0.0016
-8 3 7 -2.2923 0.8178
-8 3 8 5.2155 -0.6398
-8 3 9 -7.5549 -1.3121
-8 3 10 7.3176 -0.2390
-8 3 11 7.3724 -1.4759
-8 3 12 9.1696 1.0338
-8 3 13 -11.2691 2.5321
-8 3 14 -1.8765 -0.4865
-8 3 15 -4.4928 0.7443
-8 3 16 -1.6663 -1.2914
-8 3 17 -0.6863 -2.2206
-8 3 18 4.9232 0.7440
-8 3 19 -13.8441 -0.4054
-8 3 20 6.0164 0.2051
-8 3 21 1.1392 1.7554
-8 3 22 8.2532 -1.0858
-8 3 23 3.9993 0.0107
-8 3 24 -1.5152 0.0160
-8 3 25 4.4083 -1.1789
-8 3 26 3.8827 0.1709
-8 3 27 -8.0389 0.7237
-8 3 28 -0.1833 -0.2170
-8 3 29 -5.2991 0.4147
-8 3 30 -3.2281 0.2934
-8 3 31 -7.5343 -2.3577
-8 3 32 1.3797 0.2721
-8 3 33 2.8459 0.3250
-8 3 34 3.4696 -0.3934
-8 3 35 3.4139 1.7596
-8 4 1 -7.5191 -1.8440
-8 4 2 10.8991 -0.0167
-8 4 3 7.2932 -0.0841
-8 4 4 18.2029 0.1222
-8 4 5 -0.6674 0.8007
-8 4 6 -8.8299 1.1724
-8 4 7 -1.6824 -0.3499
-8 4 8 4.9035 -1.0394
-8 4 9 -5.4160 -0.6879
-8 4 10 1.1460 -3.9542
-8 4 11 3.7104 -1.4422
-8 4 12 4.5923 2.0567
-8 4 13 5.9368 -0.1664
-8 4 14 1.8540 5.4963
-8 4 15 -7.8024 0.9471
-8 4 16 -1.9115 -2.0186
-8 4 17 10.6099 0.7700
-8 4 18 -11.5674 -4.2132
-8 4 19 8.6918 -0.6185
-8 4 20 -5.4956 0.9669
-8 4 21 -1.6292 -1.5788
-8 4 22 14.1145 2.1621
-8 4 23 -0.9294 -0.9449
-8 4 24 2.7166 -0.7372
-8 4 25 1.6533 0.5129
-8 4 26 -1.9540 0.7696
-8 4 27 4.2034 0.2294
-8 4 28 -0.7168 2.0034
-8 4 29 -3.9688 1.0900
-8 4 30 -3.4547 -1.8657
-8 4 31 -6.4650 -0.0552
-8 4 32 -1.7335 -2.4964
-8 4 33 -8.8088 -1.5650
-8 4 34 4.2137 2.5305
-8 4 35 -0.5826 -0.6069
-8 5 1 3.8254 0.4799
-8 5 2 -17.8162 -0.6661
-8 5 3 10.1536 -1.1532
-8 5 4 13.8357 1.0945
-8 5 5 6.4091 0.5272
-8 5 6 -5.0860 0.5959
-8 5 7 2.9504 1.2776
-8 5 8 -9.3973 0.6272
-8 5 9 0.4787 -1.4047
-8 5 10 1.0688 -1.4258
-8 5 11 -4.5842 -1.0495
-8 5 12 4.8648 -2.6402
-8 5 13 6.6350 1.5172
-8 5 14 1.2583 1.7978
-8 5 15 -5.2155 1.0974
-8 5 16 4.7482 2.8121
-8 5 17 -18.7054 -1.5912
-8 5 18 9.5173 0.2314
-8 5 19 -7.2891 0.0007
-8 5 20 -18.5570 -1.7886
-8 5 21 9.4103 1.3846
-8 5 22 -5.1626 -1.0416
-8 5 23 1.0130 -0.2359
-8 5 24 4.0316 0.4019
-8 5 25 -4.3915 -1.0882
-8 5 26 0.2760 0.6859
-8 5 27 -5.6547 0.9091
-8 5 28 -3.6527 1.2757
-8 5 29 1.4136 0.6218
-8 5 30 0.3119 1.5236
-8 5 31 -3.2431 -0.8760
-8 5 32 -8.5802 -2.1786
-8 5 33 -1.5720 -0.2019
-8 5 34 -7.7436 -3.1112
-8 5 35 -10.1683 0.6293
-8 6 1 -8.1424 -0.7803
-8 6 2 -4.7958 0.6302
-8 6 3 -2.3345 0.9149
-8 6 4 5.7013 0.5265
-8 6 5 0.0386 -0.4366
-8 6 6 11.3320 1.2268
-8 6 7 -13.7626 0.4459
-8 6 8 1.4435 0.5026
-8 6 9 1.8850 0.0108
-8 6 10 -5.0565 -0.4750
-8 6 11 -8.7633 -0.1511
-8 6 12 4.4838 -0.4412
-8 6 13 10.3839 0.1960
-8 6 14 6.5774 0.8775
-8 6 15 9.7595 -0.1315
-8 6 16 -10.9424 -0.3430
-8 6 17 11.9933 0.3767
-8 6 18 2.1912 -0.5186
-8 6 19 -17.8160 0.8048
-8 6 20 6.9351 0.5998
-8 6 21 -7.2509 -0.1962
-8 6 22 -3.9957 0.4851
-8 6 23 7.4146 -0.6441
-8 6 24 -4.9399 -1.2293
-8 6 25 5.4130 0.4645
-8 6 26 0.3137 -0.2777
-8 6 27 -1.8342 -0.1247
-8 6 28 -7.3904 0.8432
-8 6 29 -2.7655 0.3653
-8 6 30 0.6044 0.1919
-8 6 31 1.7132 0.9405
-8 6 32 7.5448 0.2925
-8 6 33 2.9798 -0.1748
-8 6 34 -5.5260 1.0450
-8 6 35 -4.1472 -0.9663
-8 7 1 3.9190 -0.7251
-8 7 2 3.0444 -0.2713
-8 7 3 -4.5071 0.4040
-8 7 4 -5.1395 0.2275
-8 7 5 9.5989 1.0346
-8 7 6 -1.8051 0.4704
-8 7 7 -12.0259 0.1278
-8 7 8 -1.5780 -0.4051
-8 7 9 -3.5500 -0.8034
-8 7 10 -1.6636 0.0733
-8 7 11 -7.6208 -1.3247
-8 7 12 -5.4811 -0.2336
-8 7 13 -0.3701 2.5234
-8 7 14 11.9321 -0.2119
-8 7 15 8.3365 1.3053
-8 7 16 6.7134 -0.4929
-8 7 17 6.6532 -2.7211
-8 7 18 -7.5364 0.4993
-8 7 19 14.7442 -1.3684
-8 7 20 -9.9141 0.3397
-8 7 21 -11.9762 1.7370
-8 7 22 7.2520 -0.8098
-8 7 23 -0.5166 0.1094
-8 7 24 0.6656 0.2438
-8 7 25 -2.2029 -0.9026
-8 7 26 7.4258 -0.0820
-8 7 27 1.6519 0.9953
-8 7 28 2.0584 -0.1489
-8 7 29 -8.2196 -0.1722
-8 7 30 -5.1361 -0.0845
-8 7 31 -4.9013 -1.0602
-8 7 32 7.9338 -0.4767
-8 7 33 6.0003 1.6945
-8 7 34 5.6669 -1.0533
-8 8 1 12.2790 -1.6784
-8 8 2 1.0131 -0.4623
-8 8 3 -2.7499 -0.6783
-8 8 4 8.7949 0.6810
-8 8 5 2.0076 0.6321
-8 8 6 2.6762 0.4953
-8 8 7 -1.9478 -0.1455
-8 8 8 6.2782 0.3343
-8 8 9 -6.9191 -0.5782
-8 8 10 6.3847 -1.6440
-8 8 11 -5.3898 -1.3540
-8 8 12 7.2427 0.4819
-8 8 13 -11.1326 -1.0991
-8 8 14 6.3973 1.9284
-8 8 15 2.1001 1.5197
-8 8 16 13.1667 -0.3965
-8 8 17 -3.1281 1.0001
-8 8 18 11.8076 -2.1188
-8 8 19 3.6520 -0.7412
-8 8 20 -5.2604 0.9206
-8 8 21 3.7547 -1.4217
-8 8 22 -6.4891 1.2951
-8 8 23 3.0106 -0.1858
-8 8 24 -0.7331 -0.4263
-8 8 25 3.2086 0.1458
-8 8 26 -1.9181 0.0473
-8 8 27 4.3745 -0.0618
-8 8 28 7.1444 0.2661
-8 8 29 -0.2228 0.8420
-8 8 30 -5.2085 -0.7542
-8 8 31 -13.1499 -0.6278
-8 8 32 -0.4396 -0.4768
-8 8 33 -3.1699 -2.4357
-8 8 34 7.4126 1.3226
-8 9 1 1.7824 0.3369
-8 9 2 2.0420 -0.6486
-8 9 3 6.3053 0.1027
-8 9 4 0.5468 0.0657
-8 9 5 -0.0087 0.7508
-8 9 6 1.7353 0.1255
-8 9 7 -0.3090 0.7968
-8 9 8 -4.8016 -0.4461
-8 9 9 3.8704 -0.4346
-8 9 10 -3.9899 0.1943
-8 9 11 7.1977 -0.7649
-8 9 12 -7.1893 -0.8191
-8 9 13 1.9699 0.4192
-8 9 14 -2.9087 0.2974
-8 9 15 3.7097 0.1889
-8 9 16 -4.9685 0.4375
-8 9 17 -2.8564 -0.0109
-8 9 18 2.6777 0.7958
-8 9 19 -1.6802 0.0136
-8 9 20 1.6236 -0.6917
-8 9 21 -9.5250 0.8697
-8 9 22 -2.0284 -0.2677
-8 9 23 -1.7913 -0.3305
-8 9 24 0.7028 0.2212
-8 9 25 -4.2018 -0.3113
-8 9 26 -1.2229 0.3334
-8 9 27 3.4467 -0.2085
-8 9 28 0.3958 0.0943
-8 9 29 11.8448 0.2753
-8 9 30 -1.0084 -0.0670
-8 9 31 0.9206 0.8127
-8 9 32 -13.1162 -0.9329
-8 9 33 1.2333 0.1771
-8 9 34 -1.9595 -1.1296
-8 10 1 -4.7640 -0.1187
-8 10 2 0.7220 0.7566
-8 10 3 -4.8273 -0.2952
-8 10 4 0.2332 0.6230
-8 10 5 -0.1403 0.6342
-8 10 6 -2.6249 0.8480
-8 10 7 -7.9681 -0.3294
-8 10 8 3.2962 -0.6499
-8 10 9 -4.7383 0.0863
-8 10 10 0.2901 -1.3945
-8 10 11 3.5176 0.2512
-8 10 12 1.2421 0.4529
-8 10 13 3.3163 0.1856
-8 10 14 -4.2315 1.6462
-8 10 15 10.9098 -0.4500
-8 10 16 -4.7264 -0.2666
-8 10 17 2.6383 0.0974
-8 10 18 -13.3206 -1.0853
-8 10 19 0.2909 1.2266
-8 10 20 -4.6748 0.8475
-8 10 21 -3.9957 0.0900
-8 10 22 -10.4930 1.0119
-8 10 23 -1.0673 -0.0364
-8 10 24 -0.7157 0.0349
-8 10 25 1.3622 0.7787
-8 10 26 2.9392 -0.0700
-8 10 27 -7.8820 0.4619
-8 10 28 8.3706 0.1194
-8 10 29 0.4018 -0.2648
-8 10 30 11.4581 -0.1193
-8 10 31 0.3454 0.4189
-8 10 32 3.6787 -0.0259
-8 10 33 -1.2008 0.2599
-8 10 34 -4.0006 -0.1696
-8 11 1 1.4350 -0.0116
-8 11 2 7.6034 -0.9283
-8 11 3 -5.9798 0.1177
-8 11 4 7.5660 -0.0212
-8 11 5 -3.5591 0.2230
-8 11 6 2.2623 0.0985
-8 11 7 -4.2336 0.3468
-8 11 8 2.3869 0.0739
-8 11 9 -7.7072 -1.6848
-8 11 10 1.8270 -0.8580
-8 11 11 -4.0602 -0.8056
-8 11 12 4.7144 -0.7637
-8 11 13 -9.7203 1.4594
-8 11 14 4.8102 0.3814
-8 11 15 -0.5297 0.8964
-8 11 16 12.2318 0.5196
-8 11 17 3.2810 -2.1174
-8 11 18 -3.5742 0.5497
-8 11 19 1.7127 -1.0791
-8 11 20 -6.3314 -0.5964
-8 11 21 -5.0877 1.1066
-8 11 22 -1.9603 -0.4119
-8 11 23 -5.3418 0.1369
-8 11 24 -3.7563 0.1797
-8 11 25 3.0757 -0.5250
-8 11 26 5.6726 0.5168
-8 11 27 7.0973 0.0706
-8 11 28 -2.7877 0.3725
-8 11 29 4.7914 -0.3946
-8 11 30 6.5555 -0.1377
-8 11 31 7.1937 -0.3591
-8 11 32 5.1050 0.2749
-8 11 33 10.1115 -0.2500
-8 12 1 -2.8479 -0.2129
-8 12 2 -3.9972 -0.3847
-8 12 3 2.8511 -0.3124
-8 12 4 2.4144 0.0337
-8 12 5 1.9481 -0.3308
-8 12 6 -0.6182 0.0578
-8 12 7 2.2797 -0.3539
-8 12 8 -0.4481 -0.1653
-8 12 9 1.7943 -0.3438
-8 12 10 1.1568 -0.6142
-8 12 11 9.7729 -0.9765
-8 12 12 -5.1854 -0.5125
-8 12 13 5.6586 -0.1674
-8 12 14 -6.7355 1.0540
-8 12 15 2.3161 0.7633
-8 12 16 5.3691 -0.0374
-8 12 17 4.1063 0.5078
-8 12 18 17.1972 -0.3950
-8 12 19 -0.8950 -0.3962
-8 12 20 -0.7037 0.6278
-8 12 21 -4.3306 -0.7790
-8 12 22 1.9248 0.2877
-8 12 23 -2.0852 -0.2030
-8 12 24 -3.9472 0.0838
-8 12 25 -0.0228 0.5463
-8 12 26 8.4741 -0.8620
-8 12 27 1.2713 0.6571
-8 12 28 6.2315 0.2431
-8 12 29 0.3276 0.1372
-8 12 30 2.9755 0.4014
-8 12 31 -3.4365 0.1709
-8 12 32 0.0490 0.3806
-8 12 33 14.8375 0.1234
-8 13 1 5.1726 0.1672
-8 13 2 4.0090 0.1163
-8 13 3 -2.5128 1.1416
-8 13 4 2.0898 -0.0486
-8 13 5 2.7726 0.5704
-8 13 6 2.8673 -0.0635
-8 13 7 7.8986 0.3699
-8 13 8 -4.2439 -0.2730
-8 13 9 1.4549 -0.6766
-8 13 10 -0.3451 0.4739
-8 13 11 1.8432 -0.6473
-8 13 12 7.6238 0.4922
-8 13 13 0.3308 0.5290
-8 13 14 -7.8752 -0.1615
-8 13 15 -2.8421 0.8042
-8 13 16 -7.2974 -0.2095
-8 13 17 6.3934 -0.4958
-8 13 18 -1.4004 0.4258
-8 13 19 10.7543 -0.1166
-8 13 20 1.5134 0.4570
-8 13 21 0.1563 0.2494
-8 13 22 -0.3987 -0.7881
-8 13 23 -2.7106 0.0676
-8 13 24 0.0540 0.0815
-8 13 25 3.5692 -0.7766
-8 13 26 -0.3015 0.4889
-8 13 27 9.7609 -0.3520
-8 13 28 -2.0690 -1.0544
-8 13 29 4.0430 0.1590
-8 13 30 -4.8320 -0.1372
-8 13 31 -7.3157 -0.0008
-8 13 32 -0.5819 0.5559
-8 13 33 -4.0413 0.2742
-8 14 1 -0.8064 -0.5633
-8 14 2 2.7707 0.4848
-8 14 3 4.3848 -0.1986
-8 14 4 5.7541 0.7682
-8 14 5 -6.3913 0.4822
-8 14 6 2.3313 0.6756
-8 14 7 -3.0088 0.2129
-8 14 8 3.2493 -0.4089
-8 14 9 -0.6599 0.2400
-8 14 10 -9.5793 -1.2240
-8 14 11 0.6370 -0.1931
-8 14 12 -1.2469 0.4195
-8 14 13 5.8423 -0.1316
-8 14 14 2.7428 1.7563
-8 14 15 -4.3833 0.1601
-8 14 16 -5.2035 -0.0514
-8 14 17 -7.4555 0.1539
-8 14 18 6.5709 -1.5927
-8 14 19 -2.1595 0.5321
-8 14 20 -0.1973 0.5582
-8 14 21 -3.7964 -0.2426
-8 14 22 3.5117 0.3852
-8 14 23 -2.8688 -0.8614
-8 14 24 1.8819 -0.6413
-8 14 25 -10.1082 0.7645
-8 14 26 9.1678 -0.0802
-8 14 27 2.9661 -0.3740
-8 14 28 7.5070 -0.3322
-8 14 29 3.7175 -0.3110
-8 14 30 -10.1337 -1.0479
-8 14 31 -1.3180 -0.1897
-8 14 32 -14.6166 0.3782
-8 15 1 -6.7648 -0.1829
-8 15 2 -2.6585 -0.5461
-8 15 3 2.2510 0.0624
-8 15 4 -2.7922 -0.1831
-8 15 5 5.8972 0.1734
-8 15 6 -1.6271 0.1046
-8 15 7 2.0602 0.0720
-8 15 8 0.0912 0.4927
-8 15 9 -2.8907 -0.0571
-8 15 10 0.3018 -0.4058
-8 15 11 -7.2361 -0.9063
-8 15 12 -1.9711 -0.5544
-8 15 13 -2.2393 0.0239
-8 15 14 3.4876 -0.2086
-8 15 15 0.9608 0.1510
-8 15 16 2.5945 0.8373
-8 15 17 -3.6160 -0.7442
-8 15 18 -1.7608 0.2581
-8 15 19 6.8713 -0.9103
-8 15 20 1.2568 -0.7673
-8 15 21 0.9916 0.6117
-8 15 22 -6.8812 -0.0829
-8 15 23 10.8040 -0.0434
-8 15 24 -3.9845 -0.7023
-8 15 25 6.7265 -0.5498
-8 15 26 -7.1119 0.6165
-8 15 27 6.1211 0.4155
-8 15 28 6.1615 0.5061
-8 15 29 3.8315 -0.4750
-8 15 30 7.9806 -0.3771
-8 15 31 -9.7191 0.6595
-8 15 32 -12.1545 -0.4259
-8 16 1 0.4855 0.0228
-8 16 2 -2.6841 0.4434
-8 16 3 -2.4949 -0.1731
-8 16 4 1.3043 0.7858
-8 16 5 5.6612 -0.0487
-8 16 6 -4.4010 0.2278
-8 16 7 9.9027 -0.7492
-8 16 8 -0.9274 0.0916
-8 16 9 8.2727 -0.1988
-8 16 10 -5.2174 -0.3386
-8 16 11 -1.2844 0.6217
-8 16 12 -3.2966 -0.6144
-8 16 13 -2.5747 -0.6153
-8 16 14 0.1990 0.1505
-8 16 15 0.0439 -0.4050
-8 16 16 2.4268 -0.6317
-8 16 17 -4.3582 -0.1527
-8 16 18 8.6779 -0.0322
-8 16 19 -7.5077 0.8324
-8 16 20 5.6582 -0.4643
-8 16 21 -7.6885 -0.9838
-8 16 22 4.1967 -0.1845
-8 16 23 -8.9571 -0.2814
-8 16 24 2.1117 -0.0746
-8 16 25 -5.9169 0.0843
-8 16 26 0.1320 -1.2991
-8 16 27 0.1046 0.6711
-8 16 28 -9.6061 -0.2676
-8 16 29 13.9434 0.2511
-8 16 30 -5.5001 0.0548
-8 16 31 3.5300 -0.1685
-8 17 1 -3.0538 0.0246
-8 17 2 -3.2590 -0.4194
-8 17 3 1.8522 0.3969
-8 17 4 -3.0030 -0.0612
-8 17 5 -9.0091 0.9438
-8 17 6 0.6612 0.2163
-8 17 7 -0.3114 0.2273
-8 17 8 0.5792 -0.3541
-8 17 9 4.9288 -0.8803
-8 17 10 6.2122 0.1558
-8 17 11 0.3282 -0.4821
-8 17 12 0.7327 0.2055
-8 17 13 2.4416 1.2037
-8 17 14 3.9859 -0.5352
-8 17 15 -0.8770 0.2982
-8 17 16 4.8449 -0.3391
-8 17 17 6.1122 -1.0990
-8 17 18 0.5525 0.1417
-8 17 19 4.4901 -0.6621
-8 17 20 2.6007 0.9039
-8 17 21 -2.7127 0.8872
-8 17 22 -4.2765 -1.1350
-8 17 23 5.7407 -0.3141
-8 17 24 -5.5942 -0.2409
-8 17 25 2.2143 0.0577
-8 17 26 -2.9087 1.1950
-8 17 27 -6.2579 -0.5280
-8 17 28 4.4497 -0.0604
-8 17 29 -5.5287 -0.0164
-8 17 30 2.0862 -0.5024
-8 17 31 0.2412 0.5356
-8 18 1 3.6439 -0.7131
-8 18 2 -7.4607 0.3710
-8 18 3 11.6673 -0.5933
-8 18 4 -2.2390 0.3191
-8 18 5 11.4968 -0.0323
-8 18 6 -6.7773 0.6748
-8 18 7 -4.0023 0.3858
-8 18 8 -6.4089 0.3847
-8 18 9 4.8999 -0.2914
-8 18 10 -4.0870 -0.5673
-8 18 11 -5.1069 -0.4688
-8 18 12 -0.4863 0.3172
-8 18 13 -7.5967 -0.3093
-8 18 14 -0.2393 0.8787
-8 18 15 -3.5884 1.0523
-8 18 16 0.0496 -0.2015
-8 18 17 -7.6043 0.6039
-8 18 18 4.2900 -0.8852
-8 18 19 4.0560 0.6283
-8 18 20 -5.7030 -0.2149
-8 18 21 -9.3028 -0.3329
-8 18 22 -5.9636 0.9997
-8 18 23 -9.1373 0.2218
-8 18 24 -7.0333 -0.9380
-8 18 25 1.2164 0.3263
-8 18 26 -10.2494 -0.5668
-8 18 27 7.3150 1.6000
-8 18 28 -12.1236 0.1493
-8 18 29 6.4706 -0.6155
-8 18 30 -3.4012 -0.6727
-8 19 1 -8.2050 -0.3542
-8 19 2 -2.7225 -0.2472
-8 19 3 -4.0023 -0.4115
-8 19 4 -1.4040 -0.4121
-8 19 5 3.3202 -0.6066
-8 19 6 1.8987 -0.3972
-8 19 7 -1.0453 -0.1668
-8 19 8 -4.5507 -0.4147
-8 19 9 -4.3499 -0.2342
-8 19 10 1.2999 -0.3571
-8 19 11 3.3031 -0.6010
-8 19 12 -4.3858 -0.2794
-8 19 13 0.1600 -0.2795
-8 19 14 2.3440 -0.2974
-8 19 15 -4.4418 0.1130
-8 19 16 0.8353 0.1601
-8 19 17 -1.4102 0.0986
-8 19 18 4.0516 0.3060
-8 19 19 -2.1598 0.0386
-8 19 20 6.7534 0.1458
-8 19 21 -3.2918 0.4945
-8 19 22 -5.0747 -0.8732
-8 19 23 -14.4019 0.1785
-8 19 24 -1.5659 0.4497
-8 19 25 -11.3866 0.0757
-8 19 26 2.3232 0.1482
-8 19 27 -4.0715 0.3173
-8 19 28 6.0309 0.4873
-8 19 29 3.9941 0.6781
-8 20 1 -5.5374 -0.0569
-8 20 2 -1.2135 0.3982
-8 20 3 -0.3797 0.1317
-8 20 4 -4.7648 0.3050
-8 20 5 1.9807 0.0429
-8 20 6 6.5572 0.1800
-8 20 7 1.1226 -0.0352
-8 20 8 0.5749 -0.2437
-8 20 9 -0.5025 0.0439
-8 20 10 3.5489 -0.8298
-8 20 11 -7.3794 0.3647
-8 20 12 6.8540 -0.0862
-8 20 13 1.2682 0.0291
-8 20 14 -1.1273 0.4552
-8 20 15 1.3478 -0.5065
-8 20 16 0.3057 -0.0232
-8 20 17 -5.5002 0.2082
-8 20 18 -2.7258 -0.7596
-8 20 19 9.0152 1.1237
-8 20 20 -0.9219 -0.2869
-8 20 21 6.2215 0.5015
-8 20 22 -10.3769 0.4210
-8 20 23 6.1985 0.5587
-8 20 24 -10.4143 -0.8804
-8 20 25 -3.8407 0.1958
-8 20 26 -11.5975 0.4711
-8 20 27 0.1623 1.3264
-8 20 28 5.7245 0.1675
-8 20 29 -1.3488 0.9302
-8 21 1 2.0533 -0.5864
-8 21 2 -0.9477 -0.5120
-8 21 3 0.2494 0.3954
-8 21 4 -4.9809 0.2369
-8 21 5 1.8843 0.0619
-8 21 6 -7.5374 0.7251
-8 21 7 1.2189 -0.2221
-8 21 8 2.9118 0.2216
-8 21 9 5.7881 -0.4185
-8 21 10 -5.4555 -0.0860
-8 21 11 3.3155 -0.2276
-8 21 12 6.0461 -0.0942
-8 21 13 1.2885 0.7850
-8 21 14 8.4257 -0.0602
-8 21 15 7.9736 1.0154
-8 21 16 3.2542 0.4324
-8 21 17 0.0968 -0.6852
-8 21 18 0.2297 0.7510
-8 21 19 -7.1321 -0.2398
-8 21 20 8.8867 -0.0936
-8 21 21 -3.6437 -0.1229
-8 21 22 3.3104 0.0251
-8 21 23 -6.3342 0.5733
-8 21 24 2.6097 -0.0958
-8 21 25 -3.3227 -0.1310
-8 21 26 -4.7595 -0.8101
-8 21 27 -3.1265 -0.8804
-8 21 28 -5.0094 0.6151
-8 22 1 0.1689 -1.0300
-8 22 2 -0.5952 0.4007
-8 22 3 0.1143 -0.0113
-8 22 4 4.5462 0.0115
-8 22 5 -4.4129 0.7055
-8 22 6 0.5934 0.1516
-8 22 7 -10.2419 0.8732
-8 22 8 4.1768 0.3460
-8 22 9 -1.7919 0.0923
-8 22 10 6.7317 -0.5183
-8 22 11 0.4728 0.5087
-8 22 12 -4.6836 -0.1919
-8 22 13 0.8955 0.1341
-8 22 14 4.4116 -0.0209
-8 22 15 5.5025 0.4727
-8 22 16 7.0132 0.2120
-8 22 17 7.2852 0.9238
-8 22 18 -0.1004 -0.0171
-8 22 19 5.6912 0.6458
-8 22 20 0.7102 -0.3331
-8 22 21 4.0496 0.3661
-8 22 22 -0.4927 -0.2192
-8 22 23 4.8635 -0.0368
-8 22 24 2.8489 0.3175
-8 22 25 1.8381 0.2194
-8 22 26 -0.7345 -0.1659
-8 22 27 2.2006 -1.1272
-8 23 1 -11.6222 0.3092
-8 23 2 0.7665 -0.1557
-8 23 3 2.9280 0.5239
-8 23 4 6.0164 0.1806
-8 23 5 2.3287 0.4537
-8 23 6 -9.7019 0.0470
-8 23 7 -7.7355 0.1076
-8 23 8 -4.0715 -0.0694
-8 23 9 -2.6427 -0.0712
-8 23 10 1.5104 0.2168
-8 23 11 0.0668 -0.7715
-8 23 12 2.7660 0.5991
-8 23 13 -4.1180 0.3819
-8 23 14 -9.1785 -0.2836
-8 23 15 1.9125 0.4325
-8 23 16 -1.6493 -0.5294
-8 23 17 7.0529 0.6881
-8 23 18 -1.4332 0.8496
-8 23 19 5.7964 0.5363
-8 23 20 -0.1922 0.1857
-8 23 21 2.7390 -0.0026
-8 23 22 -0.2208 0.0410
-8 23 23 -2.3523 0.8189
-8 23 24 3.9473 -0.4651
-8 23 25 -6.2193 0.7460
-8 23 26 5.5674 -1.2162
-8 24 1 -9.8753 -0.8583
-8 24 2 -2.2775 0.0995
-8 24 3 -10.6118 -0.2221
-8 24 4 8.8932 0.9502
-8 24 5 0.2387 0.7551
-8 24 6 4.8348 -0.0707
-8 24 7 -9.6956 0.4659
-8 24 8 -5.8660 -0.4148
-8 24 9 -8.5906 -0.0954
-8 24 10 3.8157 -1.4241
-8 24 11 13.5351 0.2238
-8 24 12 0.9109 -0.5082
-8 24 13 -1.2751 -0.0490
-8 24 14 3.8626 0.5608
-8 24 15 -3.9267 -0.6397
-8 24 16 -7.8911 -0.3936
-8 24 17 3.6189 -0.0731
-8 24 18 4.4239 -0.1793
-8 24 19 7.8239 1.0201
-8 24 20 5.6718 0.2206
-8 24 21 12.0744 0.1350
-8 24 22 3.5047 0.0316
-8 24 23 15.9328 -0.4757
-8 24 24 1.3031 2.2356
-8 24 25 0.1838 0.0126
-8 25 1 9.7770 0.1309
-8 25 2 -8.0208 -0.9644
-8 25 3 -5.8715 -0.0702
-8 25 4 7.5891 0.0988
-8 25 5 2.2821 0.4160
-8 25 6 3.1437 0.7533
-8 25 7 3.2028 0.1089
-8 25 8 -3.8704 -0.1143
-8 25 9 -12.6280 0.1317
-8 25 10 2.9846 -0.2025
-8 25 11 -2.7606 -1.3048
-8 25 12 -0.2036 -0.2082
-8 25 13 15.8886 0.2755
-8 25 14 -2.6213 0.1006
-8 25 15 -12.9059 0.0088
-8 25 16 -1.5713 0.2650
-8 25 17 -5.7529 -0.3806
-8 25 18 -6.2423 0.1077
-8 25 19 2.1213 -0.1617
-8 25 20 5.0998 0.6078
-8 25 21 -2.5080 0.0980
-8 25 22 6.6662 -0.5447
-8 25 24 -1.6250 -0.6844
-8 26 1 4.6414 0.4171
-8 26 2 -9.2599 0.1831
-8 26 3 -2.3339 -0.2212
-8 26 4 -2.1956 -0.0694
-8 26 5 -3.7133 0.4883
-8 26 6 7.6437 0.0329
-8 26 7 -0.8705 -0.1020
-8 26 8 -6.6122 0.0363
-8 26 9 1.8810 -0.4870
-8 26 10 0.0502 -0.2746
-8 26 11 -7.6625 0.2610
-8 26 12 7.5472 -0.8610
-8 26 13 3.3116 -0.3455
-8 26 14 -4.4466 -0.0576
-8 26 15 17.4589 0.0921
-8 26 16 -14.7311 0.0054
-8 26 17 -9.7569 -0.2809
-8 26 18 -6.6321 0.4663
-8 26 19 6.7420 0.3523
-8 26 20 -4.4080 0.1381
-8 26 21 -3.8966 -0.8149
-8 26 22 6.6816 1.2567
-8 26 23 -4.9324 -1.7710
-8 27 1 -0.4139 0.0868
-8 27 2 8.5071 -0.7048
-8 27 3 -4.0835 0.5265
-8 27 4 0.4199 0.3882
-8 27 5 2.3894 -0.1631
-8 27 6 4.3875 0.9364
-8 27 7 0.5139 0.3600
-8 27 8 -5.3868 -0.2122
-8 27 9 -1.3651 -0.3365
-8 27 10 -11.5339 -0.1816
-8 27 11 5.1421 -1.1236
-8 27 12 -9.0875 0.8114
-8 27 13 -7.4566 -0.0200
-8 27 14 9.7840 -0.2136
-8 27 15 -8.6892 -0.1776
-8 27 16 -0.8601 0.0363
-8 27 17 -1.7839 -0.2299
-8 27 18 -8.2195 0.2942
-8 27 19 -3.6190 -0.1054
-8 27 20 -3.8004 0.1648
-8 27 21 6.9864 0.9237
-8 28 1 4.7203 -0.2627
-8 28 2 0.7221 0.7252
-8 28 3 -0.6056 0.2358
-8 28 4 -8.8792 -0.4860
-8 28 5 0.7103 0.5038
-8 28 6 9.6479 0.3835
-8 28 7 0.4864 0.1588
-8 28 8 -4.5548 1.1369
-8 28 9 -5.8567 -0.3745
-8 28 10 -0.3319 0.4796
-8 28 11 -4.6228 -0.4963
-8 28 12 -9.7275 -0.4455
-8 28 13 6.0165 -0.6620
-8 28 14 -12.9470 1.1455
-8 28 15 6.8957 0.3201
-8 28 16 -1.6515 0.1055
-8 28 17 -5.4572 -0.2497
-8 28 18 -2.4299 0.7449
-8 28 19 3.0289 -0.2852
-8 28 20 -4.1022 1.8743
-8 29 1 3.8090 0.1881
-8 29 2 -0.0286 -0.5519
-8 29 3 -5.9674 0.4852
-8 29 4 1.3561 0.2298
-8 29 5 9.4942 -0.8092
-8 29 6 8.6789 0.4988
-8 29 7 10.4954 -0.3222
-8 29 8 8.8096 0.1404
-8 29 9 -0.8743 0.4010
-8 29 10 -0.6377 0.5030
-8 29 11 -0.8349 -0.5541
-8 29 12 -0.3310 1.1785
-8 29 13 -9.5202 -1.2977
-8 29 14 -2.4547 -0.5144
-8 29 15 -1.6342 -0.6151
-8 29 16 -4.2880 1.4512
-8 29 17 -3.3772 -0.1221
-8 29 18 4.1945 -0.1527
-8 30 1 1.8273 -1.2345
-8 30 2 -3.8407 0.7380
-8 30 3 7.1351 -0.6300
-8 30 4 -15.1414 -0.2885
-8 30 5 -4.2834 0.9304
-8 30 6 2.9902 -0.7564
-8 30 7 24.8329 -0.3062
-8 30 8 -4.9694 0.6735
-8 30 9 9.8765 -1.1795
-8 30 11 4.4464 0.3831
-8 30 12 8.9283 -0.0042
-8 30 13 -4.5532 -0.9759
-8 30 14 -0.2416 1.1106
-8 30 15 2.7091 -1.4941
-8 30 16 -3.1410 -0.2374
-8 30 17 -6.1457 -0.9645
-8 31 1 1.0397 2.2190
-8 31 2 16.5844 -1.5191
-8 31 3 2.5540 0.1671
-8 31 4 -8.0967 0.7901
-8 31 5 -4.3661 -1.8475
-8 31 6 2.5314 1.4534
-8 31 7 -7.8149 0.0889
-8 31 8 12.4799 -0.6974
-8 31 9 5.0670 0.1828
-8 31 12 -3.4608 0.1677
-8 31 13 4.5449 0.3072
-8 31 14 8.8625 -1.2943
-8 32 1 0.6836 -1.9615
-8 32 2 3.4500 1.0048
-8 32 3 10.0236 0.5491
-8 32 4 6.4429 -1.8233
-8 32 5 0.6929 1.9032
-8 32 6 -19.3036 -0.5757
-8 32 7 11.2615 -0.7068
-8 32 8 -3.4876 1.8393
-8 32 9 -21.5088 -0.4960
-8 32 10 1.9813 0.3456
-8 32 11 -6.5504 0.1956
-7 0 2 -21.4338 4.2598
-7 0 4 3.8581 0.5056
-7 0 6 23.6654 -7.4263
-7 0 8 5.0643 -11.8743
-7 0 10 -18.8505 12.4299
-7 0 12 4.8546 19.4622
-7 0 14 4.7495 -9.9267
-7 0 16 -8.9440 -18.9290
-7 0 18 -5.4828 3.3689
-7 0 20 3.7523 9.2620
-7 0 22 -1.9996 -0.1930
-7 0 24 9.3278 3.5240
-7 0 26 -4.6740 3.0097
-7 0 28 3.4605 -12.2333
-7 0 30 -6.2294 -8.0002
-7 0 32 5.5420 14.4488
-7 0 34 -2.6134 11.0458
-7 1 1 -14.9191 -1.9191
-7 1 2 -15.9108 2.6814
-7 1 3 -8.2482 2.2530
-7 1 4 -16.1501 3.5921
-7 1 5 1.7725 2.3902
-7 1 6 -0.1391 -1.6622
-7 1 7 15.8560 -8.9759
-7 1 8 19.7005 -5.6150
-7 1 9 -14.3716 -3.0332
-7 1 10 7.3081 -5.5813
-7 1 11 -10.4438 13.5303
-7 1 12 -0.6646 4.6624
-7 1 13 2.6471 3.8809
-7 1 14 13.0360 7.8377
-7 1 15 -9.9355 -12.4568
-7 1 16 8.1154 -0.5716
-7 1 17 -8.4862 -4.1475
-7 1 18 -0.8441 -6.4635
-7 1 19 -3.6325 7.9726
-7 1 20 6.2625 -2.8885
-7 1 21 -2.5919 0.5585
-7 1 22 4.1024 0.7863
-7 1 23 2.1444 -2.8888
-7 1 24 6.1276 3.0240
-7 1 25 3.1497 5.3093
-7 1 26 6.9001 4.2541
-7 1 27 -4.4740 -1.1872
-7 1 28 5.7764 -0.2346
-7 1 29 -0.6681 -9.6942
-7 1 30 -0.2659 -6.2071
-7 1 31 1.7428 1.2780
-7 1 32 -5.4109 -4.0582
-7 1 33 -5.8198 9.0838
-7 1 34 3.0593 2.6295
-7 1 35 -2.6034 -1.3784
-7 2 1 -7.2376 -2.5418
-7 2 2 1.0061 -1.8254
-7 2 3 -19.2459 2.1083
-7 2 4 -8.0133 3.3459
-7 2 5 -11.3662 1.4444
-7 2 6 8.2622 0.6075
-7 2 7 20.2394 -0.3110
-7 2 8 0.2907 -2.7236
-7 2 9 24.8923 -5.2271
-7 2 10 9.2368 0.2294
-7 2 11 0.4279 -0.6274
-7 2 12 1.8031 1.5611
-7 2 13 5.5096 5.6613
-7 2 14 1.8007 -1.1248
-7 2 15 12.2226 2.7757
-7 2 16 5.8724 -0.3959
-7 2 17 -2.4137 -3.5394
-7 2 18 -0.5313 2.2135
-7 2 19 8.5640 -3.2081
-7 2 20 -1.7464 0.7619
-7 2 21 7.2689 0.5819
-7 2 22 2.1429 -2.2723
-7 2 23 0.6371 0.2574
-7 2 24 5.5972 -0.9091
-7 2 25 7.9679 1.1975
-7 2 26 -3.7801 2.3322
-7 2 27 6.6762 2.6589
-7 2 28 3.2100 0.0821
-7 2 29 -0.0553 -1.6292
-7 2 30 6.7141 -1.6822
-7 2 31 3.5550 -4.8295
-7 2 32 1.7816 1.5259
-7 2 33 3.3629 -0.7227
-7 2 34 -2.9119 -0.9063
-7 2 35 -0.6574 2.2632
-7 3 1 11.1755 0.2706
-7 3 2 -6.6568 0.4907
-7 3 3 -1.6251 1.3905
-7 3 4 -31.8260 -0.0205
-7 3 5 -18.0327 0.9181
-7 3 6 -3.1581 -0.4061
-7 3 7 3.9775 -1.2171
-7 3 8 3.2580 -0.1111
-7 3 9 8.2576 -0.5998
-7 3 10 -5.4708 0.3473
-7 3 11 14.6740 2.5454
-7 3 12 2.9787 -0.2776
-7 3 13 -6.4937 1.0989
-7 3 14 -1.6984 -1.3366
-7 3 15 3.1660 -2.4496
-7 3 16 0.4560 0.9292
-7 3 17 -5.2218 0.0512
-7 3 18 6.1340 0.3856
-7 3 19 -10.7220 1.7735
-7 3 20 5.7582 -1.0515
-7 3 21 7.9860 -0.1203
-7 3 22 -4.0426 0.0454
-7 3 23 4.4498 -0.8267
-7 3 24 2.7448 0.7198
-7 3 25 0.5222 0.7721
-7 3 26 6.5123 -0.8409
-7 3 27 -0.3253 0.2390
-7 3 28 -5.1932 0.3799
-7 3 29 4.6045 -1.2556
-7 3 30 -2.9077 0.7065
-7 3 31 4.6314 0.1123
-7 3 32 0.0808 0.6801
-7 3 33 7.5574 0.8678
-7 3 34 0.9783 -0.1722
-7 3 35 3.2453 -2.0920
-7 4 1 -1.9737 0.5593
-7 4 2 24.8391 1.4920
-7 4 3 3.6551 2.4238
-7 4 4 -14.6535 1.7405
-7 4 5 -16.4567 0.5476
-7 4 6 -13.1053 -1.5102
-7 4 7 -0.1573 -0.9636
-7 4 8 15.8913 -3.3217
-7 4 9 -3.1642 -0.5924
-7 4 10 3.1927 2.4083
-7 4 11 6.6519 -0.1447
-7 4 12 -1.9354 5.1836
-7 4 13 4.1880 1.7657
-7 4 14 -1.6340 -2.9116
-7 4 15 -0.9328 0.6825
-7 4 16 -8.0943 -4.6795
-7 4 17 8.3305 -0.4755
-7 4 18 -10.4709 1.6145
-7 4 19 -4.1579 -1.4107
-7 4 20 8.0260 2.1121
-7 4 21 -6.0812 -0.4482
-7 4 22 12.9296 -1.2611
-7 4 23 -2.7207 0.9778
-7 4 24 -4.8055 0.3070
-7 4 25 6.5805 1.1172
-7 4 26 -3.1158 1.0529
-7 4 27 0.0833 -0.0957
-7 4 28 2.4634 -2.6354
-7 4 29 -3.5038 -0.5961
-7 4 30 -5.0237 -1.5147
-7 4 31 -2.4750 -0.7437
-7 4 32 0.6152 3.2628
-7 4 33 5.3070 -0.5966
-7 4 34 0.1857 2.4872
-7 4 35 7.3930 -0.7670
-7 5 1 2.7329 -0.6256
-7 5 2 1.2756 -0.1154
-7 5 3 16.2310 0.7601
-7 5 4 8.4125 0.4183
-7 5 5 -5.4563 1.2343
-7 5 6 -24.4995 -0.4636
-7 5 7 13.5763 -1.9242
-7 5 8 -5.7388 -2.1609
-7 5 9 2.5750 -0.9711
-7 5 10 3.7923 -2.7871
-7 5 11 2.8274 2.1060
-7 5 12 3.7142 2.2215
-7 5 13 -1.1055 0.6392
-7 5 14 -0.8530 2.9119
-7 5 15 -3.8557 -1.8677
-7 5 16 5.1065 -0.6830
-7 5 17 -2.8240 -0.4280
-7 5 18 -4.4073 -2.2983
-7 5 19 6.7105 1.2881
-7 5 20 -14.8743 -0.9193
-7 5 21 12.8382 -0.4907
-7 5 22 7.4252 0.2280
-7 5 23 -5.0245 -1.3385
-7 5 24 12.1317 0.7312
-7 5 25 -8.2318 0.8425
-7 5 26 -3.1401 1.2125
-7 5 27 -0.4073 0.6159
-7 5 28 -0.4858 0.3699
-7 5 29 1.7219 -1.3650
-7 5 30 -1.4926 -1.4779
-7 5 31 -5.4413 0.1245
-7 5 32 -4.7099 -1.3235
-7 5 33 -5.9942 2.2456
-7 5 34 -0.0831 -0.0546
-7 5 35 4.3887 -0.5136
-7 6 1 -7.8860 0.5191
-7 6 2 -10.2862 0.3102
-7 6 3 10.5230 -0.0184
-7 6 4 5.7428 1.2649
-7 6 5 -4.5654 -0.3309
-7 6 6 1.9517 -0.0658
-7 6 7 -0.5709 0.1098
-7 6 8 -3.4095 -0.6240
-7 6 9 7.1724 -0.5129
-7 6 10 -5.3241 -0.1585
-7 6 11 -2.4042 0.4292
-7 6 12 4.5395 0.9849
-7 6 13 5.7871 0.1471
-7 6 14 0.3176 0.3829
-7 6 15 -13.3434 0.1904
-7 6 16 -5.4025 -0.4727
-7 6 17 -6.1742 0.8721
-7 6 18 10.2836 1.0147
-7 6 19 -24.5015 -0.4044
-7 6 20 0.1107 0.5184
-7 6 21 6.1702 -0.3731
-7 6 22 -7.2657 -0.5418
-7 6 23 11.5600 0.8145
-7 6 24 -1.9121 -0.4264
-7 6 25 1.8299 0.0999
-7 6 26 -3.7977 1.4653
-7 6 27 -11.7970 -0.1311
-7 6 28 -9.9251 0.4273
-7 6 29 1.8425 -0.2074
-7 6 30 -2.1906 -0.1071
-7 6 31 0.5830 -0.4847
-7 6 32 -5.5443 1.6097
-7 6 33 -7.5774 -1.3278
-7 6 34 -10.7072 1.1606
-7 6 35 -8.1955 -1.0943
-7 7 1 -9.4011 0.6302
-7 7 2 -0.0755 0.6664
-7 7 3 2.4209 1.9512
-7 7 4 -5.9748 -0.2415
-7 7 5 6.3285 -0.3097
-7 7 6 -4.0441 -0.1282
-7 7 7 -1.3928 -1.1240
-7 7 8 0.9571 0.0441
-7 7 9 7.6996 -0.4641
-7 7 10 -9.5287 0.7955
-7 7 11 -2.8318 2.8201
-7 7 12 -7.1413 -0.2564
-7 7 13 14.7879 1.7045
-7 7 14 3.4134 0.2452
-7 7 15 7.1588 -3.1489
-7 7 16 -10.4936 0.5740
-7 7 17 5.6993 -0.8110
-7 7 18 -8.8774 0.2864
-7 7 19 -1.8431 2.4051
-7 7 20 0.3611 -1.2132
-7 7 21 -16.4683 0.1450
-7 7 22 10.5407 -0.1877
-7 7 23 1.2708 -0.5504
-7 7 24 3.1637 0.6321
-7 7 25 6.3792 0.9214
-7 7 26 -0.9212 -0.5131
-7 7 27 -3.7429 0.1997
-7 7 28 -9.1371 0.5114
-7 7 29 -6.0625 -1.4845
-7 7 30 -5.0769 -0.0055
-7 7 31 8.9766 0.3503
-7 7 32 5.5731 -0.5276
-7 7 33 4.3887 3.6266
-7 7 34 -8.1458 0.3467
-7 7 35 -3.8290 -0.1105
-7 8 1 7.7221 -0.6993
-7 8 2 3.3226 0.7376
-7 8 3 -7.1027 0.7066
-7 8 4 0.2424 0.5204
-7 8 5 -1.3069 0.4179
-7 8 6 -8.7557 -0.5791
-7 8 7 -5.4938 -0.4706
-7 8 8 3.0958 -1.1843
-7 8 9 -2.9110 -0.6219
-7 8 10 -3.4729 0.7138
-7 8 11 -12.2608 -0.3969
-7 8 12 -5.7694 2.5545
-7 8 13 -5.8438 2.1209
-7 8 14 4.9330 -1.2126
-7 8 15 6.5858 1.0657
-7 8 16 3.3039 -1.8544
-7 8 17 0.0968 -1.2798
-7 8 18 -1.5204 0.7863
-7 8 19 3.7182 -1.0432
-7 8 20 -13.1848 1.4012
-7 8 21 3.2870 -0.2138
-7 8 22 -3.1282 -1.4024
-7 8 23 -4.0613 0.4091
-7 8 24 6.3894 -0.0692
-7 8 25 3.8768 0.5968
-7 8 26 4.1172 0.7023
-7 8 27 -3.4211 0.6943
-7 8 28 0.4762 -0.6451
-7 8 29 -12.8835 0.0979
-7 8 30 -5.4941 -0.5220
-7 8 31 -8.2644 -1.5242
-7 8 32 12.4737 0.9897
-7 8 33 2.2372 -0.9955
-7 8 34 4.5004 1.4858
-7 8 35 -3.0963 3.7335
-7 9 1 8.6933 -0.7380
-7 9 2 -0.0377 -0.1936
-7 9 3 12.8697 0.3571
-7 9 4 8.0416 0.2105
-7 9 5 -3.5732 0.0752
-7 9 6 0.2500 -0.8907
-7 9 7 -0.6043 -0.4648
-7 9 8 7.1998 0.2021
-7 9 9 1.9903 -0.6590
-7 9 10 5.7667 -0.5698
-7 9 11 -5.5636 0.1946
-7 9 12 -1.7594 0.1734
-7 9 13 -13.0739 0.2113
-7 9 14 9.2014 0.9449
-7 9 15 -2.0638 -0.2439
-7 9 16 6.3054 -0.1061
-7 9 17 1.4113 0.0129
-7 9 18 13.1643 -0.4601
-7 9 19 0.2040 0.5986
-7 9 20 3.1993 -0.5793
-7 9 21 2.0164 -0.3344
-7 9 22 -1.5849 0.1459
-7 9 23 6.6499 -1.2209
-7 9 24 -0.8509 0.1665
-7 9 25 1.7002 -0.0608
-7 9 26 1.1919 -0.0277
-7 9 27 6.6506 0.3196
-7 9 28 -1.1240 0.3395
-7 9 29 -0.9456 -0.1700
-7 9 30 -8.1496 -0.0966
-7 9 31 -4.7057 0.4423
-7 9 32 -1.4685 -1.6627
-7 9 33 -1.9885 0.1283
-7 9 34 6.8231 0.0698
-7 10 1 -4.6687 0.5037
-7 10 2 0.3902 0.9851
-7 10 3 10.3730 0.1494
-7 10 4 -0.5898 0.7859
-7 10 5 10.3980 -0.3928
-7 10 6 -6.9744 -0.4425
-7 10 7 -1.1175 -0.3859
-7 10 8 -0.6130 -1.4206
-7 10 9 4.8490 0.6889
-7 10 10 4.9237 0.8789
-7 10 11 8.7814 -0.2640
-7 10 12 -9.7082 1.0810
-7 10 13 -0.2314 -0.6945
-7 10 14 -3.6232 -0.5384
-7 10 15 2.4934 -0.1507
-7 10 16 -7.5775 -1.2611
-7 10 17 -3.0853 1.0778
-7 10 18 -1.8377 0.3630
-7 10 19 -2.2545 -0.3279
-7 10 20 4.9285 0.9391
-7 10 21 -6.7077 -0.1527
-7 10 22 1.4247 -0.6623
-7 10 23 -2.2304 0.2284
-7 10 24 0.4734 -0.1028
-7 10 25 3.4662 -0.2267
-7 10 26 -2.5249 0.3588
-7 10 27 -5.4411 -0.2608
-7 10 28 2.5445 -1.0660
-7 10 29 2.4566 0.3658
-7 10 30 -0.8477 -0.0886
-7 10 31 -4.4026 0.2358
-7 10 32 -0.3069 0.6360
-7 10 33 -0.8700 -0.3154
-7 10 34 -5.2618 -0.5817
-7 11 1 -3.9002 0.3059
-7 11 2 1.5159 0.4394
-7 11 3 -7.1931 1.1531
-7 11 4 7.2845 0.8270
-7 11 5 -6.4561 0.6232
-7 11 6 -3.0437 0.0301
-7 11 7 -3.0574 -1.0668
-7 11 8 -1.6594 -0.1986
-7 11 9 -2.2469 -0.4062
-7 11 10 5.7604 -0.5659
-7 11 11 3.1174 1.7962
-7 11 12 6.2231 0.5783
-7 11 13 -1.2905 0.9652
-7 11 14 1.1865 0.5574
-7 11 15 0.3557 -1.9270
-7 11 16 4.0898 0.1606
-7 11 17 2.0516 -0.5534
-7 11 18 -16.7579 -0.2541
-7 11 19 1.2020 1.5687
-7 11 20 -10.2772 -0.5406
-7 11 21 5.0169 0.3093
-7 11 22 -5.3987 0.5373
-7 11 23 -4.3966 0.0655
-7 11 24 -0.2284 0.3517
-7 11 25 0.8436 0.3206
-7 11 26 -0.1664 0.6953
-7 11 27 -0.9925 -0.1522
-7 11 28 0.2795 0.2481
-7 11 29 -3.3512 -0.9475
-7 11 30 3.4159 -0.8859
-7 11 31 3.2543 0.8203
-7 11 32 7.2863 -0.9478
-7 11 33 -1.4750 0.7355
-7 11 34 1.6826 0.6563
-7 12 1 -1.3712 0.1884
-7 12 2 -1.0883 0.1318
-7 12 3 1.7600 -0.2007
-7 12 4 5.1920 0.4108
-7 12 5 -3.1802 0.1954
-7 12 6 2.4617 0.0533
-7 12 7 -13.1185 -0.0016
-7 12 8 3.0200 -0.7743
-7 12 9 -8.2792 -0.3462
-7 12 10 6.1044 -0.3554
-7 12 11 1.2425 -0.1412
-7 12 12 0.7201 0.2576
-7 12 13 -0.8022 0.7380
-7 12 14 -2.6109 0.2865
-7 12 15 6.0630 0.4589
-7 12 16 4.9787 -0.8350
-7 12 17 -1.8624 -0.3701
-7 12 18 8.2902 0.2677
-7 12 19 -8.1809 -0.7756
-7 12 20 -10.0448 0.2559
-7 12 21 -7.0580 -0.1708
-7 12 22 -2.2900 -0.3948
-7 12 23 -0.3935 0.2439
-7 12 24 -5.0282 -0.0904
-7 12 25 -3.8031 0.5770
-7 12 26 5.2763 -0.3344
-7 12 27 -4.0599 0.2162
-7 12 28 1.2400 0.3656
-7 12 29 0.7384 -0.4734
-7 12 30 6.0283 -0.0402
-7 12 31 1.1612 -0.9666
-7 12 32 8.4829 -0.5717
-7 12 33 14.1669 -0.6029
-7 13 1 1.6711 0.3438
-7 13 2 -2.9563 -0.1796
-7 13 3 -2.9546 0.5388
-7 13 4 0.3692 -0.2547
-7 13 5 -0.9982 -0.4953
-7 13 6 -3.2615 -0.6426
-7 13 7 2.3738 -0.8102
-7 13 8 -4.4810 0.2676
-7 13 9 -3.2591 -0.8752
-7 13 10 5.7406 0.5464
-7 13 11 6.4350 0.5387
-7 13 12 10.9352 -0.7765
-7 13 13 -1.3607 0.6011
-7 13 14 1.4683 -0.5280
-7 13 15 0.0040 -0.5234
-7 13 16 0.2236 0.6356
-7 13 17 14.4857 -0.2694
-7 13 18 4.5266 0.4801
-7 13 19 5.0457 0.6571
-7 13 20 -0.5452 -0.3582
-7 13 21 0.9157 -0.0856
-7 13 22 -1.4420 -0.0150
-7 13 23 -0.9929 -0.0009
-7 13 24 -5.7535 1.1076
-7 13 25 13.1897 -0.1321
-7 13 26 0.2799 -0.1162
-7 13 27 0.2633 0.5998
-7 13 28 1.0504 -0.3682
-7 13 29 -4.2680 0.0958
-7 13 30 4.3748 0.8641
-7 13 31 -4.4634 0.6881
-7 13 32 13.4444 -0.2066
-7 13 33 4.2481 -0.6487
-7 14 1 9.7491 0.0640
-7 14 2 4.4634 0.9695
-7 14 3 5.2866 0.7476
-7 14 4 3.6731 0.4703
-7 14 5 -0.4892 0.1904
-7 14 6 3.3070 -0.2343
-7 14 7 -2.8555 0.2317
-7 14 8 -1.4607 -1.3719
-7 14 9 1.9303 -0.0554
-7 14 10 -3.8454 0.6083
-7 14 11 8.1674 0.2193
-7 14 12 1.1531 1.8860
-7 14 13 12.6400 0.0880
-7 14 14 -2.2377 -0.6176
-7 14 15 -2.5349 0.5276
-7 14 16 -4.8167 -1.6532
-7 14 17 0.6219 0.4293
-7 14 18 4.2644 0.2235
-7 14 19 5.6375 -0.1365
-7 14 20 -5.5822 1.2423
-7 14 21 1.4577 -0.2062
-7 14 22 8.7120 -0.4396
-7 14 23 -9.2665 0.1824
-7 14 24 6.7642 0.1971
-7 14 25 -5.8244 0.4934
-7 14 26 10.4269 0.6804
-7 14 27 9.0955 -0.4852
-7 14 28 0.9312 -0.7141
-7 14 29 4.0777 -0.0243
-7 14 30 -12.6806 -0.3120
-7 14 31 -0.2666 0.2277
-7 14 32 2.0110 0.7719
-7 14 33 5.0654 0.1786
-7 15 1 -3.7922 -0.1009
-7 15 2 10.0374 0.0079
-7 15 3 3.0401 0.0526
-7 15 4 7.5841 0.0266
-7 15 5 -1.5952 0.0101
-7 15 6 0.8743 0.0395
-7 15 7 -5.0292 -0.1299
-7 15 8 2.0772 -0.0627
-7 15 9 -9.6033 -0.2993
-7 15 10 0.6207 -0.5265
-7 15 11 -3.5552 0.3501
-7 15 12 4.5557 0.6228
-7 15 13 4.6540 1.0314
-7 15 14 1.1410 1.0513
-7 15 15 6.9913 -0.8040
-7 15 16 -9.0593 0.3252
-7 15 17 0.1121 -0.1155
-7 15 18 1.7053 -0.7891
-7 15 19 -2.0521 0.2627
-7 15 20 -4.8983 -0.5357
-7 15 21 0.6020 0.3630
-7 15 22 -6.0064 0.5344
-7 15 23 8.3044 -0.5691
-7 15 24 -0.3572 0.0743
-7 15 25 -2.2055 -0.4489
-7 15 26 7.8973 0.4938
-7 15 27 -1.8977 -0.1158
-7 15 28 20.3439 0.2667
-7 15 29 -5.2803 -1.3397
-7 15 30 4.0157 -0.1814
-7 15 31 -8.0311 -0.5643
-7 15 32 -3.4433 -0.0519
-7 16 1 2.7778 0.1679
-7 16 2 0.2779 -0.0376
-7 16 3 -1.7792 0.2916
-7 16 4 8.1505 0.0817
-7 16 5 3.3291 -0.4817
-7 16 6 1.7583 -0.3623
-7 16 7 5.0504 -0.1352
-7 16 8 -4.0065 0.0029
-7 16 9 1.3152 0.6930
-7 16 10 -8.2958 -0.4593
-7 16 11 0.2893 0.0511
-7 16 12 -6.4683 0.5165
-7 16 13 -5.1578 -0.5261
-7 16 14 3.9463 0.1338
-7 16 15 -1.8635 0.4187
-7 16 16 -2.4705 -0.3091
-7 16 17 1.0859 0.2431
-7 16 18 -0.9218 0.4093
-7 16 19 4.2469 -0.2064
-7 16 20 -4.1415 -0.4508
-7 16 21 -5.1753 -0.6467
-7 16 22 -0.5056 -0.2592
-7 16 23 0.8194 0.8874
-7 16 24 0.3944 0.0376
-7 16 25 6.6681 -0.1308
-7 16 26 -1.8469 -0.4255
-7 16 27 8.8985 0.1665
-7 16 28 -1.1162 -0.0974
-7 16 29 9.0888 0.3522
-7 16 30 2.9959 -0.5320
-7 16 31 -6.4867 0.0332
-7 16 32 -0.5481 -0.5930
-7 17 1 -6.2867 0.7539
-7 17 2 -0.5557 0.3308
-7 17 3 3.1911 0.3328
-7 17 4 1.7458 -0.0443
-7 17 5 -6.5134 0.2345
-7 17 6 6.7537 -0.7652
-7 17 7 1.7287 -0.9398
-7 17 8 4.6202 -0.2082
-7 17 9 0.4337 -0.4769
-7 17 10 3.8093 0.2754
-7 17 11 0.3233 1.2194
-7 17 12 -7.2430 -0.9758
-7 17 13 7.8761 0.7570
-7 17 14 -7.0430 -0.1557
-7 17 15 -1.2035 -1.1403
-7 17 16 -3.2937 -0.1305
-7 17 17 1.9618 -0.2702
-7 17 18 5.9547 0.4189
-7 17 19 -4.5857 0.2536
-7 17 20 3.4825 -0.2302
-7 17 21 -7.3503 -0.3726
-7 17 22 -0.6513 -0.4438
-7 17 23 -9.1975 -0.6927
-7 17 24 6.3398 0.5110
-7 17 25 -5.8333 0.1513
-7 17 26 9.6685 0.2707
-7 17 27 -7.9047 -0.8027
-7 17 28 3.3909 0.0530
-7 17 29 2.6073 -0.7393
-7 17 30 -7.4901 0.7636
-7 17 31 0.2104 0.0352
-7 18 1 -9.4489 0.2240
-7 18 2 -2.7912 0.0109
-7 18 3 -0.7703 0.5421
-7 18 4 -5.6025 0.3374
-7 18 5 -0.4773 0.3537
-7 18 6 -5.2855 -0.1765
-7 18 7 -3.1894 0.1737
-7 18 8 -1.2695 -0.6040
-7 18 9 7.1781 -0.4438
-7 18 10 0.3071 0.0940
-7 18 11 -0.9908 -0.1253
-7 18 12 7.9218 0.7373
-7 18 13 -0.9411 0.2720
-7 18 14 1.0792 -0.4106
-7 18 15 2.3332 0.3496
-7 18 16 0.3814 -0.9014
-7 18 17 2.6178 -0.4028
-7 18 18 -0.4250 -0.1943
-7 18 19 14.8083 -0.1674
-7 18 20 1.0233 0.2293
-7 18 21 1.2124 -0.6339
-7 18 22 -7.0129 -0.0573
-7 18 23 3.1238 -0.0020
-7 18 24 -10.9532 -0.1533
-7 18 25 9.1890 0.2570
-7 18 26 -0.3515 0.2926
-7 18 27 2.2125 0.8748
-7 18 28 3.3399 -0.0989
-7 18 29 -8.6927 0.1085
-7 18 30 0.5476 0.2491
-7 19 1 1.2335 -0.0530
-7 19 2 -2.2894 0.0664
-7 19 3 0.9780 -0.2674
-7 19 4 4.7521 -0.0105
-7 19 5 3.4878 -0.1602
-7 19 6 -6.6286 0.0338
-7 19 7 -3.1566 0.1639
-7 19 8 -8.3354 0.1198
-7 19 9 -1.0586 -0.4429
-7 19 10 -7.8159 0.5218
-7 19 11 0.5130 -0.0571
-7 19 12 -8.9765 -0.0368
-7 19 13 -1.5591 0.2670
-7 19 14 0.4410 0.1007
-7 19 15 -5.1468 0.1599
-7 19 16 -3.6535 0.3343
-7 19 17 -3.6745 -0.0960
-7 19 18 8.0893 0.2474
-7 19 19 -3.1335 -0.3595
-7 19 20 3.4034 -0.3227
-7 19 21 -3.6433 -0.3312
-7 19 22 7.4840 -0.3146
-7 19 23 -20.8993 -0.9888
-7 19 24 -5.2035 0.5394
-7 19 25 -9.7573 -0.5937
-7 19 26 -2.8471 0.4483
-7 19 27 6.6019 -0.2713
-7 19 28 -3.4524 0.3275
-7 19 29 8.1537 -0.1524
-7 19 30 -11.9779 0.0991
-7 20 1 -9.3931 0.5538
-7 20 2 -5.5882 0.1324
-7 20 3 0.6183 0.0858
-7 20 4 -5.5378 -0.7574
-7 20 5 0.0262 -0.6225
-7 20 6 8.7303 -0.8223
-7 20 7 -3.4449 -0.1874
-7 20 8 -4.1527 -0.7776
-7 20 9 -5.3636 0.8421
-7 20 10 0.6314 -0.5877
-7 20 11 -6.3708 0.1022
-7 20 12 -2.1204 0.7553
-7 20 13 -1.5612 -0.9917
-7 20 14 -3.2243 -0.2713
-7 20 15 -4.4898 -0.3981
-7 20 16 -0.0966 -0.4556
-7 20 17 -4.9466 0.6672
-7 20 18 0.4948 0.1466
-7 20 19 5.3786 -0.0274
-7 20 20 2.3009 0.3699
-7 20 21 7.9546 -0.6793
-7 20 22 -4.8145 -0.2624
-7 20 23 3.1419 0.4403
-7 20 24 -6.5735 -0.9164
-7 20 25 -12.2214 0.1297
-7 20 26 -8.7497 -0.1790
-7 20 27 -3.6212 0.8535
-7 20 28 6.9088 -0.0001
-7 20 29 0.7886 -0.6354
-7 21 1 -6.8323 0.2744
-7 21 2 5.6208 0.6544
-7 21 3 -5.3062 0.3371
-7 21 4 -5.9222 0.4084
-7 21 5 10.0840 -0.3853
-7 21 6 -4.5987 -0.2508
-7 21 7 5.5903 -0.8978
-7 21 8 0.5999 0.0917
-7 21 9 7.1670 -0.8685
-7 21 10 -9.0220 0.2956
-7 21 11 -5.4779 0.7437
-7 21 12 1.6351 -0.2803
-7 21 13 -3.1577 0.3313
-7 21 14 0.9911 0.0039
-7 21 15 -0.5067 -1.0616
-7 21 16 -4.6063 -0.0891
-7 21 17 -7.8679 -0.9363
-7 21 18 -0.3784 0.2223
-7 21 19 -5.4318 0.5127
-7 21 20 0.7114 -0.4689
-7 21 21 -0.8654 -0.1196
-7 21 22 0.3127 0.4328
-7 21 23 3.3605 -0.4490
-7 21 24 -5.6599 0.5212
-7 21 25 -4.8418 -0.0240
-7 21 26 -11.6813 0.4918
-7 21 27 -1.8364 0.9461
-7 21 28 -7.3004 -0.8686
-7 22 1 9.9852 -0.3312
-7 22 2 -3.6599 0.0723
-7 22 3 -1.0959 -0.0290
-7 22 4 -2.1786 -0.0213
-7 22 5 -4.2797 -0.2673
-7 22 6 -1.5631 0.1574
-7 22 7 0.2609 -0.2994
-7 22 8 6.7071 -0.0262
-7 22 9 2.5925 0.0060
-7 22 10 2.9015 -0.2378
-7 22 11 6.7066 0.0384
-7 22 12 -1.6556 0.7050
-7 22 13 -1.6682 -0.1145
-7 22 14 11.0280 0.3286
-7 22 15 7.4055 0.0629
-7 22 16 11.0968 -0.0991
-7 22 17 -0.2353 -0.5681
-7 22 18 0.1403 0.0049
-7 22 19 -6.2826 -1.0772
-7 22 20 4.4246 0.3530
-7 22 21 -8.3623 -0.3079
-7 22 22 1.1083 -0.2871
-7 22 23 -1.3350 0.0984
-7 22 24 2.6072 -0.7124
-7 22 25 -1.4006 -0.0688
-7 22 26 -4.9780 0.6381
-7 22 27 -2.2228 -0.9234
-7 22 28 -4.7308 2.8646
-7 23 1 4.2350 0.3449
-7 23 2 -0.3893 0.6289
-7 23 3 10.9019 0.0585
-7 23 4 0.7337 -0.1128
-7 23 5 6.8936 -0.1615
-7 23 6 -7.5079 -0.4357
-7 23 7 -1.7195 -0.1550
-7 23 8 0.8424 0.5946
-7 23 9 2.0468 -0.5299
-7 23 10 8.2522 1.1142
-7 23 11 -4.0066 0.1230
-7 23 12 -0.7340 -0.0851
-7 23 13 -1.2077 0.0688
-7 23 14 -3.0050 0.0078
-7 23 15 0.9301 -0.2582
-7 23 16 11.7415 0.8105
-7 23 17 8.5900 -0.2776
-7 23 18 6.1723 0.3196
-7 23 19 2.2742 -0.1589
-7 23 20 -4.7644 -1.1978
-7 23 21 -0.5472 -0.4227
-7 23 22 -2.9159 0.5443
-7 23 23 -1.2272 0.0371
-7 23 24 -4.1271 -0.8078
-7 23 25 2.4233 0.0002
-7 23 26 -0.5333 -2.1259
-7 23 27 5.6340 1.5111
-7 24 1 -8.0489 0.1676
-7 24 2 4.9137 0.1954
-7 24 3 4.1505 0.5424
-7 24 4 5.4971 0.6241
-7 24 5 4.1397 -0.1402
-7 24 6 -3.8465 -0.2654
-7 24 7 0.6213 -0.3126
-7 24 8 -4.7723 -0.3999
-7 24 9 1.6555 0.1570
-7 24 10 2.6959 -0.0967
-7 24 11 5.8182 0.5946
-7 24 12 14.1553 1.3448
-7 24 13 -12.3550 -0.3723
-7 24 14 -0.2522 -0.2039
-7 24 15 -1.1333 0.4238
-7 24 16 -1.3666 -0.6078
-7 24 17 4.7953 0.6103
-7 24 18 8.7980 0.7964
-7 24 19 0.7863 -0.0527
-7 24 20 2.8411 -0.1495
-7 24 21 -0.3832 0.0969
-7 24 22 0.1869 -0.5783
-7 24 23 -3.5236 0.1439
-7 24 24 0.5666 0.9510
-7 24 25 -9.6124 -0.6130
-7 24 26 7.1102 -1.4617
-7 25 1 -0.7670 -0.2328
-7 25 2 -0.3474 0.4481
-7 25 3 -2.1230 -0.1462
-7 25 4 10.2453 0.5572
-7 25 5 2.5186 0.4130
-7 25 6 2.5200 -0.1680
-7 25 7 -1.9240 -0.0115
-7 25 8 1.2347 -0.0019
-7 25 9 -0.5107 -0.3253
-7 25 10 0.9717 -0.1074
-7 25 11 16.2396 -0.2704
-7 25 12 -5.5395 -0.2132
-7 25 13 13.3231 0.8923
-7 25 14 12.9955 0.5862
-7 25 15 -18.2005 -0.9146
-7 25 16 2.2429 0.0128
-7 25 17 4.1290 0.4906
-7 25 18 5.4703 -0.1072
-7 25 19 1.3730 0.2514
-7 25 20 4.8251 -0.0407
-7 25 21 1.7451 1.1898
-7 25 22 6.2685 -0.4549
-7 25 23 16.5788 1.9341
-7 25 24 -7.5901 -0.4619
-7 25 25 6.0294 1.5353
-7 26 1 1.6975 -0.0887
-7 26 2 -14.5599 -0.0930
-7 26 3 3.0443 -0.2996
-7 26 4 3.7512 0.1338
-7 26 5 -0.7355 -0.0803
-7 26 6 0.9078 -0.1959
-7 26 7 -1.8909 -0.4543
-7 26 8 -1.3309 -0.5859
-7 26 9 -6.7756 0.4316
-7 26 10 16.0733 -0.3381
-7 26 11 -11.8949 0.1784
-7 26 12 10.0178 0.0034
-7 26 13 18.4694 -0.6421
-7 26 14 -8.2799 -0.2326
-7 26 15 10.7808 0.8182
-7 26 16 2.2032 -0.2350
-7 26 17 -6.7374 0.2458
-7 26 18 0.7828 -0.6583
-7 26 19 9.1066 0.4378
-7 26 20 -4.5354 -0.5198
-7 26 21 -7.4614 -0.7072
-7 26 22 9.1663 1.3077
-7 26 23 2.0185 -0.0599
-7 26 24 9.3390 1.9517
-7 27 1 -3.3788 0.6446
-7 27 2 -2.7279 -0.1980
-7 27 3 -8.7217 -0.1686
-7 27 4 -3.0633 0.3585
-7 27 5 -1.5456 0.1583
-7 27 6 4.2501 -0.4096
-7 27 7 -7.7352 -0.3884
-7 27 8 -2.9151 -0.6078
-7 27 9 4.4834 -0.2103
-7 27 10 2.1162 -0.5314
-7 27 11 -2.4058 0.4453
-7 27 12 13.1013 -0.4715
-7 27 13 -12.6074 1.3843
-7 27 14 15.9111 -0.7148
-7 27 15 4.5812 -0.5775
-7 27 16 -6.1035 -0.0114
-7 27 17 1.9702 0.8997
-7 27 18 8.6423 0.4956
-7 27 19 0.5183 0.0936
-7 27 20 0.6694 -1.9677
-7 27 21 1.3499 1.8329
-7 27 22 -0.9399 -1.8746
-7 28 1 4.0065 -0.1789
-7 28 2 3.8275 0.0661
-7 28 3 -2.0160 0.6378
-7 28 4 -2.5126 -0.2632
-7 28 5 -7.1325 0.2864
-7 28 6 -4.8413 -0.1075
-7 28 7 -4.4373 -0.1019
-7 28 8 -11.1312 -0.9230
-7 28 9 -0.6050 -0.0444
-7 28 10 -4.8592 -0.6362
-7 28 11 4.3736 0.2620
-7 28 12 -10.4181 -0.4041
-7 28 13 1.1737 -0.0869
-7 28 14 -2.9418 0.1769
-7 28 15 -10.1616 1.6479
-7 28 16 2.3724 -1.4492
-7 28 17 -2.3008 0.4839
-7 28 18 -5.4394 -0.3313
-7 28 19 5.0482 0.8483
-7 28 20 -1.9995 0.0252
-7 28 21 1.8826 -1.4071
-7 29 1 -0.9570 -0.4020
-7 29 2 2.7514 0.7699
-7 29 3 -8.3534 0.8528
-7 29 4 -6.3197 0.4769
-7 29 5 -2.8205 0.5516
-7 29 6 8.0444 0.2642
-7 29 7 -21.6794 0.0323
-7 29 8 1.6838 -0.3860
-7 29 9 -9.6978 0.2104
-7 29 10 6.0308 -0.4365
-7 29 11 0.2121 0.5687
-7 29 12 -3.3733 -0.7136
-7 29 13 0.3666 1.4231
-7 29 14 -7.8069 -1.4297
-7 29 15 2.5550 0.7876
-7 29 16 -11.0860 0.3287
-7 29 17 -3.8475 1.8558
-7 29 18 3.3873 -0.7369
-7 29 19 1.0014 0.7595
-7 30 1 5.1319 -1.3980
-7 30 2 3.0974 0.6953
-7 30 3 -8.6863 -0.5206
-7 30 4 2.8139 0.2750
-7 30 5 -1.3633 1.3700
-7 30 6 -5.0810 -0.5775
-7 30 7 9.9060 0.0680
-7 30 8 -7.3893 0.1158
-7 30 9 -5.8544 -0.1460
-7 30 10 5.4782 -0.3596
-7 30 11 -6.7556 0.7545
-7 30 12 3.6396 0.7678
-7 30 13 -4.4850 -0.6149
-7 30 14 -7.6583 0.5974
-7 30 15 -5.6372 0.9720
-7 30 16 -6.1142 -0.6044
-7 30 17 -4.1608 0.5423
-7 30 18 -0.5179 0.0868
-7 31 1 7.9192 1.0866
-7 31 2 1.7639 -0.7019
-7 31 3 3.4553 -0.1308
-7 31 4 -14.9217 1.4133
-7 31 5 -9.0345 -1.3816
-7 31 6 13.5301 0.7247
-7 31 7 -10.5757 0.3481
-7 31 8 -4.1029 -1.4756
-7 31 9 10.3798 -0.5948
-7 31 10 0.9967 0.0175
-7 31 11 12.4262 -0.0477
-7 31 12 7.6578 -0.7862
-7 31 13 -10.4584 1.1705
-7 31 14 6.8356 -0.4717
-7 31 15 2.7406 -0.0125
-7 31 16 -15.3131 0.4177
-7 32 1 5.3745 -1.8362
-7 32 2 23.5067 -0.2332
-7 32 3 1.8943 0.8856
-7 32 4 -0.1717 -1.5074
-7 32 5 4.4556 1.4365
-7 32 6 -7.7366 0.3788
-7 32 7 -0.5016 -1.5551
-7 32 8 3.6455 1.0919
-7 32 9 -17.3664 -0.5647
-7 32 10 1.6124 -1.7132
-7 32 11 21.8218 -0.2673
-7 32 12 -5.0130 0.6020
-7 32 13 12.9005 -0.6255
-7 33 1 4.7897 1.2325
-7 33 2 1.8766 0.3707
-7 33 3 16.6891 -1.8313
-7 33 4 6.4944 1.7928
-7 33 5 0.4411 -0.4301
-7 33 6 -5.0973 -0.6631
-7 33 7 8.8437 1.3402
-7 33 8 -18.8227 -0.8029
-7 33 9 -9.5185 -1.0704
-7 33 10 -4.6064 1.5300
-6 0 2 9.4111 2.0282
-6 0 4 23.8394 -9.5563
-6 0 6 16.6220 -8.2022
-6 0 8 -36.5541 14.8854
-6 0 10 -17.0014 18.4812
-6 0 12 0.4555 -13.0045
-6 0 14 -11.7574 -18.3241
-6 0 16 -5.1317 6.1642
-6 0 18 -5.6108 10.1563
-6 0 20 -6.7107 -1.0266
-6 0 22 -3.3207 3.0464
-6 0 24 -3.1961 1.8814
-6 0 26 -11.8096 -13.5241
-6 0 28 -0.9653 -6.5903
-6 0 30 -1.4586 15.2007
-6 0 32 3.5585 10.0225
-6 0 34 2.0751 -11.1326
-6 0 36 0.2647 -6.8869
-6 1 1 3.0083 4.3304
-6 1 2 -12.7563 5.3004
-6 1 3 6.1024 -0.3199
-6 1 4 2.8964 -2.4132
-6 1 5 15.3921 -9.1171
-6 1 6 20.9008 -5.6198
-6 1 7 -8.1213 -1.9257
-6 1 8 7.7261 -3.6959
-6 1 9 -20.6101 14.3700
-6 1 10 -16.6193 5.8089
-6 1 11 -3.1010 1.5108
-6 1 12 -2.4674 7.7826
-6 1 13 5.7605 -13.5539
-6 1 14 0.9877 -2.1901
-6 1 15 -2.6192 -2.0893
-6 1 16 -2.0690 -6.8916
-6 1 17 4.2625 8.7552
-6 1 18 -0.1554 -2.4807
-6 1 19 -3.2371 -0.1167
-6 1 20 3.7591 1.5802
-6 1 21 -3.0767 -3.1279
-6 1 22 -1.7865 3.1428
-6 1 23 5.5771 5.0748
-6 1 24 5.2682 4.2268
-6 1 25 -3.3055 -0.8813
-6 1 26 3.6210 -0.6721
-6 1 27 -1.5017 -9.4783
-6 1 28 3.6597 -6.5674
-6 1 29 1.2752 3.1175
-6 1 30 -1.9331 -3.0918
-6 1 31 3.1243 11.6249
-6 1 32 -2.3281 4.5935
-6 1 33 -6.9043 -2.1036
-6 1 34 1.3142 5.9753
-6 1 35 1.8271 -6.9553
-6 1 36 0.1488 1.9254
-6 2 1 -18.9845 1.1734
-6 2 2 -6.1375 3.0286
-6 2 3 -10.9992 1.2215
-6 2 4 -3.4884 0.3852
-6 2 5 10.8704 -1.3929
-6 2 6 14.4627 -2.9041
-6 2 7 13.6882 -4.7347
-6 2 8 1.2527 0.7645
-6 2 9 -8.9779 -0.6472
-6 2 10 6.6465 1.8468
-6 2 11 -15.6850 6.1509
-6 2 12 -2.4066 -1.1740
-6 2 13 -0.3667 1.2418
-6 2 14 -1.3607 -0.4449
-6 2 15 -1.7160 -3.9002
-6 2 16 1.5815 2.2224
-6 2 17 0.1726 -2.4224
-6 2 18 -6.5593 0.0978
-6 2 19 8.5664 1.2194
-6 2 20 -3.0561 -2.7542
-6 2 21 -2.8674 0.4802
-6 2 22 4.5540 -0.2400
-6 2 23 -1.2652 1.0692
-6 2 24 1.6370 2.5368
-6 2 25 7.3156 2.3281
-6 2 26 -2.2985 0.1029
-6 2 27 3.7357 -1.5550
-6 2 28 8.4294 -1.8654
-6 2 29 -7.3696 -4.5831
-6 2 30 7.6009 0.2104
-6 2 31 -1.5240 0.8773
-6 2 32 -1.8869 -0.1118
-6 2 33 -6.2906 4.6094
-6 2 34 -1.7255 -3.3021
-6 2 35 -4.1757 2.1325
-6 2 36 0.2543 1.1607
-6 3 1 1.5896 1.1157
-6 3 2 -2.2588 -0.3630
-6 3 3 -21.8801 0.0474
-6 3 4 -5.1599 -0.2171
-6 3 5 0.4731 -2.2647
-6 3 6 23.7233 0.6371
-6 3 7 18.6374 -0.4385
-6 3 8 1.2475 0.5434
-6 3 9 13.7344 2.0632
-6 3 10 0.7246 -0.8222
-6 3 11 8.7221 0.4020
-6 3 12 11.7851 -0.8283
-6 3 13 3.4682 -2.5189
-6 3 14 5.3505 1.0024
-6 3 15 2.9242 -0.0581
-6 3 16 8.2700 0.8873
-6 3 17 -2.0220 1.7380
-6 3 18 10.9256 -0.7350
-6 3 19 3.9625 -0.4869
-6 3 20 0.9225 0.2039
-6 3 21 11.6746 -0.9702
-6 3 22 -8.1427 0.5458
-6 3 23 4.3000 0.9473
-6 3 24 11.3479 -0.6440
-6 3 25 -4.5418 0.0153
-6 3 26 8.1973 -0.4303
-6 3 27 9.2636 -1.6837
-6 3 28 4.6550 0.7596
-6 3 29 5.7644 0.6241
-6 3 30 8.2975 -0.4370
-6 3 31 0.8374 1.7587
-6 3 32 7.1391 -0.8834
-6 3 33 -4.4546 -1.6294
-6 3 34 2.3489 -0.1575
-6 3 35 -4.3829 -1.2958
-6 3 36 -0.4925 -0.5591
-6 4 1 3.8236 1.6640
-6 4 2 10.8384 2.2923
-6 4 3 -9.9964 0.3214
-6 4 4 -27.0997 -1.9793
-6 4 5 -18.6918 -1.2521
-6 4 6 13.8524 -2.5510
-6 4 7 -2.8105 -0.4576
-6 4 8 17.0245 3.4098
-6 4 9 -2.0802 0.0223
-6 4 10 0.4696 4.6305
-6 4 11 3.0144 1.1598
-6 4 12 4.2150 -3.5179
-6 4 13 8.0756 0.7570
-6 4 14 5.7356 -4.5182
-6 4 15 1.6776 -0.6330
-6 4 16 -2.6458 2.2992
-6 4 17 -0.7648 -1.5507
-6 4 18 -1.1221 2.2672
-6 4 19 -4.9269 -0.5113
-6 4 20 13.2616 -0.9481
-6 4 21 -3.3182 0.7018
-6 4 22 0.0697 0.7347
-6 4 23 6.5095 1.0628
-6 4 24 -11.8534 1.4594
-6 4 25 8.7622 0.0602
-6 4 26 3.6222 -2.9983
-6 4 27 1.3118 -0.9075
-6 4 28 6.6713 -1.6752
-6 4 29 0.3944 -1.3351
-6 4 30 -1.1189 3.8225
-6 4 31 6.0683 0.3461
-6 4 32 -3.7821 2.2230
-6 4 33 6.3931 0.2322
-6 4 34 -1.2882 -2.6089
-6 4 35 -2.3793 -0.8686
-6 5 1 8.6226 1.6510
-6 5 2 18.5009 1.5743
-6 5 3 -4.7979 1.7230
-6 5 4 -5.0129 0.3388
-6 5 5 -9.1011 -1.4669
-6 5 6 -14.2429 -1.7134
-6 5 7 6.6245 -0.8625
-6 5 8 6.2587 -1.8970
-6 5 9 -4.2509 2.5154
-6 5 10 7.3061 1.9586
-6 5 11 1.0923 0.2722
-6 5 12 -0.6036 2.9786
-6 5 13 -0.4005 -1.9272
-6 5 14 0.7246 -1.4664
-6 5 15 8.6409 0.2682
-6 5 16 4.4306 -2.3596
-6 5 17 1.6708 1.3506
-6 5 18 -8.4473 -0.9447
-6 5 19 4.3855 -0.6513
-6 5 20 -2.5858 0.7082
-6 5 21 2.0110 -1.1089
-6 5 22 8.9654 0.7553
-6 5 23 -12.0234 0.7088
-6 5 24 6.8460 1.1354
-6 5 25 -5.6953 1.0020
-6 5 26 -6.8941 0.0135
-6 5 27 11.2179 -1.4040
-6 5 28 7.9049 -2.8578
-6 5 29 0.4393 0.3639
-6 5 30 4.1314 -1.2373
-6 5 31 -6.5516 1.6307
-6 5 32 4.9557 1.3803
-6 5 33 3.6056 0.1057
-6 5 34 -0.6941 1.3236
-6 5 35 9.7096 -1.6332
-6 6 1 0.6832 -0.2654
-6 6 2 -1.5394 0.8895
-6 6 3 10.9246 -0.7407
-6 6 4 3.3004 -0.7980
-6 6 5 -16.4146 0.0037
-6 6 6 1.5123 -1.5027
-6 6 7 4.8987 -0.4210
-6 6 8 -7.3118 -0.3425
-6 6 9 2.6006 -0.0941
-6 6 10 1.4823 -0.0846
-6 6 11 -1.0965 0.3034
-6 6 12 8.2376 -0.1966
-6 6 13 -5.1630 -0.1340
-6 6 14 -2.3035 -0.6219
-6 6 15 -9.4133 0.4718
-6 6 16 2.2267 0.5947
-6 6 17 6.0268 -0.7717
-6 6 18 2.2533 -0.0020
-6 6 19 -7.4508 -0.8096
-6 6 20 -4.7234 -1.1678
-6 6 21 12.9270 0.8136
-6 6 22 -7.0888 0.1519
-6 6 23 4.8605 -0.0458
-6 6 24 2.6857 0.5503
-6 6 25 -11.7520 -0.5579
-6 6 26 1.4915 0.2601
-6 6 27 -4.7901 0.3019
-6 6 28 0.9784 -0.6552
-6 6 29 8.1650 -0.8034
-6 6 30 -1.0611 0.2429
-6 6 31 -1.0277 -0.1617
-6 6 32 -7.4254 0.7833
-6 6 33 -7.3132 -0.3451
-6 6 34 3.1521 -0.8665
-6 6 35 3.9171 -0.0002
-6 7 1 -12.1528 1.9735
-6 7 2 -2.4927 0.1504
-6 7 3 3.7314 -0.3789
-6 7 4 -8.3767 -0.2918
-6 7 5 2.9222 -2.2250
-6 7 6 4.3191 -0.0290
-6 7 7 -4.3996 -0.1826
-6 7 8 5.6303 0.3286
-6 7 9 3.0575 2.3786
-6 7 10 -2.1048 -0.1809
-6 7 11 1.7734 1.2797
-6 7 12 1.7040 -0.3845
-6 7 13 6.6355 -3.0978
-6 7 14 2.5422 0.8587
-6 7 15 -16.8726 -0.5281
-6 7 16 -2.4362 0.0470
-6 7 17 -4.4209 2.2838
-6 7 18 2.9797 -0.5311
-6 7 19 -7.5236 -0.0509
-6 7 20 6.1097 0.1684
-6 7 21 -6.3451 -0.4487
-6 7 22 -1.0456 1.4173
-6 7 23 10.1916 1.6098
-6 7 24 -5.4101 0.0496
-6 7 25 1.2719 -0.5490
-6 7 26 -8.6179 0.0113
-6 7 27 -6.2318 -1.7369
-6 7 28 -3.4135 0.3413
-6 7 29 -0.6042 0.6812
-6 7 30 -1.8606 0.0862
-6 7 31 2.2414 1.2512
-6 7 32 -8.7531 -0.1016
-6 7 33 -4.4677 0.2633
-6 7 34 -12.5979 0.4641
-6 7 35 -0.2788 -3.1263
-6 8 1 -1.2674 1.0438
-6 8 2 4.8386 1.1715
-6 8 3 -8.1311 0.7283
-6 8 4 -7.7672 -1.5500
-6 8 5 2.5681 -0.9781
-6 8 6 -5.7572 -1.2035
-6 8 7 9.2791 -0.9380
-6 8 8 -3.8678 0.6603
-6 8 9 2.7134 -0.2232
-6 8 10 -3.8313 2.3913
-6 8 11 -2.9408 2.1211
-6 8 12 1.0635 -0.8239
-6 8 13 13.3404 1.1968
-6 8 14 -3.3336 -1.7720
-6 8 15 5.9663 -1.6887
-6 8 16 -5.7529 1.3399
-6 8 17 -0.9866 -0.9677
-6 8 18 -7.9147 1.0355
-6 8 19 -0.4065 0.1106
-6 8 20 1.1832 -1.0770
-6 8 21 -6.2370 0.5674
-6 8 22 8.0127 0.2835
-6 8 23 -7.1881 1.1911
-6 8 24 6.9021 0.9739
-6 8 25 6.2717 0.8734
-6 8 26 -4.9630 -0.7655
-6 8 27 0.0826 -1.0611
-6 8 28 -6.2688 -0.4519
-6 8 29 3.1128 -1.2985
-6 8 30 -6.6865 1.2159
-6 8 31 7.2577 -0.3923
-6 8 32 -2.9976 1.6004
-6 8 33 -0.0809 0.2926
-6 8 34 -7.1760 -0.7482
-6 8 35 0.0897 1.4928
-6 9 1 10.4602 0.4923
-6 9 2 0.5023 0.0273
-6 9 3 -2.6633 0.2014
-6 9 4 -2.8227 -0.6067
-6 9 5 -11.6422 -0.5221
-6 9 6 -4.7785 -0.4368
-6 9 7 -3.0525 -0.4498
-6 9 8 2.0747 -0.0406
-6 9 9 1.4096 0.4096
-6 9 10 -13.5820 0.0122
-6 9 11 -11.0217 0.3482
-6 9 12 -3.8599 1.2220
-6 9 13 -6.6061 0.3643
-6 9 14 6.0642 -0.0235
-6 9 15 -2.6448 0.4692
-6 9 16 1.3311 -0.7063
-6 9 17 -1.7885 0.1126
-6 9 18 0.9037 -0.3419
-6 9 19 -2.0250 -0.2156
-6 9 20 -7.5505 0.3012
-6 9 21 9.8268 -0.9401
-6 9 22 -6.3108 0.3589
-6 9 23 3.1928 0.2803
-6 9 24 7.5012 0.4211
-6 9 25 -5.2026 0.6914
-6 9 26 2.0958 -0.0635
-6 9 27 -0.1809 0.0552
-6 9 28 1.3299 -0.1192
-6 9 29 -7.0869 -0.5847
-6 9 30 -0.9327 0.0726
-6 9 31 2.6632 0.3673
-6 9 32 -1.2514 -0.2323
-6 9 33 -0.4777 -0.2669
-6 9 34 -4.0099 2.2403
-6 9 35 5.0094 -1.9364
-6 10 1 4.6208 0.0921
-6 10 2 1.3235 0.8762
-6 10 3 16.0217 -0.5012
-6 10 4 -0.6351 -1.1866
-6 10 5 5.0573 -0.6857
-6 10 6 -1.8931 -1.4430
-6 10 7 3.6373 0.8034
-6 10 8 6.0016 0.5179
-6 10 9 0.4220 -0.1147
-6 10 10 5.0177 1.1369
-6 10 11 -3.4607 -0.8911
-6 10 12 -12.0513 -0.7685
-6 10 13 -6.8692 -0.1120
-6 10 14 3.0611 -0.8357
-6 10 15 2.0297 1.0214
-6 10 16 -1.4217 0.7085
-6 10 17 1.5804 -0.1592
-6 10 18 6.3342 0.4964
-6 10 19 -4.6114 -0.4915
-6 10 20 14.5354 -0.6274
-6 10 21 -7.8729 0.7931
-6 10 22 4.1653 -0.1352
-6 10 23 8.5559 -0.0347
-6 10 24 0.7655 0.2375
-6 10 25 8.3489 -0.4980
-6 10 26 -0.8174 -0.2777
-6 10 27 0.7254 0.0711
-6 10 28 -6.6170 -0.8221
-6 10 29 5.0338 0.4496
-6 10 30 -2.2107 1.2389
-6 10 31 4.0711 -0.9508
-6 10 32 0.2428 0.6799
-6 10 33 -1.8825 0.2839
-6 10 34 3.2890 -1.4304
-6 11 1 -4.1645 1.1171
-6 11 2 1.3673 0.4559
-6 11 3 6.8048 0.1213
-6 11 4 -1.6111 0.1684
-6 11 5 7.1749 -1.5226
-6 11 6 -6.0138 -0.3769
-6 11 7 10.5021 -0.7504
-6 11 8 -2.1857 -0.1552
-6 11 9 8.8974 1.6991
-6 11 10 1.4878 0.4176
-6 11 11 2.4512 0.3046
-6 11 12 -5.8587 0.5890
-6 11 13 -4.3242 -2.0855
-6 11 14 -0.7988 -0.2807
-6 11 15 -8.5902 -0.6657
-6 11 16 4.4294 -0.5196
-6 11 17 1.1168 1.5280
-6 11 18 -11.3122 -0.5605
-6 11 19 0.9761 -0.1171
-6 11 20 -1.5036 0.1761
-6 11 21 4.2620 -0.5786
-6 11 22 2.0752 0.7120
-6 11 23 -7.9795 0.6876
-6 11 24 4.5967 0.1587
-6 11 25 7.0745 -0.2687
-6 11 26 -3.5430 0.1140
-6 11 27 0.0833 -1.0466
-6 11 28 -3.2366 -0.5254
-6 11 29 -7.1320 -0.1425
-6 11 30 -6.4057 -0.1367
-6 11 31 5.4750 1.5878
-6 11 32 1.2004 0.4199
-6 11 33 2.4310 0.1606
-6 11 34 -5.7418 2.1853
-6 12 1 -5.4384 0.4323
-6 12 2 -0.5790 0.6539
-6 12 3 -1.4816 0.3950
-6 12 4 0.1174 -0.1532
-6 12 5 -1.8810 0.2274
-6 12 6 -1.7444 -0.1981
-6 12 7 1.3903 -0.0187
-6 12 8 1.0318 -0.0240
-6 12 9 3.1304 0.1763
-6 12 10 5.7221 0.4447
-6 12 11 2.5004 0.6652
-6 12 12 -3.9336 0.0470
-6 12 13 0.8870 0.4594
-6 12 14 -7.8025 -0.2198
-6 12 15 1.4117 -0.7607
-6 12 16 8.3910 0.3628
-6 12 17 -3.2889 -0.6922
-6 12 18 1.8754 0.2673
-6 12 19 -5.5949 -0.1190
-6 12 20 -4.6893 -0.8577
-6 12 21 -0.4962 0.3938
-6 12 22 -4.5226 -0.2268
-6 12 23 0.9700 0.5023
-6 12 24 0.4680 0.2879
-6 12 25 -8.3209 0.3689
-6 12 26 0.9608 0.4113
-6 12 27 1.6322 -0.1726
-6 12 28 -5.2922 -0.4937
-6 12 29 -3.2016 -0.2980
-6 12 30 -3.7362 0.0466
-6 12 31 -0.1308 -1.0658
-6 12 32 0.9629 0.4941
-6 12 33 2.9081 1.7460
-6 12 34 3.0355 -0.3644
-6 13 1 -3.6119 1.0212
-6 13 2 -4.4364 -0.3192
-6 13 3 0.7496 -0.2630
-6 13 4 2.3584 -0.5161
-6 13 5 -4.8138 -0.4536
-6 13 6 -2.9914 0.3440
-6 13 7 -1.6396 -0.3725
-6 13 8 -0.7421 0.7787
-6 13 9 -3.4262 0.5864
-6 13 10 6.1558 -0.2682
-6 13 11 -2.4305 0.2101
-6 13 12 6.7740 -0.6323
-6 13 13 -11.1248 -0.6313
-6 13 14 -7.0001 0.6950
-6 13 15 -2.6521 -0.0065
-6 13 16 -2.9927 0.5076
-6 13 17 4.8801 0.5023
-6 13 18 5.8443 -0.6220
-6 13 19 -4.7811 -0.3339
-6 13 20 0.3417 -0.1209
-6 13 21 -5.2152 -0.7438
-6 13 22 -3.7255 0.1012
-6 13 23 -2.9746 -0.0020
-6 13 24 -8.6940 -0.5705
-6 13 25 4.5846 0.1320
-6 13 26 -3.7744 -0.3302
-6 13 27 -7.9782 -0.4399
-6 13 28 -2.1638 0.3180
-6 13 29 -4.3846 -0.3070
-6 13 30 1.9943 -0.8099
-6 13 31 -2.1169 0.3542
-6 13 32 9.1221 -1.0492
-6 13 33 1.3769 -1.1418
-6 14 1 3.1683 0.3927
-6 14 2 -7.2228 0.2506
-6 14 3 -1.8712 0.0629
-6 14 4 -5.7403 -0.8078
-6 14 5 -2.7746 -0.4371
-6 14 6 -0.4830 -1.0765
-6 14 7 -2.3688 0.3628
-6 14 8 -2.7614 0.2901
-6 14 9 4.5272 0.0322
-6 14 10 -0.0795 1.4004
-6 14 11 10.7104 0.0994
-6 14 12 5.0445 -0.9016
-6 14 13 2.7034 -0.1213
-6 14 14 2.3395 -1.7813
-6 14 15 -13.5289 0.1371
-6 14 16 -0.3774 0.9357
-6 14 17 4.0591 -0.3155
-6 14 18 1.8611 0.9382
-6 14 19 6.6513 -0.1703
-6 14 20 1.1837 -0.3752
-6 14 21 8.7002 0.4430
-6 14 22 4.1240 -0.0598
-6 14 23 -4.0505 0.4257
-6 14 24 -2.9121 0.0797
-6 14 25 5.5322 0.2952
-6 14 26 -0.5443 -0.6407
-6 14 27 4.9187 0.6129
-6 14 28 -4.6391 -0.7432
-6 14 29 -2.4258 0.2836
-6 14 30 -4.1994 0.7975
-6 14 31 0.4365 0.0033
-6 14 32 6.8643 -1.0176
-6 14 33 0.1392 1.8222
-6 15 1 5.4741 0.3195
-6 15 2 5.2433 0.7584
-6 15 3 5.9505 0.0611
-6 15 4 -3.0566 -0.2507
-6 15 5 2.9364 -0.4856
-6 15 6 -2.6826 0.1558
-6 15 7 -2.0412 -0.1859
-6 15 8 5.6647 -0.3599
-6 15 9 -5.2982 0.3270
-6 15 10 8.1477 0.6822
-6 15 11 0.0941 0.6779
-6 15 12 8.7213 0.8286
-6 15 13 13.6757 -0.5713
-6 15 14 0.1417 -0.1913
-6 15 15 2.5674 -0.4477
-6 15 16 -7.9079 -0.6722
-6 15 17 -4.9850 0.8382
-6 15 18 2.1979 -0.2762
-6 15 19 -4.9376 -0.1990
-6 15 20 -3.1369 0.4136
-6 15 21 5.4892 -0.0758
-6 15 22 5.4228 0.8610
-6 15 23 -2.9255 -0.0264
-6 15 24 4.8729 0.5708
-6 15 25 -4.4994 0.3243
-6 15 26 4.2627 0.4138
-6 15 27 3.9612 0.1764
-6 15 28 8.3100 -0.2732
-6 15 29 1.2684 0.1081
-6 15 30 -5.6068 -0.0930
-6 15 31 2.9480 0.0960
-6 15 32 3.6950 0.7424
-6 16 1 6.0243 -0.2707
-6 16 2 8.7247 -0.4969
-6 16 3 -3.8731 -0.5471
-6 16 4 6.6806 -0.3062
-6 16 5 -4.5280 -0.5137
-6 16 6 -5.7802 -0.3527
-6 16 7 0.6250 0.4702
-6 16 8 -3.0970 0.0083
-6 16 9 0.9775 0.0680
-6 16 10 -2.3677 0.3784
-6 16 11 1.0900 -0.6706
-6 16 12 5.9530 1.0311
-6 16 13 -0.3975 0.2952
-6 16 14 12.9467 -0.1624
-6 16 15 4.9137 -0.0305
-6 16 16 0.2205 0.5224
-6 16 17 2.8817 -0.2996
-6 16 18 -3.3641 -0.0066
-6 16 19 -3.9618 -0.3987
-6 16 20 -4.9237 -0.5751
-6 16 21 4.6973 0.3473
-6 16 22 -7.1890 -0.5252
-6 16 23 13.2291 0.4851
-6 16 24 -4.3650 0.0669
-6 16 25 2.0432 -0.7926
-6 16 26 -0.5082 0.3571
-6 16 27 3.8936 0.6231
-6 16 28 11.6369 -0.2886
-6 16 29 -2.5003 0.2055
-6 16 30 13.1036 -0.2474
-6 16 31 -1.9439 0.1517
-6 16 32 6.7675 -0.7583
-6 17 1 9.4767 0.2983
-6 17 2 0.5047 0.0400
-6 17 3 8.9125 -0.3309
-6 17 4 8.0284 -0.7006
-6 17 5 -6.8006 -0.8828
-6 17 6 6.1036 0.3564
-6 17 7 -1.6539 -0.3790
-6 17 8 -2.0382 0.5286
-6 17 9 -2.9878 0.8335
-6 17 10 4.3507 -0.4530
-6 17 11 -1.5180 0.7068
-6 17 12 -10.1882 -0.2809
-6 17 13 -0.1629 -0.9338
-6 17 14 -0.5538 0.8797
-6 17 15 -1.1865 -0.3010
-6 17 16 -3.2732 0.2621
-6 17 17 5.0589 0.7697
-6 17 18 0.0686 0.0074
-6 17 19 -4.6768 0.0583
-6 17 20 -4.6772 -0.0216
-6 17 21 -9.4272 -0.4855
-6 17 22 7.0314 0.3908
-6 17 23 -3.9140 0.3635
-6 17 24 8.3654 -0.7714
-6 17 25 1.9066 -0.1996
-6 17 26 -0.3545 0.0168
-6 17 27 -0.9004 -0.5311
-6 17 28 -2.0565 0.3036
-6 17 29 10.6665 0.2447
-6 17 30 -0.5570 -0.5345
-6 17 31 7.4249 -0.6660
-6 18 1 -8.3937 0.4771
-6 18 2 4.0562 0.3137
-6 18 3 10.8498 -0.0551
-6 18 4 -4.4376 -0.3335
-6 18 5 -1.3684 -0.4178
-6 18 6 3.9299 -0.8130
-6 18 7 -5.7486 -0.1196
-6 18 8 4.8115 0.1630
-6 18 9 3.3534 -0.0216
-6 18 10 2.4447 0.9665
-6 18 11 1.8334 0.1076
-6 18 12 4.9762 -0.2142
-6 18 13 2.6645 0.3947
-6 18 14 -6.0676 -0.6584
-6 18 15 -4.3545 -0.1599
-6 18 16 1.1058 0.3135
-6 18 17 3.0713 -0.0628
-6 18 18 -4.4666 0.5604
-6 18 19 1.8868 0.2052
-6 18 20 -2.9926 -0.0757
-6 18 21 0.5155 0.4950
-6 18 22 -12.9826 -0.0194
-6 18 23 2.1127 0.2773
-6 18 24 6.1164 -0.1973
-6 18 25 7.3384 -0.0744
-6 18 26 8.2519 -0.8167
-6 18 27 -5.1193 0.0069
-6 18 28 3.6632 -0.2213
-6 18 29 -14.0936 0.0170
-6 18 30 2.2767 0.3019
-6 18 31 -0.2789 -0.6652
-6 19 1 -8.9481 -0.3457
-6 19 2 3.7037 -0.3117
-6 19 3 -6.7897 0.0884
-6 19 4 6.4417 0.1139
-6 19 5 2.8605 -0.2223
-6 19 6 -9.8530 0.3659
-6 19 7 -1.9718 -0.2707
-6 19 8 -2.1735 0.2711
-6 19 9 1.7768 -0.3547
-6 19 10 1.1452 0.1948
-6 19 11 4.0993 0.5503
-6 19 12 -0.3255 -0.3141
-6 19 13 5.0511 0.0193
-6 19 14 -1.2128 0.2140
-6 19 15 3.8366 -0.0268
-6 19 16 -4.4432 -0.2118
-6 19 17 0.8824 0.4470
-6 19 18 0.5231 -0.5555
-6 19 19 4.0845 0.0683
-6 19 20 -1.7304 0.1686
-6 19 21 -3.8599 0.0618
-6 19 22 -0.5294 0.8255
-6 19 23 -7.6039 -0.0138
-6 19 24 -6.2301 0.2915
-6 19 25 6.2501 -0.3103
-6 19 26 10.2848 0.7754
-6 19 27 8.5028 0.0645
-6 19 28 2.3286 0.2131
-6 19 29 -4.8297 1.0653
-6 19 30 -9.7517 0.0855
-6 20 1 -0.2719 0.1997
-6 20 2 -10.3805 -0.2528
-6 20 3 4.0629 -0.6505
-6 20 4 3.3259 -0.6212
-6 20 5 -5.8830 -0.4009
-6 20 6 6.9296 -0.2937
-6 20 7 -6.4685 0.6313
-6 20 8 -6.2255 -0.2556
-6 20 9 -5.2015 0.4067
-6 20 10 -3.0389 0.8013
-6 20 11 -2.6652 -0.9572
-6 20 12 -0.7672 0.2965
-6 20 13 1.1314 0.2688
-6 20 14 -5.0485 -0.7853
-6 20 15 -0.9833 0.6617
-6 20 16 -0.8250 0.4834
-6 20 17 4.6746 0.3292
-6 20 18 0.1087 0.1455
-6 20 19 -1.0994 -0.3779
-6 20 20 0.8139 -0.4581
-6 20 21 2.5103 0.0797
-6 20 22 1.6670 0.0552
-6 20 23 -17.3518 0.2865
-6 20 24 -3.9372 -0.1112
-6 20 25 -10.7950 -0.7424
-6 20 26 0.1128 -0.4294
-6 20 27 2.2661 -0.4491
-6 20 28 9.9655 1.2545
-6 20 29 -2.6945 -0.9900
-6 20 30 -2.0253 2.6066
-6 21 1 -18.3042 0.2470
-6 21 2 -1.7533 0.0633
-6 21 3 -6.5077 0.5237
-6 21 4 -9.0277 -0.5963
-6 21 5 6.7257 -0.2697
-6 21 6 1.2451 -0.3819
-6 21 7 -3.1695 -0.2374
-6 21 8 -0.1959 0.1523
-6 21 9 -0.9143 0.6085
-6 21 10 -8.2320 -0.3316
-6 21 11 -8.9775 1.1764
-6 21 12 -4.5072 -0.2337
-6 21 13 -2.0995 -0.6999
-6 21 14 -4.3654 -0.0703
-6 21 15 -3.0952 -0.0934
-6 21 16 -8.1856 -0.3565
-6 21 17 -1.3781 0.8995
-6 21 18 2.7706 0.0121
-6 21 19 5.7087 0.6039
-6 21 20 -2.9575 -0.4053
-6 21 21 11.1182 -0.6076
-6 21 22 -2.1021 0.0394
-6 21 23 6.6021 0.1979
-6 21 24 -7.5474 0.0754
-6 21 25 -12.4404 -0.3402
-6 21 26 -8.8791 -0.3276
-6 21 27 0.4678 0.1826
-6 21 28 0.8266 -2.5852
-6 21 29 -1.3270 1.9255
-6 22 1 -5.8128 0.2968
-6 22 2 2.4694 0.1910
-6 22 3 -13.7138 -0.3347
-6 22 4 2.3551 0.2382
-6 22 5 -0.3859 -0.1521
-6 22 6 -3.0771 -0.1051
-6 22 7 3.2185 0.2958
-6 22 8 4.2484 -0.5013
-6 22 9 4.8394 0.2304
-6 22 10 -9.1065 0.0895
-6 22 11 -2.2335 0.0225
-6 22 12 -8.1587 0.0951
-6 22 13 -7.0500 0.7517
-6 22 14 -0.4678 -0.7491
-6 22 15 -0.4186 0.0450
-6 22 16 -4.3658 -0.5839
-6 22 17 -4.1287 0.0427
-6 22 18 -6.7444 -0.1742
-6 22 19 -9.7045 -0.0618
-6 22 20 7.6686 0.1346
-6 22 21 -4.9376 0.1617
-6 22 22 4.2556 -0.2213
-6 22 23 0.6963 -0.5664
-6 22 24 4.9317 -0.1417
-6 22 25 -10.5685 0.1789
-6 22 26 -4.0816 1.4141
-6 22 27 -10.5298 -1.1631
-6 22 28 -1.8774 1.0725
-6 23 1 7.3753 -0.0576
-6 23 2 -10.3542 -0.1572
-6 23 3 -3.8224 0.0460
-6 23 4 -2.7921 -0.6619
-6 23 5 -0.5569 -0.0199
-6 23 6 1.8651 0.1716
-6 23 7 0.0238 0.0722
-6 23 8 4.7014 0.7254
-6 23 9 4.1504 0.3535
-6 23 10 6.5814 -0.1985
-6 23 11 6.4584 0.7724
-6 23 12 -14.3971 -0.9302
-6 23 13 2.9639 -0.0696
-6 23 14 -3.9505 0.8081
-6 23 15 7.5147 -0.0146
-6 23 16 8.9640 0.2046
-6 23 17 5.3329 -0.3251
-6 23 18 -3.2307 -0.1722
-6 23 19 1.4535 -0.0611
-6 23 20 -5.7386 -0.1722
-6 23 21 -4.6442 -0.6377
-6 23 22 1.7271 0.6057
-6 23 23 3.4996 -0.1528
-6 23 24 -3.7732 -0.8698
-6 23 25 4.7194 -0.4922
-6 23 26 -3.9577 -0.3588
-6 23 27 -1.8890 1.6741
-6 24 1 2.5375 0.7067
-6 24 2 0.1705 -0.4391
-6 24 3 -0.3172 -0.2145
-6 24 4 -1.6164 -0.2382
-6 24 5 4.7831 -0.6523
-6 24 6 -1.7489 -0.4083
-6 24 7 3.4846 0.5058
-6 24 8 2.2531 0.0506
-6 24 9 1.9188 0.0073
-6 24 10 5.3222 0.7840
-6 24 11 -7.1353 -0.0614
-6 24 12 8.8092 0.1442
-6 24 13 -11.5252 -0.3929
-6 24 14 -12.8621 -1.3297
-6 24 15 2.1499 0.4564
-6 24 16 4.4113 0.3441
-6 24 17 8.2679 -0.4774
-6 24 18 5.8752 0.0645
-6 24 19 -0.7817 -0.7527
-6 24 20 -5.8028 -0.1047
-6 24 21 1.0441 -0.3204
-6 24 22 -4.1941 0.0949
-6 24 23 -10.1473 -1.2805
-6 24 24 2.6165 0.3687
-6 24 25 -4.3370 -1.0375
-6 24 26 3.3112 0.1374
-6 25 1 3.2778 0.2586
-6 25 2 6.4366 0.3141
-6 25 3 -0.0807 0.4100
-6 25 4 -0.8720 -0.4991
-6 25 5 0.9433 0.1639
-6 25 6 -1.2729 -0.1821
-6 25 7 7.8199 -0.0173
-6 25 8 2.3357 0.6144
-6 25 9 6.9107 0.2051
-6 25 10 -0.8154 0.2928
-6 25 11 15.9149 0.2373
-6 25 12 2.9248 -0.1972
-6 25 13 -7.7343 -0.0765
-6 25 14 8.0721 0.7561
-6 25 15 -11.8103 -1.0658
-6 25 16 -0.9836 -0.4140
-6 25 17 7.2637 -0.2185
-6 25 18 7.2198 0.6793
-6 25 19 -6.0344 -0.9803
-6 25 20 5.2957 0.0582
-6 25 21 -3.0300 -0.0628
-6 25 22 -1.5809 0.0036
-6 25 23 2.0944 0.1420
-6 25 24 -8.6956 -1.5921
-6 25 25 -4.7853 0.0122
-6 26 1 5.4158 0.3184
-6 26 2 -4.2736 0.1003
-6 26 3 7.0379 -0.3344
-6 26 4 7.8962 0.3894
-6 26 5 2.5614 -0.4629
-6 26 6 -2.5473 -0.0527
-6 26 7 4.6877 0.7409
-6 26 8 -0.2661 0.1067
-6 26 9 6.6342 0.3327
-6 26 10 2.2045 0.8044
-6 26 11 5.6327 -0.5306
-6 26 12 -5.0393 0.9540
-6 26 13 25.6454 -0.9527
-6 26 14 -3.7034 -0.0815
-6 26 15 -7.6283 0.3218
-6 26 16 8.5327 0.8856
-6 26 17 3.9048 -0.8029
-6 26 18 0.2840 -0.7983
-6 26 19 5.0471 -0.7307
-6 26 20 -5.4252 0.6980
-6 26 21 -4.6881 0.0275
-6 26 22 5.4724 0.5580
-6 26 23 2.9490 -0.4605
-6 26 24 -6.1317 1.2835
-6 27 1 -4.0461 0.1203
-6 27 2 -5.1081 -0.3459
-6 27 3 2.3912 -0.5284
-6 27 4 -4.4647 -0.4416
-6 27 5 5.1667 -0.5388
-6 27 6 3.9940 -0.2047
-6 27 7 -0.8671 -0.6966
-6 27 8 3.9014 0.6931
-6 27 9 1.0661 0.3762
-6 27 10 8.9986 -0.0155
-6 27 11 -8.6198 -0.0513
-6 27 12 14.0716 -0.3364
-6 27 13 0.6613 -0.3427
-6 27 14 5.5524 0.7589
-6 27 15 17.4983 -1.7322
-6 27 16 3.2243 0.5407
-6 27 17 -0.5449 0.1295
-6 27 18 14.5739 0.7909
-6 27 19 3.4491 -1.8771
-6 27 20 -0.1924 -0.8001
-6 27 21 -4.1569 0.0700
-6 27 22 2.4189 1.0543
-6 27 23 -4.7782 0.7785
-6 28 1 6.3847 1.2745
-6 28 2 -2.5453 -0.3706
-6 28 3 -6.8255 -0.0330
-6 28 4 3.4370 -0.1760
-6 28 5 0.5370 -0.6301
-6 28 6 -5.5802 -0.4541
-6 28 7 6.1823 -0.4612
-6 28 8 -1.1723 0.1871
-6 28 9 13.7582 0.2269
-6 28 10 -1.9319 1.0518
-6 28 11 2.1499 -0.4720
-6 28 12 -3.9145 0.8850
-6 28 13 -3.0674 -0.9862
-6 28 14 7.5278 0.4022
-6 28 15 -3.4096 -0.1089
-6 28 16 6.9297 0.7520
-6 28 17 13.3361 -0.9921
-6 28 18 7.9028 0.4675
-6 28 19 4.4208 -0.3802
-6 28 20 7.1003 -0.1863
-6 28 21 6.6392 -0.4174
-6 28 22 2.4500 -1.2935
-6 29 1 4.9839 -0.5982
-6 29 2 -4.5829 -0.3438
-6 29 3 6.4474 0.4578
-6 29 4 -14.6121 -0.4523
-6 29 5 -6.8359 -0.1387
-6 29 6 1.6717 -0.4756
-6 29 7 -10.2287 -0.5131
-6 29 8 -2.3314 -0.0380
-6 29 9 1.4794 -0.5019
-6 29 10 6.6551 0.5286
-6 29 11 1.9850 0.7212
-6 29 12 -1.1095 -0.1644
-6 29 13 -8.5993 0.0021
-6 29 14 -4.9987 0.6800
-6 29 15 -7.5876 -0.8006
-6 29 16 0.7698 0.2099
-6 29 17 -6.7891 0.5600
-6 29 18 4.1939 -0.1705
-6 29 20 -0.4508 0.2484
-6 29 21 7.1742 -1.3634
-6 30 1 -3.0084 0.5111
-6 30 2 9.8193 0.1745
-6 30 3 -10.1993 -0.5081
-6 30 4 -4.3303 -0.3632
-6 30 5 0.3057 0.4025
-6 30 6 -14.3389 -0.7726
-6 30 7 -5.1873 -0.0166
-6 30 8 1.5146 -0.1412
-6 30 9 1.6005 0.6115
-6 30 10 5.7672 -0.3923
-6 30 11 2.0794 -0.2804
-6 30 12 -0.1479 0.7598
-6 30 13 7.8419 0.4547
-6 30 14 -5.8381 -0.4826
-6 30 15 -6.1633 0.7544
-6 30 16 -4.2198 0.4766
-6 30 17 0.1330 -0.1551
-6 30 18 3.2364 -0.4382
-6 31 1 8.5309 0.8366
-6 31 2 -2.9771 0.3594
-6 31 3 -4.1824 0.3259
-6 31 4 -1.2598 0.3772
-6 31 5 -12.7207 -0.6107
-6 31 6 -2.8913 -0.5787
-6 31 7 -8.9293 0.6572
-6 31 8 -14.8390 -0.4137
-6 31 9 7.7758 -0.1675
-6 31 10 4.2372 1.1503
-6 31 11 -3.4953 1.4516
-6 31 12 6.9205 -0.9241
-6 31 13 -10.9352 -0.0227
-6 31 14 0.5147 0.8528
-6 31 15 0.2165 0.8921
-6 31 16 -6.4736 -0.5006
-6 31 17 -0.5439 0.7815
-6 32 1 3.8357 -0.5452
-6 32 2 7.3908 0.6452
-6 32 3 -7.6624 0.4646
-6 32 4 -14.4327 -0.3920
-6 32 5 -5.1839 0.0038
-6 32 6 3.2104 -0.2777
-6 32 7 -21.5208 -0.8910
-6 32 8 7.7777 -0.5967
-6 32 9 -8.4694 0.9058
-6 32 10 9.2309 -1.5178
-6 32 11 15.7139 -0.2337
-6 32 12 -0.9476 1.1759
-6 32 13 -2.7547 0.9917
-6 32 14 6.8624 -1.8889
-6 32 15 -9.6154 0.4903
-6 33 1 13.2752 0.7773
-6 33 2 18.3703 -0.0461
-6 33 3 1.1219 -1.2642
-6 33 4 -1.3489 0.9303
-6 33 5 -5.3039 -0.6312
-6 33 6 -13.1768 -1.5601
-6 33 7 2.8873 0.2975
-6 33 8 -12.8754 -0.0317
-6 33 9 -7.3353 -0.3548
-6 33 10 9.1363 0.6940
-6 33 11 0.6536 1.7460
-6 33 12 6.7487 -2.4126
-6 34 2 8.2377 -0.6791
-6 34 4 4.1164 -1.2386
-6 34 6 1.2062 0.4676
-6 34 8 -7.0977 -2.9307
-5 0 2 -12.6069 -11.2296
-5 0 4 -0.6875 -6.8103
-5 0 6 -15.1144 15.9753
-5 0 8 -21.8053 15.0782
-5 0 10 12.1510 -16.1279
-5 0 12 10.9821 -17.0632
-5 0 14 -0.9534 8.7571
-5 0 16 -1.1437 10.2285
-5 0 18 -9.4190 -1.8507
-5 0 20 2.4664 2.6089
-5 0 22 9.8527 0.4065
-5 0 24 -1.4732 -14.0222
-5 0 26 -4.1124 -3.9017
-5 0 28 -15.0043 17.8287
-5 0 30 -9.5816 8.0503
-5 0 32 -0.3360 -13.3226
-5 0 34 3.8517 -9.4212
-5 0 36 -2.0825 4.3264
-5 1 1 4.0406 1.6138
-5 1 2 6.5404 -2.9985
-5 1 3 -4.3170 -9.1068
-5 1 4 7.9694 -6.5895
-5 1 5 6.1508 1.0905
-5 1 6 8.3431 -1.4294
-5 1 7 -14.8180 14.1123
-5 1 8 -13.5542 6.4894
-5 1 9 -4.2353 0.3239
-5 1 10 -15.7116 7.3603
-5 1 11 6.5054 -14.8706
-5 1 12 -1.1763 -3.6084
-5 1 13 3.2777 -0.0244
-5 1 14 -2.8785 -7.0278
-5 1 15 -3.0826 9.1044
-5 1 16 3.4376 -1.4920
-5 1 17 -9.8874 -0.9665
-5 1 18 -2.5782 2.6055
-5 1 19 -5.6642 -2.7976
-5 1 20 -4.3467 3.6265
-5 1 21 0.7345 4.9514
-5 1 22 -2.2727 3.3263
-5 1 23 1.8360 -2.1765
-5 1 24 1.9510 -2.1094
-5 1 25 -0.1723 -9.3763
-5 1 26 2.9665 -6.9548
-5 1 27 -7.2693 4.5155
-5 1 28 -0.3704 -2.0950
-5 1 29 -0.1415 10.7212
-5 1 30 -5.6862 5.7649
-5 1 31 3.3991 -3.6495
-5 1 32 -2.1511 4.1930
-5 1 33 2.4613 -9.8724
-5 1 34 3.3163 -1.9594
-5 1 35 6.5793 1.1224
-5 1 36 2.5860 -3.5885
-5 2 1 5.4676 -0.6179
-5 2 2 -14.6158 -0.8031
-5 2 3 3.3292 -3.0857
-5 2 4 3.9975 -3.9071
-5 2 5 12.9067 -4.4109
-5 2 6 5.4163 0.2248
-5 2 7 -7.3711 0.7701
-5 2 8 -3.4646 1.9985
-5 2 9 -16.5332 6.4046
-5 2 10 -0.8895 -1.5596
-5 2 11 -13.0785 0.7367
-5 2 12 2.6484 -0.0107
-5 2 13 2.3644 -5.0973
-5 2 14 -7.2976 1.9656
-5 2 15 8.7709 -1.8503
-5 2 16 -3.0642 -0.3315
-5 2 17 4.9517 1.5950
-5 2 18 -6.5910 -2.8427
-5 2 19 -3.9657 1.0398
-5 2 20 -0.8663 0.1109
-5 2 21 -5.1017 1.1401
-5 2 22 5.7682 2.4739
-5 2 23 1.9670 1.8261
-5 2 24 -4.7605 -0.4609
-5 2 25 12.7740 -2.7746
-5 2 26 -1.4425 -1.4947
-5 2 27 8.8598 -4.1999
-5 2 28 -2.3185 1.2695
-5 2 29 -5.5619 1.9090
-5 2 30 -3.7086 0.2469
-5 2 31 7.9595 4.4939
-5 2 32 -8.3303 -1.6149
-5 2 33 0.0281 0.7474
-5 2 34 -2.3779 0.1255
-5 2 35 1.5251 -2.3173
-5 2 36 0.1762 2.4118
-5 3 1 -2.0754 0.5663
-5 3 2 -9.1115 -1.1602
-5 3 3 -10.2342 -2.9839
-5 3 4 -7.0913 0.7444
-5 3 5 19.1985 -0.4528
-5 3 6 11.8440 1.1417
-5 3 7 11.5432 2.4349
-5 3 8 -8.3439 -0.1717
-5 3 9 -1.4416 0.0582
-5 3 10 -14.8873 -0.3350
-5 3 11 1.2669 -2.5051
-5 3 12 1.5687 1.0455
-5 3 13 -8.8413 0.2470
-5 3 14 -1.0793 0.4970
-5 3 15 -6.1424 1.7992
-5 3 16 3.1339 -1.3513
-5 3 17 -0.9740 -0.2647
-5 3 18 -0.4782 0.2127
-5 3 19 1.2022 -0.3124
-5 3 20 -8.1595 0.3748
-5 3 21 -0.8892 1.3095
-5 3 22 -2.0652 -0.7653
-5 3 23 -5.4062 -0.1535
-5 3 24 9.8774 -0.5717
-5 3 25 -6.2967 -1.8488
-5 3 26 2.9662 0.6829
-5 3 27 9.3277 0.5470
-5 3 28 -1.3024 -0.1074
-5 3 29 -2.5515 2.3463
-5 3 30 6.5947 -0.7680
-5 3 31 -7.6641 -0.1812
-5 3 32 6.8010 -0.5723
-5 3 33 -2.4441 -1.5687
-5 3 34 1.7218 0.4730
-5 3 35 -2.9488 2.0243
-5 3 36 -0.2891 -0.8702
-5 4 1 0.1137 -0.6573
-5 4 2 -1.1008 -2.8179
-5 4 3 -9.4609 -1.7180
-5 4 4 -4.3664 -2.9644
-5 4 5 -0.0312 -0.9355
-5 4 6 15.3040 3.6958
-5 4 7 10.7012 0.4593
-5 4 8 12.5464 4.3622
-5 4 9 8.1973 1.0887
-5 4 10 -4.7994 -3.9410
-5 4 11 3.4778 0.4936
-5 4 12 1.5080 -3.8477
-5 4 13 21.8638 -1.0441
-5 4 14 3.0963 3.3253
-5 4 15 6.2966 -1.3877
-5 4 16 1.5665 2.1690
-5 4 17 3.3337 -0.3164
-5 4 18 3.2391 -1.2868
-5 4 19 4.8482 1.5011
-5 4 20 3.5493 0.7817
-5 4 21 0.1646 1.0114
-5 4 22 -4.9390 0.7938
-5 4 23 11.2855 0.2473
-5 4 24 -4.6952 -3.1255
-5 4 25 5.1570 -1.0929
-5 4 26 14.5183 -1.8621
-5 4 27 4.1321 -1.2325
-5 4 28 3.9425 4.2195
-5 4 29 4.1501 0.0208
-5 4 30 -2.3799 1.6219
-5 4 31 8.8685 1.3942
-5 4 32 0.3874 -3.3657
-5 4 33 -0.9964 0.7896
-5 4 34 4.5622 -1.8968
-5 4 35 -8.9484 -0.9715
-5 4 36 5.3954 1.9999
-5 5 1 10.3373 1.4042
-5 5 2 10.7541 0.2672
-5 5 3 -10.0641 -2.0062
-5 5 4 -12.9724 -1.2782
-5 5 5 3.9820 -0.4926
-5 5 6 0.8404 -0.5622
-5 5 7 -1.2737 2.4397
-5 5 8 15.5035 2.9353
-5 5 9 1.4240 0.1312
-5 5 10 7.1588 3.2327
-5 5 11 -2.0552 -2.1523
-5 5 12 1.4889 -1.6319
-5 5 13 1.5202 0.6005
-5 5 14 6.3027 -2.3758
-5 5 15 16.4944 1.5627
-5 5 16 7.9282 -0.2949
-5 5 17 -5.4406 -0.9959
-5 5 18 -0.0116 0.7646
-5 5 19 1.8391 -1.1456
-5 5 20 1.6369 1.1478
-5 5 21 -1.6674 0.8711
-5 5 22 2.0788 1.1499
-5 5 23 -3.8716 0.2215
-5 5 24 -2.6768 0.0573
-5 5 25 6.4877 -0.9735
-5 5 26 -1.9208 -2.2790
-5 5 27 10.5348 0.0231
-5 5 28 8.0253 -1.6332
-5 5 29 -8.3936 1.6805
-5 5 30 5.5117 2.3348
-5 5 31 -9.6217 -0.5879
-5 5 32 4.0637 1.5533
-5 5 33 5.8339 -0.8109
-5 5 34 -3.6493 -0.2575
-5 5 35 -3.2179 0.9177
-5 6 1 9.6610 -0.9144
-5 6 2 7.2266 -0.5287
-5 6 3 -1.7842 0.1229
-5 6 4 12.2029 -0.8642
-5 6 5 -13.7021 0.1253
-5 6 6 -6.0522 0.6847
-5 6 7 9.0764 -0.0911
-5 6 8 -5.3535 0.7133
-5 6 9 6.4241 0.2967
-5 6 10 2.9750 -0.3356
-5 6 11 -0.8782 -0.2362
-5 6 12 0.7131 0.0640
-5 6 13 -2.4917 0.3414
-5 6 14 -2.9523 0.8362
-5 6 15 12.5026 -0.5358
-5 6 16 4.8142 0.0403
-5 6 17 16.2646 -0.4932
-5 6 18 -1.7931 -1.3076
-5 6 19 -1.4084 0.7528
-5 6 20 -1.1878 -0.1498
-5 6 21 -0.4504 -0.0788
-5 6 22 -1.0138 0.7231
-5 6 23 -5.0382 -0.8593
-5 6 24 3.5051 -0.2822
-5 6 25 -8.8817 0.6247
-5 6 26 7.1706 -0.4421
-5 6 27 9.5677 0.0537
-5 6 28 5.3025 0.2099
-5 6 29 8.1533 -0.3501
-5 6 30 0.3079 -0.6471
-5 6 31 -2.3250 0.4710
-5 6 32 5.5349 -0.6891
-5 6 33 -3.9484 0.7231
-5 6 34 8.9690 0.2222
-5 6 35 -0.9200 0.1169
-5 7 1 -4.5914 -0.5319
-5 7 2 -2.4903 -0.3325
-5 7 3 12.9096 -3.0112
-5 7 4 -4.6892 -0.1993
-5 7 5 -1.2995 0.2244
-5 7 6 8.4905 0.3549
-5 7 7 -16.7946 2.3989
-5 7 8 0.2815 -0.1765
-5 7 9 9.6427 0.3441
-5 7 10 -2.3121 -0.5620
-5 7 11 6.3645 -2.9887
-5 7 12 -3.1900 0.2797
-5 7 13 -8.2879 -0.4728
-5 7 14 -3.1731 -0.2204
-5 7 15 -11.1464 2.6587
-5 7 16 3.7528 -1.0352
-5 7 17 2.9196 -0.6865
-5 7 18 2.7624 0.1718
-5 7 19 5.2704 -0.6300
-5 7 20 -6.3429 0.6541
-5 7 21 2.8764 1.2702
-5 7 22 -11.2097 -0.3483
-5 7 23 4.9417 -1.0845
-5 7 24 -4.0719 -0.3827
-5 7 25 -9.2428 -2.0982
-5 7 26 3.7437 0.0441
-5 7 27 -4.1281 1.5125
-5 7 28 11.0456 -0.5667
-5 7 29 -7.1322 2.2912
-5 7 30 8.4047 -0.3563
-5 7 31 -9.0836 -1.0643
-5 7 32 -1.7068 -0.6992
-5 7 33 -0.9130 -1.2156
-5 7 34 2.0444 0.2030
-5 7 35 0.2294 0.2739
-5 8 1 -12.5798 0.4555
-5 8 2 7.1894 -1.1335
-5 8 3 -10.2367 -0.7322
-5 8 4 -0.2878 -1.1534
-5 8 5 8.7919 -1.0740
-5 8 6 -0.2629 0.9032
-5 8 7 -2.5379 0.2550
-5 8 8 1.7834 1.6019
-5 8 9 -7.0450 1.5506
-5 8 10 12.9599 -1.3168
-5 8 11 7.2425 0.8657
-5 8 12 3.1054 -1.9046
-5 8 13 8.7558 -1.9421
-5 8 14 -8.8754 1.5939
-5 8 15 -3.9720 -1.0137
-5 8 16 -3.9066 0.5909
-5 8 17 -0.7818 0.3574
-5 8 18 -0.2837 -0.8998
-5 8 19 -1.5926 0.4639
-5 8 20 11.0886 0.3183
-5 8 21 -11.3404 1.3645
-5 8 22 -2.0774 1.0822
-5 8 23 0.2105 0.8211
-5 8 24 -8.5238 -1.2829
-5 8 25 -0.3150 -0.6029
-5 8 26 -2.7267 -0.2687
-5 8 27 0.5510 -1.7582
-5 8 28 -1.1243 1.3875
-5 8 29 5.5639 1.3682
-5 8 30 -3.7852 0.2868
-5 8 31 -8.1002 0.9761
-5 8 32 -1.2451 -1.2722
-5 8 33 -9.5092 -0.1026
-5 8 34 2.7242 -2.5104
-5 8 35 -5.1389 -0.0179
-5 9 1 5.1339 0.5117
-5 9 2 3.4510 -0.3588
-5 9 3 -9.0132 -1.1928
-5 9 4 0.7803 -0.5695
-5 9 5 -3.8787 -0.4107
-5 9 6 0.7252 0.1098
-5 9 7 -1.1209 0.1278
-5 9 8 -6.4775 -0.1606
-5 9 9 5.8494 0.0850
-5 9 10 -4.4667 0.8927
-5 9 11 -1.6823 0.0548
-5 9 12 16.3654 -0.0157
-5 9 13 6.8236 0.6135
-5 9 14 0.9425 -0.6036
-5 9 15 1.1861 0.1030
-5 9 16 0.5509 -0.3757
-5 9 17 -1.8191 -0.6229
-5 9 18 -8.4565 0.3838
-5 9 19 8.8693 -0.8314
-5 9 20 -7.3895 0.8201
-5 9 21 4.6041 0.4599
-5 9 22 0.8917 0.5973
-5 9 23 -7.0636 0.5615
-5 9 24 3.4978 0.3094
-5 9 25 -3.3303 0.2631
-5 9 26 -3.4914 -0.7655
-5 9 27 0.6424 -0.1077
-5 9 28 10.1784 -0.2522
-5 9 29 -0.3437 -0.5204
-5 9 30 0.9081 0.0634
-5 9 31 1.1207 0.3298
-5 9 32 -13.2333 0.5692
-5 9 33 -1.9212 -1.7917
-5 9 34 -7.6181 0.4374
-5 9 35 5.3290 -1.3650
-5 10 1 5.3779 -0.4484
-5 10 2 1.9671 -0.9836
-5 10 3 -4.5922 -0.1288
-5 10 4 1.2741 -1.3310
-5 10 5 -6.1202 0.8904
-5 10 6 -0.3674 0.7849
-5 10 7 -11.8386 0.2244
-5 10 8 -0.5556 1.0058
-5 10 9 -8.1918 -0.8155
-5 10 10 -9.0354 -1.1106
-5 10 11 0.3241 0.1597
-5 10 12 -4.7698 -1.0220
-5 10 13 -2.7184 0.9027
-5 10 14 5.8758 0.9284
-5 10 15 3.9996 -0.1779
-5 10 16 -0.3209 0.5517
-5 10 17 -3.3473 -0.8471
-5 10 18 5.1487 -0.7301
-5 10 19 -5.2260 0.4885
-5 10 20 7.2743 0.1732
-5 10 21 -0.1158 0.0553
-5 10 22 -7.0850 0.4813
-5 10 23 10.4675 -0.4467
-5 10 24 4.4156 -0.7429
-5 10 25 -6.5624 0.3478
-5 10 26 2.2735 0.0673
-5 10 27 -0.6913 0.3395
-5 10 28 -0.9953 0.4914
-5 10 29 5.6048 0.0705
-5 10 30 12.6789 0.2430
-5 10 31 -0.3048 -0.7357
-5 10 32 -3.3454 -1.3344
-5 10 33 -9.8320 1.3843
-5 10 34 -0.6477 -1.4357
-5 11 1 5.2668 0.1141
-5 11 2 3.6637 0.1907
-5 11 3 8.2093 -1.6948
-5 11 4 3.8738 -0.4621
-5 11 5 7.0568 -0.1680
-5 11 6 4.9298 -0.1209
-5 11 7 2.3313 1.8579
-5 11 8 0.6958 0.2409
-5 11 9 -7.3135 0.2935
-5 11 10 2.3698 0.5046
-5 11 11 -5.9272 -2.0500
-5 11 12 -4.4025 -0.2169
-5 11 13 -1.1577 -0.5146
-5 11 14 1.5522 -0.7645
-5 11 15 0.3743 1.7518
-5 11 16 2.8374 -0.5038
-5 11 17 5.4159 0.1197
-5 11 18 -11.3919 0.3593
-5 11 19 4.3407 -0.4638
-5 11 20 5.6920 0.6746
-5 11 21 -4.1973 0.9268
-5 11 22 8.0133 0.9246
-5 11 23 -1.6739 -0.3796
-5 11 24 3.2546 -0.2057
-5 11 25 13.7123 -0.7349
-5 11 26 2.8292 -0.7101
-5 11 27 -2.2427 0.2514
-5 11 28 -4.3518 0.0109
-5 11 29 5.2054 0.6516
-5 11 30 2.3517 0.0929
-5 11 31 14.5223 -0.4268
-5 11 32 -2.2946 0.3876
-5 11 33 3.1986 -2.1035
-5 11 34 -3.8219 -0.1034
-5 12 1 -2.4421 -0.2816
-5 12 2 6.8040 -0.1548
-5 12 3 -0.8691 -0.1549
-5 12 4 -2.2832 -0.2730
-5 12 5 5.9077 -0.4329
-5 12 6 4.4020 0.4696
-5 12 7 9.5052 0.0213
-5 12 8 -0.8509 0.6404
-5 12 9 4.5064 0.7131
-5 12 10 -1.6294 -0.0584
-5 12 11 -1.4968 0.4671
-5 12 12 -5.0148 -0.6131
-5 12 13 -1.1541 -0.7170
-5 12 14 -2.0882 0.2308
-5 12 15 -0.3526 -0.9839
-5 12 16 14.0407 -0.1824
-5 12 17 -2.5377 -0.0701
-5 12 18 -0.5983 -0.6203
-5 12 19 -3.3965 0.5766
-5 12 20 -4.9931 -0.2220
-5 12 21 6.4965 0.5702
-5 12 22 -6.7448 0.5987
-5 12 23 2.4394 0.2914
-5 12 24 5.4050 0.6752
-5 12 25 0.3768 -0.2841
-5 12 26 4.2278 0.0564
-5 12 27 5.2845 -0.5453
-5 12 28 -3.7626 -0.1473
-5 12 29 -8.7582 0.1066
-5 12 30 0.5620 1.0225
-5 12 31 4.8339 -0.1693
-5 12 32 0.3881 -0.0281
-5 12 33 5.5029 2.0082
-5 12 34 -5.8255 -1.3085
-5 13 1 -3.4023 0.1301
-5 13 2 -0.9520 -0.0836
-5 13 3 1.4957 -0.6745
-5 13 4 2.5085 0.2285
-5 13 5 -2.2018 0.1557
-5 13 6 1.2392 0.7750
-5 13 7 7.2533 0.4052
-5 13 8 4.3599 -0.4176
-5 13 9 1.2093 0.3481
-5 13 10 4.5370 -0.2600
-5 13 11 -3.0045 -0.5722
-5 13 12 0.4287 0.8115
-5 13 13 -6.9214 0.0880
-5 13 14 -9.5659 0.2535
-5 13 15 5.2263 0.4620
-5 13 16 6.2252 -0.6405
-5 13 17 8.2454 -0.5772
-5 13 18 3.0270 -0.1894
-5 13 19 -0.7497 -0.7466
-5 13 20 3.6146 0.4911
-5 13 21 -14.1119 0.3755
-5 13 22 -0.4989 -0.3999
-5 13 23 -3.7347 -0.1750
-5 13 24 -3.4239 0.1054
-5 13 25 0.9914 0.2917
-5 13 26 -0.9629 1.2360
-5 13 27 2.6920 -0.5127
-5 13 28 -11.2207 0.1507
-5 13 29 2.0499 0.4442
-5 13 30 -8.6522 -0.9320
-5 13 31 3.4196 -0.8253
-5 13 32 -2.8853 2.5672
-5 13 33 4.6021 -1.8399
-5 14 1 -4.9395 -0.0265
-5 14 2 -6.8306 -1.0356
-5 14 3 0.0615 -0.6352
-5 14 4 -0.5610 -0.7347
-5 14 5 -3.3124 0.4651
-5 14 6 1.5619 0.6283
-5 14 7 -2.3703 -0.1236
-5 14 8 -3.4179 1.3495
-5 14 9 2.8318 -0.2769
-5 14 10 -3.0635 -0.8258
-5 14 11 1.3489 0.0564
-5 14 12 -0.7669 -1.2752
-5 14 13 -9.3643 0.3300
-5 14 14 -9.8279 0.8073
-5 14 15 -13.0336 0.0306
-5 14 16 2.8977 0.7997
-5 14 17 1.0126 -0.1462
-5 14 18 8.8768 -0.9285
-5 14 19 5.4724 0.1822
-5 14 20 1.3539 -0.0466
-5 14 21 4.4573 0.1110
-5 14 22 -5.4335 0.1512
-5 14 23 -5.9303 -0.5336
-5 14 24 -5.5757 -1.2495
-5 14 25 -0.8304 -0.2502
-5 14 26 -0.8031 -0.2661
-5 14 27 -4.3635 -0.4615
-5 14 28 -7.6067 1.2721
-5 14 29 -7.6735 -1.0953
-5 14 30 -2.7947 -0.0424
-5 14 31 -2.0758 0.0395
-5 14 32 1.9398 -2.1293
-5 14 33 2.8261 2.2506
-5 15 1 -2.7396 0.3168
-5 15 2 -4.8531 0.2087
-5 15 3 -2.9496 -0.4520
-5 15 4 -7.8415 -0.3081
-5 15 5 4.1142 -0.4430
-5 15 6 0.0014 0.0736
-5 15 7 0.3555 0.7586
-5 15 8 0.6416 0.0391
-5 15 9 -3.3306 0.3740
-5 15 10 -0.2437 0.1927
-5 15 11 0.4691 -0.3553
-5 15 12 5.5303 -0.5704
-5 15 13 0.0259 -0.3955
-5 15 14 -5.5799 -0.8194
-5 15 15 -9.8730 0.7594
-5 15 16 -10.9410 -0.1290
-5 15 17 -3.3765 -0.1981
-5 15 18 1.8562 0.2351
-5 15 19 2.9053 -0.5818
-5 15 20 7.8429 0.0310
-5 15 21 4.5099 0.4519
-5 15 22 7.0107 0.5814
-5 15 23 -5.2444 -0.0343
-5 15 24 -0.6629 -0.0109
-5 15 25 3.1676 0.2257
-5 15 26 1.0307 -0.8353
-5 15 27 1.1209 -0.0561
-5 15 28 -6.8387 -0.4604
-5 15 29 0.9752 0.6147
-5 15 30 -15.5611 0.3924
-5 15 31 4.2716 -1.8857
-5 15 32 -3.9085 1.7514
-5 15 33 2.9756 -1.7606
-5 16 1 5.2573 -0.4913
-5 16 2 1.3227 -0.1986
-5 16 3 -0.2551 -0.1003
-5 16 4 -1.4193 -0.3845
-5 16 5 5.0829 0.6705
-5 16 6 -4.1230 -0.2369
-5 16 7 6.0260 -0.1799
-5 16 8 5.0642 0.2049
-5 16 9 2.3796 -0.4367
-5 16 10 -2.7011 0.4924
-5 16 11 1.0917 -0.0093
-5 16 12 3.6772 -0.2171
-5 16 13 10.4766 0.5775
-5 16 14 7.3373 -0.1080
-5 16 15 -2.2295 -0.3222
-5 16 16 -2.8766 -0.0721
-5 16 17 -8.3312 0.0942
-5 16 18 -3.5602 -0.5491
-5 16 19 -8.0757 -0.0216
-5 16 20 2.8078 -0.0189
-5 16 21 9.1014 0.3647
-5 16 22 -3.8182 0.1461
-5 16 23 1.8093 -0.0589
-5 16 24 -2.4178 0.9994
-5 16 25 -0.5390 0.4866
-5 16 26 -1.8760 0.5765
-5 16 27 9.0520 0.1907
-5 16 28 7.2239 0.2159
-5 16 29 -7.0546 -0.6756
-5 16 30 1.2592 0.2030
-5 16 31 -1.1097 1.6989
-5 16 32 -0.1512 -0.8281
-5 17 1 6.3776 -0.1343
-5 17 2 0.1934 -1.1866
-5 17 3 -7.2998 -0.9960
-5 17 4 2.9197 -0.1749
-5 17 5 -8.7558 -0.1308
-5 17 6 -2.0397 0.4330
-5 17 7 5.7815 0.9005
-5 17 8 -4.7319 -0.9023
-5 17 9 -0.1229 0.4907
-5 17 10 5.3475 -0.9055
-5 17 11 -4.0137 -0.6931
-5 17 12 -0.3863 0.5060
-5 17 13 -0.3805 -0.2377
-5 17 14 11.3270 0.0394
-5 17 15 11.3323 0.7722
-5 17 16 4.9637 -0.1628
-5 17 17 1.7152 -0.3381
-5 17 18 -4.2403 -0.3976
-5 17 19 -2.2199 -0.4148
-5 17 20 0.7455 0.0804
-5 17 21 -1.4949 -0.3039
-5 17 22 5.7603 -0.4867
-5 17 23 5.1698 -0.0123
-5 17 24 -4.4601 -0.3758
-5 17 25 -3.7419 -0.4564
-5 17 26 -3.3230 0.9927
-5 17 27 3.6541 0.8709
-5 17 28 0.4760 -0.1167
-5 17 29 11.4227 0.3318
-5 17 30 6.9483 0.3968
-5 17 31 3.7706 -1.1388
-5 17 32 -0.5502 2.7140
-5 18 1 7.3198 -0.2619
-5 18 2 0.2325 0.0818
-5 18 3 17.5196 -0.4734
-5 18 4 -5.8380 -1.0995
-5 18 5 -7.2301 -0.2185
-5 18 6 6.9262 0.1924
-5 18 7 -5.4431 0.0937
-5 18 8 0.6967 0.5111
-5 18 9 3.8743 0.0101
-5 18 10 -2.8321 -0.2371
-5 18 11 -4.5533 -0.2881
-5 18 12 -3.4499 -0.7978
-5 18 13 -4.7805 -0.5318
-5 18 14 1.6314 0.3193
-5 18 15 -4.7232 -0.3755
-5 18 16 6.4630 0.5818
-5 18 17 5.3612 -0.2045
-5 18 18 0.4826 -0.1377
-5 18 19 -7.8329 0.2233
-5 18 20 -1.9538 -0.2746
-5 18 21 3.7196 0.3129
-5 18 22 1.5248 -0.0235
-5 18 23 1.5364 -0.3028
-5 18 24 8.2211 -0.7747
-5 18 25 2.8355 0.1131
-5 18 26 -6.7973 -0.2473
-5 18 27 -4.6773 -0.6303
-5 18 28 -3.4062 0.2450
-5 18 29 0.6342 0.2424
-5 18 30 4.7767 -0.9547
-5 18 31 14.5929 -0.0985
-5 19 1 -7.7113 0.0462
-5 19 2 11.1680 -0.5501
-5 19 3 2.4822 0.1069
-5 19 4 -1.1960 -0.0130
-5 19 5 7.1650 -0.1899
-5 19 6 -10.4127 0.1276
-5 19 7 -3.6858 0.0590
-5 19 8 5.1882 -0.0640
-5 19 9 -0.4820 0.5970
-5 19 10 5.0249 -0.2210
-5 19 11 2.3496 0.2900
-5 19 12 -2.7324 0.3254
-5 19 13 -1.4677 -0.5537
-5 19 14 -3.2824 0.0366
-5 19 15 -0.7993 -0.0776
-5 19 16 5.5354 -0.1101
-5 19 17 -2.0776 -0.0669
-5 19 18 -5.4129 0.3321
-5 19 19 1.5131 -0.3772
-5 19 20 2.0497 0.7291
-5 19 21 -2.8768 0.5544
-5 19 22 -5.8421 -0.2704
-5 19 23 13.0297 0.2278
-5 19 24 5.6551 -0.7571
-5 19 25 10.5146 0.0750
-5 19 26 5.7670 0.0686
-5 19 27 3.6573 0.0165
-5 19 28 -7.2039 -0.8750
-5 19 29 -8.1409 0.1597
-5 19 30 0.6456 -1.7594
-5 20 1 1.3892 -0.9723
-5 20 2 -0.0736 -0.2339
-5 20 3 0.0131 -0.5411
-5 20 4 10.3940 -0.3676
-5 20 5 -3.6897 0.2514
-5 20 6 0.1951 0.3444
-5 20 7 1.0906 -0.2207
-5 20 8 -8.5171 0.4050
-5 20 9 1.4551 -0.8182
-5 20 10 3.4352 0.3869
-5 20 11 0.4262 -0.2498
-5 20 12 4.7582 -0.4595
-5 20 13 -1.5005 0.8528
-5 20 14 -5.5152 0.3988
-5 20 15 -1.5038 -0.6898
-5 20 16 2.4887 0.5080
-5 20 17 0.8744 -0.1289
-5 20 18 -5.1406 -0.4078
-5 20 19 -5.9341 0.1741
-5 20 20 -6.1428 0.2042
-5 20 21 -3.3234 0.2450
-5 20 22 2.3067 1.3026
-5 20 23 -10.1884 -0.1722
-5 20 24 2.6367 -0.4037
-5 20 25 8.1750 0.4477
-5 20 26 16.8754 0.2351
-5 20 27 2.4212 0.3795
-5 20 28 4.3125 1.5285
-5 20 29 -4.7649 -0.7425
-5 20 30 -5.4280 0.2821
-5 21 1 -3.9317 -0.2804
-5 21 2 -7.4834 -0.8958
-5 21 3 6.7935 -0.3316
-5 21 4 -8.4982 -0.5036
-5 21 5 1.7697 -0.2375
-5 21 6 5.3090 -0.1368
-5 21 7 -5.3893 0.0222
-5 21 8 2.1823 -0.1536
-5 21 9 -3.5866 -0.0274
-5 21 10 -4.7923 0.0085
-5 21 11 2.0939 -0.9690
-5 21 12 4.3879 0.6115
-5 21 13 4.3222 -0.7005
-5 21 14 -4.6580 0.2010
-5 21 15 1.0564 0.7440
-5 21 16 -0.2719 0.3884
-5 21 17 1.2898 -0.3628
-5 21 18 2.3000 0.4212
-5 21 19 0.2845 0.0868
-5 21 20 -7.8932 0.2645
-5 21 21 2.0048 0.2718
-5 21 22 -6.8262 0.0678
-5 21 23 -2.2127 0.3564
-5 21 24 -10.3073 0.5594
-5 21 25 1.4779 -0.7671
-5 21 26 -4.2871 -0.0667
-5 21 27 14.4866 0.6856
-5 21 28 3.9553 -0.1994
-5 21 29 -6.8004 1.8200
-5 22 1 -14.5327 -0.2521
-5 22 2 2.0157 0.5371
-5 22 3 -12.1578 -0.2211
-5 22 4 -0.0612 0.1573
-5 22 5 0.3843 0.2272
-5 22 6 -6.3719 0.0465
-5 22 7 -2.7720 -0.0016
-5 22 8 3.5333 0.1584
-5 22 9 -2.3429 -0.2668
-5 22 10 -5.3724 0.3808
-5 22 11 -12.8435 -0.3477
-5 22 12 1.1800 0.1813
-5 22 13 -6.1005 0.2733
-5 22 14 4.4887 -0.0436
-5 22 15 -3.2647 -0.4419
-5 22 16 -7.6252 0.2476
-5 22 17 0.2868 0.6440
-5 22 18 0.1246 -0.3382
-5 22 19 -3.7810 0.2252
-5 22 20 0.9927 -0.1990
-5 22 21 5.2891 0.4005
-5 22 22 -2.9636 0.4833
-5 22 23 -1.4359 -0.2256
-5 22 24 3.9099 -0.8322
-5 22 25 -14.6983 0.3171
-5 22 26 0.5317 0.7865
-5 22 27 0.1435 -1.1309
-5 22 28 -0.6357 0.4100
-5 23 1 -2.0524 -0.3789
-5 23 2 -9.4864 -0.2017
-5 23 3 -2.5720 -0.2060
-5 23 4 1.1032 0.4638
-5 23 5 -0.9574 -0.0477
-5 23 6 -3.2320 0.7527
-5 23 7 1.6514 -0.1210
-5 23 8 1.2788 -0.3587
-5 23 9 1.4874 0.4683
-5 23 10 -4.9846 -0.3229
-5 23 11 2.6451 -0.0601
-5 23 12 -12.9970 0.3976
-5 23 13 -3.0244 -0.3070
-5 23 14 -1.9549 0.7921
-5 23 15 0.6212 0.5302
-5 23 16 2.2956 -0.5027
-5 23 17 -1.2154 -0.4586
-5 23 18 -10.6248 0.3160
-5 23 19 -3.9635 0.4902
-5 23 20 5.3190 -0.2499
-5 23 21 -9.3889 -0.1435
-5 23 22 1.3269 -0.0600
-5 23 23 9.7602 0.1493
-5 23 24 -4.9888 -0.0756
-5 23 25 -2.6095 -0.3762
-5 23 26 2.0011 -1.2995
-5 23 27 -8.0037 1.0114
-5 24 1 -1.0343 -0.4352
-5 24 2 -9.1162 -0.4395
-5 24 3 -9.1470 -0.2045
-5 24 4 0.7471 0.0269
-5 24 5 3.3510 0.1271
-5 24 6 4.8065 0.5382
-5 24 7 -1.5917 0.3400
-5 24 8 2.8802 0.7176
-5 24 9 4.8900 -0.3847
-5 24 10 3.2757 0.0198
-5 24 11 -3.9963 0.5396
-5 24 12 -7.3962 -0.3859
-5 24 13 0.0245 1.0096
-5 24 14 -8.2437 -0.1583
-5 24 15 6.4730 0.6730
-5 24 16 3.3856 0.6714
-5 24 17 4.3619 0.6864
-5 24 18 -2.3680 -0.4400
-5 24 19 9.3292 0.3023
-5 24 20 -12.1236 0.2842
-5 24 21 -0.0939 0.5177
-5 24 22 3.3112 -0.0799
-5 24 23 -5.4797 -0.6085
-5 24 24 0.0694 0.0111
-5 24 25 6.4091 -0.8363
-5 24 26 -4.7748 1.1977
-5 24 27 0.8041 -2.3560
-5 25 1 -0.3973 -0.1586
-5 25 2 -0.9965 -0.3014
-5 25 3 -7.1335 -0.1042
-5 25 4 -1.6982 -0.5406
-5 25 5 -0.4235 -0.1310
-5 25 6 1.1253 0.2449
-5 25 7 4.5684 -0.0576
-5 25 8 9.9402 -0.1555
-5 25 9 -3.2987 0.2828
-5 25 10 2.3402 -0.0799
-5 25 11 2.0173 -0.1235
-5 25 12 2.8329 -0.6853
-5 25 13 -15.2934 -0.0180
-5 25 14 -9.1358 0.0412
-5 25 15 0.7126 0.5646
-5 25 16 1.9145 -0.9688
-5 25 17 -0.2583 0.0849
-5 25 18 3.3351 0.5420
-5 25 19 -7.1482 0.3856
-5 25 20 2.6736 0.1259
-5 25 21 3.9565 -0.6896
-5 25 22 -8.6313 1.0731
-5 25 23 -7.0403 -0.0617
-5 25 24 5.5046 -0.5912
-5 25 25 -10.8543 0.5490
-5 25 26 7.6711 -0.7602
-5 26 1 4.0967 -0.5603
-5 26 2 -5.4464 0.4280
-5 26 3 -5.1375 0.0456
-5 26 4 3.7392 0.3710
-5 26 5 -2.3538 0.3582
-5 26 6 1.7914 0.0686
-5 26 7 5.6807 0.5404
-5 26 8 1.1396 -0.0114
-5 26 9 8.1496 -0.4117
-5 26 10 3.4060 0.2272
-5 26 11 6.9103 -0.0420
-5 26 12 -2.0762 -0.2644
-5 26 13 7.8260 0.4946
-5 26 14 -2.8795 -1.0650
-5 26 15 -6.7648 0.4121
-5 26 16 -8.0035 0.0787
-5 26 17 11.8947 -0.2334
-5 26 18 -5.2387 -0.8828
-5 26 19 -2.0292 0.2304
-5 26 20 -1.5197 -0.0498
-5 26 21 -5.1284 0.8247
-5 26 22 -0.8687 -0.3878
-5 26 23 5.4039 -1.3801
-5 26 24 -14.8675 0.8759
-5 27 1 -5.4216 -0.6120
-5 27 2 -5.6229 -0.6007
-5 27 3 3.9328 -0.3649
-5 27 4 -1.8244 0.2838
-5 27 5 0.9927 0.0690
-5 27 6 3.4592 0.9433
-5 27 7 0.3713 0.8018
-5 27 8 5.9241 0.1963
-5 27 9 -0.8139 0.5888
-5 27 10 -2.0618 -0.7435
-5 27 11 -2.1893 0.1800
-5 27 12 8.0256 0.0534
-5 27 13 6.4309 -0.0278
-5 27 14 3.8456 0.4250
-5 27 15 2.1263 0.4369
-5 27 16 10.8954 -0.7608
-5 27 17 -6.7380 0.3807
-5 27 18 -3.3374 -0.0106
-5 27 19 4.1542 -1.1176
-5 27 20 -5.1963 -0.1657
-5 27 21 -8.6612 -0.2872
-5 27 22 -1.7615 -0.2137
-5 27 23 -10.4737 -0.5217
-5 27 24 0.2944 -0.0263
-5 28 1 -3.9121 -0.0280
-5 28 2 -2.1000 0.0521
-5 28 3 -11.0585 -0.5352
-5 28 4 4.5650 -0.2807
-5 28 5 9.3209 -0.2074
-5 28 6 -0.7053 0.0428
-5 28 7 4.9767 -0.0698
-5 28 8 4.2220 0.0557
-5 28 9 7.5387 0.6021
-5 28 10 -1.9818 -0.1566
-5 28 11 -2.4048 -1.0881
-5 28 12 -7.1844 -1.0702
-5 28 13 6.7949 0.5413
-5 28 14 3.4608 -0.3420
-5 28 15 17.2518 -0.1692
-5 28 16 4.5089 0.6318
-5 28 17 11.4131 0.1345
-5 28 18 9.0343 0.3094
-5 28 19 0.3685 -0.4514
-5 28 20 -0.2740 0.1445
-5 28 21 2.6303 -0.7679
-5 28 22 -0.8038 -0.3811
-5 29 1 9.2933 -0.8423
-5 29 2 -10.3971 -0.6230
-5 29 3 -4.1407 0.3633
-5 29 4 4.5463 0.5609
-5 29 5 -4.1603 0.2174
-5 29 6 10.0152 0.8260
-5 29 7 7.1934 -0.0851
-5 29 8 2.8651 0.9747
-5 29 9 4.3122 -0.4652
-5 29 10 0.5507 0.0322
-5 29 11 -1.2115 0.8836
-5 29 12 -3.8250 0.5135
-5 29 13 -8.1799 -1.7055
-5 29 14 -1.9309 0.8742
-5 29 15 2.2827 -0.2803
-5 29 16 11.5986 0.6045
-5 29 17 9.6733 -0.2200
-5 29 18 6.9910 0.8185
-5 29 19 10.1068 -0.3393
-5 29 20 8.3564 1.1355
-5 29 21 9.8404 -0.8463
-5 30 1 1.5785 -0.5797
-5 30 2 -0.6296 -0.8126
-5 30 3 5.6203 -1.1882
-5 30 4 -15.6721 0.2532
-5 30 5 1.6931 0.4581
-5 30 6 0.8649 0.4706
-5 30 7 -0.0363 0.6873
-5 30 8 8.0750 0.7561
-5 30 9 3.0667 0.0295
-5 30 10 4.7769 0.6376
-5 30 11 -3.5409 -1.7434
-5 30 12 -2.7979 0.5734
-5 30 13 -4.8066 1.7140
-5 30 14 -8.0126 0.6334
-5 30 15 -6.6252 -1.2982
-5 30 16 -2.8920 1.1649
-5 30 17 -2.6756 -0.1648
-5 30 18 1.6225 0.7751
-5 30 19 -5.0582 -0.3231
-5 30 20 10.1144 1.4438
-5 31 1 -0.9387 0.4902
-5 31 2 4.7022 -1.6341
-5 31 3 -2.6737 0.0173
-5 31 4 5.1280 -0.9312
-5 31 5 3.8939 -0.5911
-5 31 6 -9.5899 0.3570
-5 31 7 4.9097 0.3242
-5 31 8 -4.3143 0.8259
-5 31 9 16.2415 -0.4851
-5 31 10 -1.9880 0.1745
-5 31 11 3.7663 0.3564
-5 31 12 3.4462 -0.1972
-5 31 13 3.5241 -2.2484
-5 31 14 -4.4621 2.2205
-5 31 15 -0.2200 1.0474
-5 31 16 -0.2361 1.1740
-5 31 17 4.2749 -1.7957
-5 31 18 -6.2899 0.4526
-5 32 1 2.3917 -0.2122
-5 32 2 -11.4655 0.5047
-5 32 3 -4.6351 0.3145
-5 32 4 -9.2796 -0.4429
-5 32 5 1.4342 0.7563
-5 32 6 3.6576 0.0656
-5 32 7 -8.6759 1.1953
-5 32 8 -1.0634 0.2624
-5 32 9 -2.0654 0.6127
-5 32 10 -0.2725 0.9073
-5 32 11 4.4002 -2.3821
-5 32 12 -0.0133 0.5753
-5 32 13 -4.2625 1.0570
-5 32 14 7.1106 -0.5559
-5 32 15 -2.3847 -1.4287
-5 32 16 2.3614 2.0734
-5 33 1 2.5601 1.5567
-5 33 2 4.5674 -0.4137
-5 33 3 -16.1040 -1.1519
-5 33 4 -10.4044 0.2595
-5 33 5 -5.4550 -0.1696
-5 33 6 -4.1970 -0.4150
-5 33 7 2.4906 0.4257
-5 33 8 1.3672 1.5271
-5 33 9 0.6001 0.7906
-5 33 10 2.3831 -0.7545
-5 33 11 -1.8241 -0.1079
-5 33 12 -3.5954 -0.9174
-5 33 13 6.7981 -3.7428
-5 33 14 -1.1170 1.1643
-5 34 1 19.0585 0.1118
-5 34 2 5.6203 -2.2463
-5 34 3 0.8894 1.2207
-5 34 4 -16.0036 -0.8310
-5 34 5 -6.3668 -1.7755
-5 34 6 -8.6995 1.1085
-5 34 7 -4.6918 0.9108
-5 34 8 -5.3939 -0.2433
-5 34 9 5.2114 1.4758
-5 34 10 0.5151 4.2494
-5 35 2 10.8999 0.9956
-5 35 3 3.6814 -2.0382
-4 0 2 -21.9608 -3.5687
-4 0 4 -0.6344 18.7587
-4 0 6 -17.2182 11.6412
-4 0 8 3.5499 -18.8802
-4 0 10 18.7012 -15.7506
-4 0 12 -7.3414 11.9451
-4 0 14 -6.0202 9.7972
-4 0 16 -7.5510 -2.4823
-4 0 18 3.4940 2.3397
-4 0 20 11.2760 -0.7222
-4 0 22 4.6175 -14.3488
-4 0 24 -0.4074 -1.2313
-4 0 26 -9.7463 19.8995
-4 0 28 -16.3396 5.7121
-4 0 30 -0.3950 -15.0060
-4 0 34 0.5652 7.0604
-4 0 36 -1.8599 4.9485
-4 1 1 -16.0859 -5.7638
-4 1 2 -6.6141 -4.3082
-4 1 3 10.6830 2.9607
-4 1 4 -7.6330 -0.8357
-4 1 5 -3.5365 14.4837
-4 1 6 -13.5218 7.7141
-4 1 7 0.3027 -1.8307
-4 1 8 -12.4516 5.7382
-4 1 9 13.5612 -14.8662
-4 1 10 3.2951 -4.3174
-4 1 11 8.9983 1.6934
-4 1 12 6.0208 -7.2565
-4 1 13 -10.4379 9.9629
-4 1 14 -2.7962 -0.4583
-4 1 15 -8.9959 -2.1898
-4 1 16 -0.8332 3.1637
-4 1 17 -8.0944 -2.3725
-4 1 18 -3.8898 3.8375
-4 1 19 9.3331 4.9004
-4 1 20 5.0905 2.9224
-4 1 21 4.6407 -3.4758
-4 1 22 8.5667 -2.7804
-4 1 23 -1.3494 -8.9712
-4 1 24 7.9243 -6.9570
-4 1 25 -2.6390 6.4946
-4 1 26 6.9160 -0.5352
-4 1 27 -24.0450 11.1764
-4 1 28 -8.3708 6.7420
-4 1 29 -6.2574 -6.0511
-4 1 30 -10.1360 4.2675
-4 1 31 -6.1930 -8.5758
-4 1 32 0.3637 -2.4491
-4 1 33 -5.0506 2.4089
-4 1 34 4.4502 -4.9513
-4 1 35 4.7359 4.2688
-4 1 36 0.7776 0.2713
-4 2 1 5.9374 -0.1923
-4 2 2 0.2832 -4.0128
-4 2 3 -9.7452 -3.1079
-4 2 4 14.1184 0.4935
-4 2 5 5.6874 2.5305
-4 2 6 -6.5155 1.4462
-4 2 7 -24.6560 6.7111
-4 2 8 -11.1318 -2.2975
-4 2 9 -6.3747 0.5367
-4 2 10 5.2612 -0.5943
-4 2 11 6.8561 -5.4723
-4 2 12 -4.3398 2.3881
-4 2 13 4.0695 -1.4963
-4 2 14 -8.9493 -1.0997
-4 2 15 -0.0815 1.4436
-4 2 16 -7.2905 -2.3365
-4 2 17 -9.4734 0.8131
-4 2 18 -4.2028 0.8661
-4 2 19 -4.3313 1.4600
-4 2 20 -0.5383 2.8083
-4 2 21 5.9620 1.4767
-4 2 22 2.8271 -1.0929
-4 2 23 0.5962 -3.1045
-4 2 24 -2.1416 -1.8613
-4 2 25 15.5446 -4.2208
-4 2 26 2.3421 1.2657
-4 2 27 -2.7084 2.5449
-4 2 28 0.5728 0.2268
-4 2 29 -8.9513 4.4957
-4 2 30 -7.3292 -1.8912
-4 2 31 12.0782 -1.3648
-4 2 32 -7.1189 1.1051
-4 2 33 1.3649 -3.1171
-4 2 34 -1.6216 1.2849
-4 2 35 5.8646 -1.8750
-4 2 36 3.3341 -1.3011
-4 3 1 10.7869 -4.4549
-4 3 2 -9.2527 -0.3362
-4 3 3 0.9883 -0.7538
-4 3 4 -3.9279 -0.3933
-4 3 5 12.9258 2.2393
-4 3 6 4.8588 -1.1103
-4 3 7 0.2216 0.1066
-4 3 8 -12.0410 -0.4696
-4 3 9 -23.0102 -2.4999
-4 3 10 -1.3221 0.6791
-4 3 11 -5.1902 0.7639
-4 3 12 23.4494 0.3065
-4 3 13 -14.0933 1.6748
-4 3 14 -2.5512 -1.5067
-4 3 15 -4.4820 -1.1033
-4 3 16 -2.4760 0.0000
-4 3 17 -5.1558 -0.5883
-4 3 18 -3.1759 0.9719
-4 3 19 -7.5320 1.3784
-4 3 20 -1.3182 -0.6507
-4 3 21 1.6189 -0.4224
-4 3 22 8.7101 -0.0280
-4 3 23 -5.5101 -1.9889
-4 3 24 6.3651 0.4662
-4 3 25 3.0404 0.4205
-4 3 26 -1.3775 -0.0507
-4 3 27 10.2560 1.6126
-4 3 28 -6.5495 -0.6206
-4 3 29 -6.8327 -1.2798
-4 3 30 3.1143 0.0936
-4 3 31 -2.2369 -1.3804
-4 3 32 -2.5847 0.9782
-4 3 33 3.9938 0.6763
-4 3 34 -4.3207 0.2189
-4 3 35 1.8882 1.0197
-4 3 36 -3.5148 -0.6784
-4 4 1 -7.1774 -0.5725
-4 4 2 -9.7205 -3.5154
-4 4 3 -9.3299 -0.5166
-4 4 4 7.1829 3.8193
-4 4 5 1.6771 0.5334
-4 4 6 8.7056 3.4702
-4 4 7 10.6220 1.3345
-4 4 8 0.6144 -4.2391
-4 4 9 -2.2841 0.4959
-4 4 10 -26.3872 -3.5620
-4 4 11 -0.1610 -1.3491
-4 4 12 -3.4345 3.6879
-4 4 13 4.0944 -1.3903
-4 4 14 7.9269 1.7567
-4 4 15 -11.0922 -0.1010
-4 4 16 -6.5885 -1.9206
-4 4 17 -5.8971 1.4514
-4 4 18 -2.8909 0.8531
-4 4 19 -4.5228 1.3291
-4 4 20 -4.6484 0.8212
-4 4 21 -3.8520 -0.0966
-4 4 22 -1.4705 -3.6679
-4 4 23 2.3779 -0.9935
-4 4 24 1.2333 -0.9962
-4 4 25 -4.4529 -1.0926
-4 4 26 6.9604 4.3165
-4 4 27 -0.1937 0.2295
-4 4 28 -7.2844 1.4399
-4 4 29 6.1615 1.2730
-4 4 30 -5.6479 -4.0475
-4 4 31 8.2927 0.4699
-4 4 32 5.2667 -1.2693
-4 4 33 3.3352 0.2007
-4 4 34 0.4452 1.9127
-4 4 35 0.3549 -0.5328
-4 4 36 5.1905 0.7376
-4 5 1 0.5670 -3.0108
-4 5 2 -11.2491 -1.9159
-4 5 3 -3.6739 -0.5384
-4 5 4 -19.0901 -1.4714
-4 5 5 8.2259 2.3303
-4 5 6 4.6724 2.2232
-4 5 7 5.2854 0.2858
-4 5 8 21.7644 2.5464
-4 5 9 -2.7685 -1.9114
-4 5 10 0.1219 -2.0893
-4 5 11 -3.3977 0.9727
-4 5 12 -3.6538 -2.3193
-4 5 13 12.1754 1.3275
-4 5 14 3.5999 0.2488
-4 5 15 12.7135 -1.1576
-4 5 16 5.6055 1.0589
-4 5 17 -9.8084 -0.5876
-4 5 18 -0.6037 1.0312
-4 5 19 -0.4236 1.5929
-4 5 20 -3.1277 1.1185
-4 5 21 0.6354 0.4976
-4 5 22 3.9059 -0.4867
-4 5 23 4.8101 -1.2548
-4 5 24 -1.0063 -2.7228
-4 5 25 12.2924 0.4343
-4 5 26 1.0810 -1.0356
-4 5 27 5.5439 1.2023
-4 5 28 -0.3921 2.4903
-4 5 29 -5.1411 -1.2389
-4 5 30 -2.6072 1.2958
-4 5 31 4.9949 -1.2538
-4 5 32 -1.0995 -0.8856
-4 5 33 10.0217 1.1290
-4 5 34 -3.4189 -0.9866
-4 5 35 -0.2459 1.5476
-4 6 1 7.7836 0.7665
-4 6 2 4.6490 -2.2910
-4 6 3 -15.3490 0.2544
-4 6 4 6.6316 0.9976
-4 6 5 -7.5232 0.5870
-4 6 6 -8.1202 1.1542
-4 6 7 17.9690 0.4203
-4 6 8 16.4001 0.1805
-4 6 9 2.7953 0.3012
-4 6 10 10.6296 0.4473
-4 6 11 -11.3622 0.1203
-4 6 12 5.7746 0.7330
-4 6 13 -4.0899 -0.2310
-4 6 14 7.9178 -0.1661
-4 6 15 16.1058 -0.7137
-4 6 16 4.7670 -1.0065
-4 6 17 4.9400 1.0361
-4 6 18 5.1007 0.1618
-4 6 19 -7.9464 -0.0343
-4 6 20 1.7432 0.7404
-4 6 21 -5.7254 -0.5241
-4 6 22 2.5816 -0.2939
-4 6 23 -1.2617 0.1271
-4 6 24 4.0698 -0.2284
-4 6 25 1.2977 -0.0153
-4 6 26 2.4190 0.4355
-4 6 27 9.3669 -0.3734
-4 6 28 -6.3591 0.2631
-4 6 29 6.0710 0.3926
-4 6 30 -7.3478 -0.5394
-4 6 31 -2.6423 0.4542
-4 6 32 4.3370 0.5607
-4 6 33 1.1591 0.9016
-4 6 34 -1.9554 1.2904
-4 6 35 -2.6622 0.0447
-4 7 1 5.4976 -3.7179
-4 7 2 -8.3682 0.1459
-4 7 3 11.1694 -0.2660
-4 7 4 4.8787 0.1064
-4 7 5 -15.0323 2.2052
-4 7 6 -0.9887 0.0851
-4 7 7 -5.4506 -0.0772
-4 7 8 2.1169 -0.0986
-4 7 9 23.4808 -2.7888
-4 7 10 -2.0890 0.6291
-4 7 11 -0.9905 -0.1961
-4 7 12 -0.9374 0.4839
-4 7 13 -8.9080 2.6834
-4 7 14 5.1613 -0.8893
-4 7 15 3.7596 -0.5716
-4 7 16 7.6564 0.5870
-4 7 17 8.2153 -0.6408
-4 7 18 1.8601 0.8545
-4 7 19 7.1462 1.3490
-4 7 20 -8.1875 -0.4378
-4 7 21 -0.8814 -1.4066
-4 7 22 -1.2370 -0.5964
-4 7 23 0.0255 -1.9472
-4 7 24 -0.6612 0.5078
-4 7 25 1.9345 1.2755
-4 7 26 3.9314 -0.5376
-4 7 27 4.8006 2.1518
-4 7 28 6.4273 0.1702
-4 7 29 0.1411 -1.2497
-4 7 30 0.0091 0.1068
-4 7 31 7.6527 -1.9451
-4 7 32 -1.5182 0.8242
-4 7 33 6.9296 0.9132
-4 7 34 -1.3834 0.9869
-4 7 35 -1.4101 2.0999
-4 8 1 -7.1075 -0.6524
-4 8 2 1.6981 -1.5946
-4 8 3 7.0147 -1.0841
-4 8 4 -7.4268 1.6825
-4 8 5 9.5330 0.5160
-4 8 6 -2.1113 1.5643
-4 8 7 -13.2688 1.0560
-4 8 8 7.2775 -0.8027
-4 8 9 0.1986 0.2449
-4 8 10 5.0947 -1.6906
-4 8 11 13.9899 -1.7061
-4 8 12 -14.2202 1.5802
-4 8 13 -6.2148 -0.8691
-4 8 14 -5.3332 0.5976
-4 8 15 -4.0167 0.9715
-4 8 16 -3.3802 -1.4402
-4 8 17 -5.2897 0.5310
-4 8 18 9.1840 0.4528
-4 8 19 -3.8432 1.0689
-4 8 20 4.1183 0.4725
-4 8 21 -3.1224 0.3131
-4 8 22 -7.8948 -1.6888
-4 8 23 3.9487 -1.5151
-4 8 24 -2.7185 -0.4107
-4 8 25 -7.8977 -1.3142
-4 8 26 1.6667 1.5923
-4 8 27 1.4972 0.2545
-4 8 28 -2.8243 0.1374
-4 8 29 -0.9135 2.2442
-4 8 30 3.9672 -1.2427
-4 8 31 -13.1303 0.0983
-4 8 32 11.3729 -1.0863
-4 8 33 0.8393 -0.2297
-4 8 34 4.4161 0.6136
-4 8 35 -5.8872 0.6998
-4 9 1 -5.6735 -1.5165
-4 9 2 2.6819 -0.1154
-4 9 3 -5.7012 -0.5946
-4 9 4 5.6791 0.5524
-4 9 5 4.8260 0.4624
-4 9 6 -8.7435 -0.0187
-4 9 7 2.5602 0.3247
-4 9 8 -1.3550 0.3309
-4 9 9 3.6071 -0.2834
-4 9 10 11.7900 -0.0089
-4 9 11 -0.6275 0.2440
-4 9 12 6.7041 -0.8247
-4 9 13 7.8480 0.0222
-4 9 14 -7.9132 -0.0429
-4 9 15 1.1843 -0.5844
-4 9 16 -5.2841 0.0532
-4 9 17 0.6857 -0.2078
-4 9 18 -13.3243 0.5248
-4 9 19 4.3034 0.4127
-4 9 20 -0.9940 0.0893
-4 9 21 -10.4513 0.9440
-4 9 22 3.6357 -0.3784
-4 9 23 -1.3003 -0.2069
-4 9 24 -10.0182 -0.0887
-4 9 25 1.0338 0.1739
-4 9 26 -2.3171 -0.5042
-4 9 27 -6.0423 -0.1104
-4 9 28 5.7148 0.6583
-4 9 29 3.2961 -0.3388
-4 9 30 -10.6793 0.3482
-4 9 31 -1.6238 0.4045
-4 9 32 -2.9558 1.0619
-4 9 33 -1.8421 -1.0120
-4 9 34 4.9474 -1.2770
-4 9 35 -0.9933 1.3149
-4 10 1 4.4175 -0.0746
-4 10 2 -3.4083 -1.9829
-4 10 3 -1.2717 0.4899
-4 10 4 3.3000 1.1167
-4 10 5 -0.7711 0.0847
-4 10 6 -3.3247 1.3465
-4 10 7 -7.2134 -1.1648
-4 10 8 -5.3509 -0.8581
-4 10 9 10.8435 0.2365
-4 10 10 -3.9037 -0.6995
-4 10 11 10.9367 0.9020
-4 10 12 8.2593 0.9044
-4 10 13 -2.0339 -0.2855
-4 10 14 6.0908 0.5480
-4 10 15 7.3491 -0.5818
-4 10 16 2.8489 -0.6351
-4 10 17 -9.0744 0.7130
-4 10 18 4.2533 0.0925
-4 10 19 0.9139 -0.1478
-4 10 20 -7.7339 0.8225
-4 10 21 0.7159 -0.5735
-4 10 22 -5.0728 -1.2160
-4 10 23 0.8946 0.5818
-4 10 24 5.6963 -0.1565
-4 10 25 -5.5456 0.5834
-4 10 26 -8.9398 1.3140
-4 10 27 -0.5676 -0.5861
-4 10 28 8.5401 -0.0922
-4 10 29 -5.2082 -0.5653
-4 10 30 13.1240 -1.2556
-4 10 31 -13.0713 0.9693
-4 10 32 -4.1573 -0.7280
-4 10 33 -6.2729 0.3776
-4 10 34 2.7088 1.0483
-4 11 1 2.4785 -1.5421
-4 11 2 -2.9596 -0.4016
-4 11 3 -2.0307 -0.1789
-4 11 4 5.1375 -0.0386
-4 11 5 2.4645 2.4281
-4 11 6 -4.8309 0.2698
-4 11 7 -12.3270 0.5332
-4 11 8 -2.3744 0.0475
-4 11 9 -9.4606 -1.6847
-4 11 10 -2.0630 -0.4330
-4 11 11 7.2677 -0.1042
-4 11 12 -4.7658 -0.7655
-4 11 13 3.6739 1.3623
-4 11 14 4.2469 -0.2923
-4 11 15 6.3841 -0.6374
-4 11 16 -0.9670 0.3827
-4 11 17 5.8838 -0.5763
-4 11 18 -6.5738 0.5574
-4 11 19 4.3648 0.5510
-4 11 20 6.4507 -0.0773
-4 11 21 -8.6789 -0.6904
-4 11 22 0.3604 -0.0429
-4 11 23 1.4335 -1.4294
-4 11 24 5.5910 -1.1273
-4 11 25 -1.4441 1.3057
-4 11 26 5.4590 -0.6484
-4 11 27 -7.9493 1.7048
-4 11 28 -5.9940 0.5926
-4 11 29 13.9628 -0.8175
-4 11 30 8.2601 -0.2083
-4 11 31 1.1368 -1.4099
-4 11 32 -3.7489 0.0111
-4 11 33 -7.6411 -0.1774
-4 11 34 3.1799 -1.4384
-4 12 1 8.4518 0.0533
-4 12 2 5.6005 -0.7315
-4 12 3 2.9334 -0.2315
-4 12 4 3.6372 0.3769
-4 12 5 10.1021 0.3202
-4 12 6 3.8056 1.0795
-4 12 7 3.7128 0.7888
-4 12 8 -6.5358 0.3832
-4 12 9 -5.3031 0.2074
-4 12 10 2.2299 0.0102
-4 12 11 -2.3290 -0.4843
-4 12 12 -2.5527 -0.0307
-4 12 13 3.4733 -0.6956
-4 12 14 -1.0526 -0.1365
-4 12 15 6.3343 0.2625
-4 12 16 9.4057 -0.9229
-4 12 17 -7.3039 0.6456
-4 12 18 -1.5312 0.2704
-4 12 19 1.7243 0.7166
-4 12 20 -5.9315 0.4847
-4 12 21 6.6072 0.1420
-4 12 22 -2.4066 -0.1465
-4 12 23 2.6708 -0.3146
-4 12 24 4.5446 0.1725
-4 12 25 8.5166 -0.8812
-4 12 26 8.6406 -0.4487
-4 12 27 -9.9512 0.3150
-4 12 28 6.8831 -0.2588
-4 12 29 -6.5908 0.7587
-4 12 30 15.1890 -0.9470
-4 12 31 3.2414 0.6109
-4 12 32 4.1045 -1.8969
-4 12 33 -0.9351 -0.5848
-4 12 34 -2.5768 -0.8216
-4 13 1 -2.7114 -1.0292
-4 13 2 8.8121 0.7580
-4 13 3 -1.9855 0.3186
-4 13 4 2.7733 0.6468
-4 13 5 -0.0270 0.9774
-4 13 6 4.9499 -0.4405
-4 13 7 8.2204 0.9236
-4 13 8 -0.2161 -0.3511
-4 13 9 5.3225 0.2550
-4 13 10 -2.8879 0.9830
-4 13 11 1.0212 0.1866
-4 13 12 2.1929 0.2495
-4 13 13 -4.9135 0.1672
-4 13 14 0.8856 -0.6819
-4 13 15 11.3934 -0.9533
-4 13 16 5.3308 0.0055
-4 13 17 10.4136 -0.6589
-4 13 18 -3.0990 0.4387
-4 13 19 -2.7462 0.3752
-4 13 20 2.7796 -0.3174
-4 13 21 -8.4099 0.3043
-4 13 22 -0.5618 -0.4066
-4 13 23 2.3029 -0.4354
-4 13 24 4.1138 0.8123
-4 13 25 6.6890 1.0520
-4 13 26 7.4827 -0.1790
-4 13 27 3.5147 0.3347
-4 13 28 -2.8402 -0.5469
-4 13 29 -2.2887 0.1446
-4 13 30 5.0598 0.1913
-4 13 31 0.7887 -0.7332
-4 13 32 0.9474 1.3454
-4 13 33 -1.0596 -0.4198
-4 14 1 1.9947 -0.1213
-4 14 2 -4.7708 -1.0561
-4 14 3 7.1957 0.1742
-4 14 4 3.2744 0.7668
-4 14 5 -0.8022 0.6592
-4 14 6 4.3849 1.1595
-4 14 7 0.9777 -0.5783
-4 14 8 6.1083 -0.6523
-4 14 9 2.7397 0.2007
-4 14 10 6.5384 -0.7639
-4 14 11 6.1336 0.4885
-4 14 12 -3.5848 1.1697
-4 14 13 -0.4716 -0.1375
-4 14 14 -6.8640 0.5648
-4 14 15 1.7109 -0.1612
-4 14 16 12.1941 -0.7116
-4 14 17 4.0145 0.4378
-4 14 18 2.9366 -0.0091
-4 14 19 8.2495 -0.0631
-4 14 20 -6.0749 0.6430
-4 14 21 -6.5883 -0.0448
-4 14 22 -2.3013 -1.1789
-4 14 23 -7.2529 -0.2880
-4 14 24 -0.5180 0.0807
-4 14 25 1.3767 0.0793
-4 14 26 2.8577 1.3433
-4 14 27 1.7684 0.5300
-4 14 28 -4.8735 0.6324
-4 14 29 -0.0191 -0.0006
-4 14 30 3.2133 -1.7950
-4 14 31 -2.8535 1.1172
-4 14 32 3.5101 -0.3493
-4 14 33 -2.2417 0.0253
-4 15 1 -9.5629 -0.4303
-4 15 2 3.5872 -0.1570
-4 15 3 -3.9662 -0.5297
-4 15 4 -1.5256 0.3332
-4 15 5 -2.3508 0.4629
-4 15 6 0.9295 0.1172
-4 15 7 -4.8875 0.4656
-4 15 8 -3.8336 0.4630
-4 15 9 -1.9420 -0.7782
-4 15 10 0.7905 -0.4743
-4 15 11 -0.0622 -0.1942
-4 15 12 11.7287 -0.2099
-4 15 13 -9.0753 0.5908
-4 15 14 -9.6039 -0.1332
-4 15 15 -3.4217 -0.0897
-4 15 16 -2.0655 0.6451
-4 15 17 0.4748 -0.2376
-4 15 18 10.1878 0.5034
-4 15 19 6.2600 0.3304
-4 15 20 0.6966 0.1010
-4 15 21 2.4494 0.0921
-4 15 22 -2.7544 -0.2813
-4 15 23 -4.7202 -0.6103
-4 15 24 -1.4535 -0.7190
-4 15 25 -2.4106 0.0133
-4 15 26 6.5068 -0.6667
-4 15 27 -9.4137 0.2650
-4 15 28 -6.5686 0.6780
-4 15 29 0.5354 0.5096
-4 15 30 -4.8601 0.1466
-4 15 31 3.0654 -1.7590
-4 15 32 0.9115 -0.0140
-4 15 33 2.3275 0.2447
-4 16 1 1.8459 -0.2628
-4 16 2 -3.0542 0.0965
-4 16 3 1.5162 0.7192
-4 16 4 3.1235 0.4769
-4 16 5 6.2701 -0.1919
-4 16 6 -2.3225 0.5244
-4 16 7 -3.8897 -0.7903
-4 16 8 1.6657 0.5351
-4 16 9 -5.7000 0.0025
-4 16 10 -7.6929 -0.0485
-4 16 11 3.0701 0.1735
-4 16 12 -0.8938 -0.0415
-4 16 13 3.9632 -0.5476
-4 16 14 0.9620 0.2758
-4 16 15 -10.9396 -0.4945
-4 16 16 -15.5495 -0.7310
-4 16 17 -6.1604 0.5975
-4 16 18 0.9774 0.2879
-4 16 19 -3.2218 -0.2079
-4 16 20 5.6861 0.5301
-4 16 21 2.4126 -0.1066
-4 16 22 -1.9607 -0.1670
-4 16 23 -4.8462 0.1443
-4 16 24 0.3053 0.1392
-4 16 25 4.5800 0.4652
-4 16 26 -0.7277 -0.3966
-4 16 27 -2.0128 -0.6922
-4 16 28 -0.5402 0.1317
-4 16 29 -6.3028 -0.0124
-4 16 30 -12.3409 -1.0575
-4 16 31 2.9663 1.4778
-4 16 32 -1.5046 -1.0094
-4 17 1 3.2812 -0.5664
-4 17 2 -1.0139 0.0022
-4 17 3 -3.5760 -0.3134
-4 17 4 7.4347 0.6890
-4 17 5 6.1252 1.1471
-4 17 6 2.9406 -0.6577
-4 17 7 8.0916 -0.0412
-4 17 8 -1.5407 -0.3008
-4 17 9 -5.4358 -0.7613
-4 17 10 2.8307 0.6979
-4 17 11 -3.9145 -0.0984
-4 17 12 3.2487 0.0978
-4 17 13 8.8110 1.2501
-4 17 14 5.7092 -0.6087
-4 17 15 5.6430 -0.1213
-4 17 16 -0.2408 0.0491
-4 17 17 -8.5315 -0.3507
-4 17 18 -13.5753 -0.0728
-4 17 19 -0.6993 0.5794
-4 17 20 7.4665 0.2237
-4 17 21 -3.6174 -0.2549
-4 17 22 -1.4084 -0.0444
-4 17 23 -1.9783 -0.3931
-4 17 24 -5.6738 0.9162
-4 17 25 -0.7377 0.5088
-4 17 26 -1.7782 -0.0531
-4 17 27 5.3523 1.2981
-4 17 28 1.2917 0.2846
-4 17 29 -3.8762 -1.1053
-4 17 30 3.8716 1.6250
-4 17 31 -5.3595 0.5469
-4 17 32 -4.9130 -0.4026
-4 18 1 -2.4921 -0.4767
-4 18 2 -3.6277 -0.4738
-4 18 3 0.8555 -0.2202
-4 18 4 -1.1608 0.3824
-4 18 5 -10.5151 -0.2429
-4 18 6 10.0015 0.7419
-4 18 7 3.7684 0.0748
-4 18 8 -4.8468 -0.6079
-4 18 9 2.4549 -0.0561
-4 18 10 -7.0609 -0.6652
-4 18 11 -6.9658 -0.0459
-4 18 12 0.8355 0.1703
-4 18 13 -0.6368 -0.1674
-4 18 14 13.3095 0.2331
-4 18 15 9.2543 0.5861
-4 18 16 4.9708 -0.6285
-4 18 17 -1.0202 -0.0321
-4 18 18 0.6196 -0.3115
-4 18 19 -1.4277 0.2154
-4 18 20 -8.1883 0.0945
-4 18 21 9.2684 -0.2831
-4 18 22 6.1653 -0.3326
-4 18 23 -7.0715 -0.2457
-4 18 24 -0.6841 0.2378
-4 18 25 -7.7416 -0.7146
-4 18 26 -3.4797 0.5670
-4 18 27 -1.8201 -0.0504
-4 18 28 -2.5818 -0.0726
-4 18 29 8.0637 0.8613
-4 18 30 0.7082 0.5574
-4 18 31 5.6165 -0.2568
-4 19 1 -2.2986 -0.0351
-4 19 2 -0.0974 0.2256
-4 19 3 10.6408 -0.2617
-4 19 4 -5.7957 -0.0830
-4 19 5 5.6272 -0.0007
-4 19 6 -0.3924 -0.3537
-4 19 7 -7.6739 0.1384
-4 19 8 10.1133 -0.5072
-4 19 9 -1.5658 0.0717
-4 19 10 -4.6226 -0.2489
-4 19 11 -4.0547 -0.4024
-4 19 12 -12.3466 -0.1076
-4 19 13 0.1562 -0.4476
-4 19 14 2.7200 -0.8422
-4 19 15 6.1826 -0.0876
-4 19 16 8.3776 0.0382
-4 19 17 2.6313 -0.3732
-4 19 18 -0.1242 -0.3043
-4 19 19 -10.0013 -0.0254
-4 19 20 14.8771 -0.1560
-4 19 21 0.9255 0.6583
-4 19 22 -3.5382 -0.5055
-4 19 23 14.3953 -0.0353
-4 19 24 1.4461 0.1625
-4 19 25 1.7442 0.1115
-4 19 26 -14.7731 -0.2706
-4 19 27 -0.2871 -1.3195
-4 19 28 -8.3795 -0.4566
-4 19 29 1.7996 -0.6805
-4 19 30 3.4503 -0.3544
-4 20 1 -9.0530 -0.3526
-4 20 2 6.4119 -0.0339
-4 20 3 -7.8419 0.8592
-4 20 4 8.8222 0.3500
-4 20 5 -0.0659 0.0338
-4 20 6 -4.7956 0.7690
-4 20 7 2.3568 -0.6587
-4 20 8 -6.4056 0.1666
-4 20 9 -4.5405 0.4300
-4 20 10 8.2841 -0.7494
-4 20 11 -7.5308 1.2324
-4 20 12 -2.2312 -0.1341
-4 20 13 -12.2280 0.1526
-4 20 14 -0.8272 0.0768
-4 20 15 1.9443 -0.6924
-4 20 16 9.6918 -0.8566
-4 20 17 2.1594 0.3409
-4 20 18 -10.3911 0.0351
-4 20 19 4.9483 -0.4738
-4 20 20 -1.3866 -0.2527
-4 20 21 -0.9063 -0.1743
-4 20 22 11.9584 -0.1056
-4 20 23 3.9391 0.8057
-4 20 24 12.5069 -0.6088
-4 20 25 5.4654 0.6692
-4 20 26 12.0995 0.1603
-4 20 27 -6.6090 -0.4711
-4 20 28 -11.8402 -1.1279
-4 20 29 0.8657 -2.0483
-4 20 30 0.9485 -1.4497
-4 21 1 1.8111 -0.6512
-4 21 2 -5.1492 -0.1899
-4 21 3 8.0726 -0.2527
-4 21 4 -1.6464 -0.0341
-4 21 5 0.8317 0.8532
-4 21 6 6.7535 -0.5434
-4 21 7 0.2941 0.1903
-4 21 8 -4.9144 -0.2360
-4 21 9 2.3092 -0.5506
-4 21 10 -7.8218 -0.0512
-4 21 11 4.7664 -0.0723
-4 21 12 1.0974 -0.0153
-4 21 13 -1.3476 0.6929
-4 21 14 -9.7051 -0.2504
-4 21 15 -4.2440 0.0236
-4 21 16 8.0799 -0.1725
-4 21 17 -4.9393 -0.7059
-4 21 18 0.0360 -0.4307
-4 21 19 -9.5168 0.2643
-4 21 20 -6.9752 0.2204
-4 21 21 -0.6256 -0.3720
-4 21 22 -0.6242 -0.4774
-4 21 23 5.3102 -0.3097
-4 21 24 -0.8818 0.5759
-4 21 25 14.6543 1.1240
-4 21 26 9.1164 -0.0732
-4 21 27 3.4125 0.4610
-4 21 28 2.3531 0.1594
-4 21 29 -7.9352 -1.4398
-4 22 1 -7.4878 -0.0129
-4 22 2 5.4964 -0.4733
-4 22 3 -7.7391 0.2623
-4 22 4 -3.4826 -0.3692
-4 22 5 2.1055 0.2515
-4 22 6 1.0551 -0.5432
-4 22 7 -1.9240 -0.2598
-4 22 8 4.1789 -0.1488
-4 22 9 -5.8088 -0.1565
-4 22 10 0.3906 -0.6046
-4 22 11 -1.0022 -0.3265
-4 22 12 4.7880 -0.3896
-4 22 13 -0.5678 0.3280
-4 22 14 2.3329 0.0866
-4 22 15 4.8606 -0.1880
-4 22 16 -2.5268 0.0648
-4 22 17 -1.9185 0.4864
-4 22 18 3.2150 -0.2557
-4 22 19 -3.9943 0.1427
-4 22 20 -10.2989 0.0844
-4 22 21 -0.6530 0.4817
-4 22 22 -1.9397 0.6244
-4 22 23 -3.2365 0.0034
-4 22 24 0.7231 -0.6067
-4 22 25 5.9347 0.0575
-4 22 26 -4.4236 1.5797
-4 22 27 14.0702 1.0284
-4 22 28 -4.8317 0.9957
-4 23 1 -3.6807 0.0795
-4 23 2 -4.3134 0.7025
-4 23 3 -3.0431 -0.0758
-4 23 4 1.9234 0.6466
-4 23 5 -6.9840 0.3023
-4 23 6 -6.8898 -0.4086
-4 23 7 0.7765 0.1806
-4 23 8 1.6798 -0.8052
-4 23 9 -6.2580 0.1318
-4 23 10 -6.0345 0.3828
-4 23 11 -5.7420 -0.6140
-4 23 12 3.0087 0.5619
-4 23 13 -3.1001 -0.6175
-4 23 14 2.4899 -0.3210
-4 23 15 -3.8711 -0.0386
-4 23 16 3.0295 -0.0272
-4 23 17 5.2642 -1.0017
-4 23 18 -0.5612 0.0242
-4 23 19 -14.0342 0.5174
-4 23 20 3.2537 -0.7356
-4 23 21 -3.4980 0.2557
-4 23 22 -7.0674 0.3446
-4 23 23 5.6646 0.2630
-4 23 24 4.4688 0.4184
-4 23 25 -9.0382 0.1915
-4 23 26 12.0746 -0.9758
-4 23 27 -3.4476 1.1008
-4 23 28 -3.6363 1.9991
-4 24 1 -0.3161 -0.3198
-4 24 2 -3.5019 -0.7284
-4 24 3 2.7351 0.5759
-4 24 4 -3.1457 0.2151
-4 24 5 0.5807 0.1651
-4 24 6 -0.3003 0.1996
-4 24 7 -0.0090 -0.4021
-4 24 8 -2.8385 -0.0753
-4 24 9 1.9569 -0.1250
-4 24 10 -2.0350 -0.4477
-4 24 11 -4.8145 0.4293
-4 24 12 -5.1941 0.4341
-4 24 13 -3.1491 0.0765
-4 24 14 3.7285 0.4204
-4 24 15 0.2484 -0.4406
-4 24 16 -1.1537 -0.4536
-4 24 17 3.0009 -0.0339
-4 24 18 -3.8014 -0.2589
-4 24 19 11.9890 -0.5133
-4 24 20 -6.2873 -0.5236
-4 24 21 -16.4245 0.7649
-4 24 22 3.8891 -0.8219
-4 24 23 7.5510 0.5076
-4 24 24 -10.4259 -0.1420
-4 24 25 14.3867 -0.1531
-4 24 26 -2.5072 -0.2514
-4 24 27 1.5857 -0.2345
-4 25 1 0.6564 0.2487
-4 25 2 1.0539 0.0744
-4 25 3 -1.6441 -0.0105
-4 25 4 3.3157 -0.3640
-4 25 5 1.8655 0.0049
-4 25 6 -4.5358 -0.0319
-4 25 7 -1.7023 -0.0000
-4 25 8 8.3460 -0.0975
-4 25 9 -1.1011 0.2804
-4 25 10 -2.3941 0.2272
-4 25 11 0.1413 0.0790
-4 25 12 -1.3435 0.5731
-4 25 13 -6.5341 0.3360
-4 25 14 -1.0995 0.5746
-4 25 15 -4.7250 0.5594
-4 25 16 13.3250 0.0373
-4 25 17 -7.2739 -0.0991
-4 25 18 8.2999 -0.1415
-4 25 19 5.1170 0.2144
-4 25 20 -4.0840 -0.3781
-4 25 21 7.2592 -0.1774
-4 25 22 -2.8415 0.2277
-4 25 23 -14.7370 0.4674
-4 25 24 11.1666 -0.3860
-4 25 25 -0.8237 -0.1940
-4 25 26 4.1943 -0.7190
-4 26 1 2.5063 -0.3147
-4 26 2 -3.2543 0.3603
-4 26 3 -0.0996 0.5965
-4 26 4 3.1581 -0.3550
-4 26 5 1.0294 0.1385
-4 26 6 -2.5105 -0.5723
-4 26 7 6.5284 -0.7919
-4 26 8 -3.1310 -0.4627
-4 26 9 -0.9762 -0.2454
-4 26 10 5.4611 0.3694
-4 26 11 3.5139 0.4241
-4 26 12 -2.8572 -0.4782
-4 26 13 0.0519 0.2538
-4 26 14 -11.8040 0.0910
-4 26 15 3.9348 0.0332
-4 26 16 -14.9960 -0.2338
-4 26 17 1.6066 0.1453
-4 26 18 7.2652 0.1206
-4 26 19 -2.1994 0.2754
-4 26 20 4.2664 -0.1850
-4 26 21 1.6562 0.1255
-4 26 22 -7.1646 1.0665
-4 26 23 8.1577 0.2541
-4 26 24 -6.7195 0.8456
-4 26 25 -3.6756 1.2239
-4 27 1 -0.9829 -0.2381
-4 27 2 -7.0968 -0.1996
-4 27 3 1.7922 0.0741
-4 27 4 2.9272 0.3786
-4 27 5 -5.3227 0.0533
-4 27 6 2.6351 -0.1671
-4 27 7 -1.3935 -0.2432
-4 27 8 5.0241 -0.2197
-4 27 9 -0.1408 -0.7392
-4 27 10 -3.0536 -0.4481
-4 27 11 -1.1836 0.1260
-4 27 12 10.3847 1.1694
-4 27 13 0.7065 -0.0521
-4 27 14 6.3892 -0.9111
-4 27 15 -7.4637 0.3395
-4 27 16 -6.4827 -0.4656
-4 27 17 -1.5209 0.0058
-4 27 18 -10.8365 -0.4742
-4 27 19 5.5929 -0.1879
-4 27 20 6.2295 -0.6202
-4 27 21 -6.7638 0.9735
-4 27 22 -0.8633 -0.1182
-4 27 23 -0.7328 -0.2019
-4 27 24 -6.9069 2.2985
-4 28 1 -10.9136 -0.3283
-4 28 2 -7.0993 0.2978
-4 28 3 1.9131 0.0397
-4 28 4 -3.1435 -0.3211
-4 28 5 5.1024 0.4569
-4 28 6 -6.8943 -0.0283
-4 28 7 -1.0072 0.1929
-4 28 8 2.0600 -0.7357
-4 28 9 -0.4185 0.6540
-4 28 10 -1.7162 0.3717
-4 28 11 0.2314 -0.0688
-4 28 12 -1.1844 -1.0223
-4 28 13 5.3773 1.4699
-4 28 14 6.6137 0.6762
-4 28 15 7.1461 0.1565
-4 28 16 2.7840 -1.5554
-4 28 17 -10.4812 0.9886
-4 28 18 -6.7291 -0.2284
-4 28 19 2.2555 -0.2762
-4 28 20 -8.1969 -1.1035
-4 28 21 -2.6921 -0.9557
-4 28 22 1.9828 -0.6542
-4 28 23 -15.0968 0.3728
-4 29 1 -3.6761 -0.4205
-4 29 2 -9.4383 0.0397
-4 29 3 -12.4949 0.0162
-4 29 4 10.8612 0.0096
-4 29 5 4.8184 -0.3241
-4 29 6 -0.8355 -0.5349
-4 29 7 1.7572 -0.8794
-4 29 8 -0.9106 -0.8380
-4 29 9 0.0513 -0.2082
-4 29 10 -3.4406 -1.9109
-4 29 11 0.2282 0.7561
-4 29 12 -4.6633 0.3641
-4 29 13 4.4545 -0.4922
-4 29 14 3.5372 -1.5979
-4 29 15 11.6962 1.2590
-4 29 16 2.1683 0.5512
-4 29 17 6.3507 0.5066
-4 29 18 3.1766 -0.6611
-4 29 19 2.2481 0.4654
-4 29 20 -2.7139 0.2136
-4 29 21 6.7586 -0.2697
-4 29 22 -13.7442 -2.4401
-4 30 1 3.1602 -0.3643
-4 30 2 -8.7077 0.2446
-4 30 3 0.7669 0.0029
-4 30 4 0.5029 1.2941
-4 30 5 -6.4560 0.7634
-4 30 6 9.0225 0.2845
-4 30 7 5.8995 0.2987
-4 30 8 0.8279 -0.0415
-4 30 9 -3.9097 -0.2846
-4 30 10 1.8441 -0.3262
-4 30 11 -2.3032 0.1063
-4 30 12 -3.0837 -1.1204
-4 30 13 -2.3848 1.9512
-4 30 14 1.7423 0.3939
-4 30 15 6.7999 -0.8287
-4 30 16 8.9544 -0.8652
-4 30 17 -2.0013 1.6435
-4 30 18 3.7357 1.2044
-4 30 19 3.4984 0.2438
-4 30 20 16.0215 0.8200
-4 31 1 -6.1386 -1.1054
-4 31 2 1.6437 0.0432
-4 31 3 6.3381 0.2985
-4 31 4 3.0346 0.8253
-4 31 5 4.8807 -0.0880
-4 31 6 3.3884 1.1732
-4 31 7 -5.7062 -0.1840
-4 31 8 1.7671 0.9253
-4 31 9 5.8224 -0.1983
-4 31 10 -2.8893 -0.4254
-4 31 11 -5.7283 0.5278
-4 31 12 -3.4370 1.1868
-4 31 13 -1.6297 0.3304
-4 31 14 -11.3880 0.2257
-4 31 15 3.1887 2.3540
-4 31 16 -8.9244 0.8683
-4 31 17 5.6863 -0.0740
-4 31 18 -10.1023 0.1512
-4 32 1 -8.8954 -1.6543
-4 32 2 -4.9156 -0.1727
-4 32 3 2.8465 -0.4630
-4 32 4 8.5420 0.7535
-4 32 5 16.2829 0.0423
-4 32 6 6.7860 0.1687
-4 32 8 0.6782 -0.4194
-4 32 9 -2.4935 -0.9651
-4 32 11 8.1949 -0.4574
-4 32 12 5.6867 -0.8186
-4 32 13 -2.4517 2.1510
-4 32 14 4.1192 2.0140
-4 32 15 1.0365 -0.6369
-4 32 16 4.4164 1.7134
-4 32 17 -5.6710 0.9566
-4 33 1 -12.0156 0.1942
-4 33 2 -11.6885 0.5255
-4 33 3 -13.6232 0.5494
-4 33 4 4.5149 1.0108
-4 33 5 8.4743 1.4796
-4 33 6 10.1281 1.0615
-4 33 7 7.5409 -0.5098
-4 33 8 2.6570 0.8859
-4 33 9 -4.8192 0.8248
-4 33 10 -4.4238 -1.6827
-4 33 11 -5.9022 -2.2940
-4 33 12 0.2168 1.2551
-4 33 13 4.7974 0.0428
-4 33 14 4.5703 -0.3815
-4 34 1 3.9389 -1.8508
-4 34 2 -7.1437 -1.6102
-4 34 3 -14.3058 -0.3580
-4 34 4 -8.9668 2.6873
-4 34 5 -1.0232 0.2192
-4 34 7 5.2060 1.8404
-4 34 8 4.0524 -0.4074
-4 34 9 4.8255 -1.6537
-4 34 10 -7.7875 0.7723
-4 34 11 -2.4651 -0.4879
-4 34 12 -5.9774 -3.6965
-4 35 1 10.7855 -1.5177
-4 35 2 -1.4477 -0.3324
-4 35 3 -4.9677 -0.6808
-4 35 4 -14.9039 -1.4434
-4 35 5 -1.6619 1.1470
-4 35 6 -8.6401 6.1451
-4 35 7 3.4675 0.0018
-4 35 8 10.2550 1.7560
-3 0 2 17.8105 13.7075
-3 0 4 20.0561 10.3849
-3 0 6 29.6120 -20.4783
-3 0 8 19.7172 -13.3333
-3 0 10 -5.5145 14.2643
-3 0 12 -22.5339 9.2905
-3 0 14 16.7656 -3.9340
-3 0 16 6.3557 1.7826
-3 0 18 5.2235 -2.2629
-3 0 20 -0.7261 -14.3244
-3 0 22 -13.4217 1.2011
-3 0 24 -11.4514 20.8293
-3 0 26 -16.8311 2.8156
-3 0 28 -3.4983 -17.6709
-3 0 30 10.6975 -5.4398
-3 0 32 -2.2422 7.6017
-3 0 34 -3.0590 3.7040
-3 0 36 -1.0620 -1.3035
-3 1 1 -43.1603 -0.5082
-3 1 2 -22.3704 2.0860
-3 1 3 23.2569 12.1657
-3 1 4 -4.9122 8.0151
-3 1 5 -18.8141 -4.4610
-3 1 6 -13.0495 5.1448
-3 1 7 13.1797 -15.0290
-3 1 8 11.1500 -5.5258
-3 1 9 2.5150 3.0681
-3 1 10 13.3394 -6.6046
-3 1 11 -21.7604 10.1742
-3 1 12 -7.0582 0.7313
-3 1 13 -0.7041 -3.0766
-3 1 14 -9.2235 4.2094
-3 1 15 4.2908 -2.0655
-3 1 16 5.3668 3.7126
-3 1 17 3.2474 4.8778
-3 1 18 4.9995 2.2431
-3 1 19 8.7286 -4.8299
-3 1 20 8.3875 -3.6339
-3 1 21 -3.7318 -8.5526
-3 1 22 6.2571 -6.5939
-3 1 23 0.9900 8.0560
-3 1 24 2.6517 0.7902
-3 1 25 -4.1963 10.6110
-3 1 26 -3.3880 7.5079
-3 1 27 -13.0991 -7.6548
-3 1 28 -13.3258 3.2652
-3 1 29 3.8892 -8.8235
-3 1 30 -1.5932 -3.6057
-3 1 31 -7.0622 4.8036
-3 1 32 6.8988 -3.9440
-3 1 33 -8.9880 3.4580
-3 1 34 1.7047 -0.4577
-3 1 35 3.4083 -2.5570
-3 1 36 0.7353 3.4278
-3 2 1 -22.1512 3.2419
-3 2 2 11.6860 3.5083
-3 2 3 1.1575 2.5847
-3 2 4 6.8515 2.8689
-3 2 5 3.9413 6.6080
-3 2 6 -2.7647 -0.7253
-3 2 7 -15.8973 -0.8280
-3 2 8 -9.6151 -0.2429
-3 2 9 32.2420 -5.4832
-3 2 10 2.7268 2.6738
-3 2 11 12.2657 -0.7082
-3 2 12 -13.8517 -1.4148
-3 2 13 -17.8092 2.3689
-3 2 14 -1.4830 -2.6355
-3 2 15 -0.8502 0.8804
-3 2 16 -6.4601 1.4295
-3 2 17 1.4469 1.7152
-3 2 18 2.5534 2.3813
-3 2 19 11.0616 0.9763
-3 2 20 2.7710 -1.0130
-3 2 21 13.0517 -3.5848
-3 2 22 -0.7102 -1.5044
-3 2 23 0.2689 -3.7193
-3 2 24 2.3223 1.6300
-3 2 25 9.6740 3.5186
-3 2 26 1.8830 0.2741
-3 2 27 -20.8600 4.8782
-3 2 28 -2.6625 -1.5590
-3 2 29 -13.0839 -1.3389
-3 2 30 -11.0785 1.5975
-3 2 31 0.9919 -2.5783
-3 2 32 -3.4333 1.9376
-3 2 33 -13.5196 -0.6653
-3 2 34 3.1137 -1.9339
-3 2 35 2.7572 0.4602
-3 2 36 1.3849 -1.6112
-3 3 1 27.4783 -0.0795
-3 3 2 0.0388 0.6139
-3 3 3 1.3583 3.2987
-3 3 4 -7.0300 -0.9869
-3 3 5 11.7787 -0.1569
-3 3 6 -16.7486 -0.8586
-3 3 7 -15.5390 -2.2025
-3 3 8 -15.4163 0.3718
-3 3 9 -21.3202 1.0470
-3 3 10 10.4012 -0.0942
-3 3 11 12.3573 1.9206
-3 3 12 -4.8490 -1.1171
-3 3 13 5.1611 -1.2910
-3 3 14 -20.1158 0.0152
-3 3 15 -9.0965 -0.6930
-3 3 16 -5.5484 0.8286
-3 3 17 0.6390 1.0412
-3 3 18 -4.5425 -0.6877
-3 3 19 -0.8374 -0.4239
-3 3 20 1.5944 -0.0539
-3 3 21 6.7081 -1.7447
-3 3 22 5.8936 1.0179
-3 3 23 -3.2908 1.4793
-3 3 24 2.7535 -0.2324
-3 3 25 10.9110 1.4468
-3 3 26 1.9346 -1.0520
-3 3 27 6.4289 -1.6161
-3 3 28 4.4849 0.0439
-3 3 29 -14.2380 -1.7966
-3 3 30 1.3456 0.8955
-3 3 31 1.7352 1.2097
-3 3 32 -8.8695 0.5850
-3 3 33 -2.8407 0.3739
-3 3 34 -0.1526 -0.6376
-3 3 35 -1.8757 -1.7405
-3 4 1 2.9348 0.2568
-3 4 2 6.5567 3.5965
-3 4 3 6.2853 0.1309
-3 4 4 20.5266 2.4674
-3 4 5 1.1169 0.7198
-3 4 6 1.2698 -4.6909
-3 4 7 9.2105 -0.0549
-3 4 8 -21.5899 -3.3908
-3 4 9 -9.6382 -1.6335
-3 4 10 -9.3771 4.0151
-3 4 11 -11.2723 -0.8507
-3 4 12 20.3069 1.4181
-3 4 13 -10.5103 0.1900
-3 4 14 1.7044 -2.1653
-3 4 15 -8.0950 1.2688
-3 4 16 -12.7905 1.0266
-3 4 17 -6.5084 0.4879
-3 4 18 1.2576 0.5593
-3 4 19 0.9195 -0.7549
-3 4 20 -1.4492 -3.4058
-3 4 21 8.0866 -1.3688
-3 4 22 1.7177 -0.0198
-3 4 23 -5.0896 -0.7770
-3 4 24 7.0589 5.2642
-3 4 25 -6.5430 0.4470
-3 4 26 5.0606 0.8481
-3 4 27 0.5319 0.8018
-3 4 28 -1.7362 -4.7909
-3 4 29 -3.9301 -0.4334
-3 4 30 6.5965 -0.6269
-3 4 31 -7.8585 -1.1532
-3 4 32 2.4499 2.9065
-3 4 33 -3.7207 -0.9618
-3 4 34 -2.8239 0.3191
-3 4 35 -0.9244 -0.2928
-3 5 1 -2.5127 -1.1870
-3 5 2 -14.2206 -0.1650
-3 5 3 8.1183 2.7767
-3 5 4 -1.1458 2.5096
-3 5 5 10.1748 -0.7753
-3 5 6 13.9768 1.4704
-3 5 7 -1.1788 -1.9432
-3 5 8 -2.4394 -2.7871
-3 5 9 -3.8253 0.6157
-3 5 10 -27.9170 -2.6214
-3 5 11 7.6275 1.0836
-3 5 12 -16.6748 0.7668
-3 5 13 4.2719 -1.5926
-3 5 14 6.3401 0.9750
-3 5 15 -7.6756 -0.4285
-3 5 16 -7.3563 1.1311
-3 5 17 -5.9775 1.2778
-3 5 18 -7.8708 0.7898
-3 5 19 -5.8888 -0.0072
-3 5 20 -3.5069 -0.6171
-3 5 21 4.3408 -1.7556
-3 5 22 -2.1734 -2.7152
-3 5 23 3.4178 0.8096
-3 5 24 -6.0830 -0.2503
-3 5 25 -0.7894 1.6639
-3 5 26 1.6371 3.0799
-3 5 27 -1.6116 -1.3334
-3 5 28 2.2899 1.3626
-3 5 29 -2.3999 -1.4284
-3 5 30 -2.8395 -2.2153
-3 5 31 7.1188 0.8741
-3 5 32 4.1531 -0.6676
-3 5 33 1.6954 0.3769
-3 5 34 -0.5366 0.2301
-3 5 35 4.6420 -0.4471
-3 6 1 -2.5105 0.9632
-3 6 2 -7.8743 0.2612
-3 6 3 -3.9979 0.3561
-3 6 4 -21.0248 0.2389
-3 6 5 7.1082 0.7649
-3 6 6 -9.2224 -0.2480
-3 6 7 25.0044 0.0892
-3 6 8 14.7913 -0.0135
-3 6 9 -16.8412 0.0496
-3 6 10 2.7310 0.4655
-3 6 11 -9.3383 -0.2972
-3 6 12 -7.1157 -0.6131
-3 6 13 5.4573 -0.6890
-3 6 14 -5.0602 -1.0066
-3 6 15 8.4799 0.8884
-3 6 16 -0.4066 0.7027
-3 6 17 -3.4713 0.5999
-3 6 18 -0.0599 0.8474
-3 6 19 -6.3257 -0.3798
-3 6 20 -0.0479 -0.4517
-3 6 21 -0.7610 0.6670
-3 6 22 7.0937 -0.3530
-3 6 23 1.1041 -0.3858
-3 6 24 5.3870 0.0962
-3 6 25 1.8130 -0.3314
-3 6 26 -1.1660 -0.1414
-3 6 27 4.7643 0.6779
-3 6 28 -1.4851 -0.6108
-3 6 29 -1.3847 -0.2370
-3 6 30 0.0932 0.2556
-3 6 31 -4.1022 0.0152
-3 6 32 1.4207 0.2423
-3 6 33 -0.2601 -0.5351
-3 6 34 1.3910 -0.2292
-3 6 35 0.1294 -0.1754
-3 7 1 2.9943 0.2769
-3 7 2 -8.7761 -0.6146
-3 7 3 -7.0177 2.7686
-3 7 4 12.6424 -0.5643
-3 7 5 -16.7628 0.1586
-3 7 6 -4.8668 -0.5554
-3 7 7 14.7413 -1.8627
-3 7 8 6.4317 0.2440
-3 7 9 20.0480 0.4646
-3 7 10 4.2592 0.0310
-3 7 11 -15.0177 2.2760
-3 7 12 6.6728 -0.8807
-3 7 13 -6.0014 -0.7459
-3 7 14 6.8868 0.0725
-3 7 15 3.7966 -1.1505
-3 7 16 0.5224 1.1488
-3 7 17 10.4121 1.3949
-3 7 18 2.5513 -0.5045
-3 7 19 1.2824 -1.1846
-3 7 20 -4.5011 -0.3039
-3 7 21 -0.9581 -1.7847
-3 7 22 3.3793 0.2212
-3 7 23 -1.4084 2.2897
-3 7 24 2.1776 -0.0184
-3 7 25 0.3562 1.4408
-3 7 26 4.1558 -0.3052
-3 7 27 3.7770 -1.2197
-3 7 28 2.3711 0.8845
-3 7 29 6.4422 -1.5018
-3 7 30 -7.8738 0.1843
-3 7 31 9.6004 0.6019
-3 7 32 -3.7324 0.3983
-3 7 33 1.3028 1.6400
-3 7 34 -8.2640 -0.6386
-3 7 35 2.0905 0.6485
-3 8 1 -0.3190 -0.8621
-3 8 2 -7.4314 1.0173
-3 8 3 9.2568 0.0919
-3 8 4 -12.3346 0.6529
-3 8 5 -10.2714 0.6302
-3 8 6 3.6528 -1.4333
-3 8 7 -9.3848 -0.4549
-3 8 8 8.7370 -1.2404
-3 8 9 7.1576 -1.6922
-3 8 10 0.5534 1.3657
-3 8 11 10.2851 -0.8088
-3 8 12 -2.6392 1.0110
-3 8 13 -9.4415 0.9649
-3 8 14 7.0068 -1.4631
-3 8 15 -3.6192 0.7309
-3 8 16 -0.4323 1.0136
-3 8 17 -3.3823 0.4864
-3 8 18 12.4473 0.7638
-3 8 19 1.2739 0.2226
-3 8 20 0.0820 -1.3994
-3 8 21 5.2511 -1.6978
-3 8 22 -1.9757 -0.1434
-3 8 23 1.8607 -0.8678
-3 8 24 0.4030 1.7238
-3 8 25 -1.9434 0.8174
-3 8 26 -3.3447 -0.0785
-3 8 27 9.3001 1.3079
-3 8 28 3.7546 -1.5511
-3 8 29 2.5489 -0.0269
-3 8 30 7.1441 0.0903
-3 8 31 2.2380 -0.4966
-3 8 32 3.8818 1.1031
-3 8 33 6.2201 -0.4651
-3 8 34 -3.9350 1.9856
-3 8 35 -2.7683 1.4467
-3 9 1 -9.6177 -0.4269
-3 9 2 8.9770 0.5600
-3 9 3 -1.6890 0.9204
-3 9 4 -0.7951 0.4480
-3 9 5 2.4217 0.3738
-3 9 6 -5.8016 -0.0650
-3 9 7 -3.2437 -0.1959
-3 9 8 10.6362 -0.0793
-3 9 9 -5.3641 -0.1654
-3 9 10 9.6342 -1.0233
-3 9 11 -2.8779 -0.2845
-3 9 12 -8.5929 -0.2778
-3 9 13 3.5158 -0.8769
-3 9 14 1.9638 0.5754
-3 9 15 -6.2703 0.1667
-3 9 16 -9.8006 0.4905
-3 9 17 -0.1471 0.5351
-3 9 18 -3.3894 0.1302
-3 9 19 -2.0984 0.4879
-3 9 20 7.9501 -0.5330
-3 9 21 -0.9542 -0.5639
-3 9 22 4.0513 -0.4459
-3 9 23 7.1595 -0.1694
-3 9 24 -6.6416 0.1765
-3 9 25 -8.4798 -0.0215
-3 9 26 -0.5697 0.2119
-3 9 27 -2.6012 -0.1841
-3 9 28 -5.0963 0.4570
-3 9 29 12.7722 0.1643
-3 9 30 -9.6453 -0.0705
-3 9 31 6.2336 0.8983
-3 9 32 5.3216 -0.3540
-3 9 33 4.0949 0.6340
-3 9 34 -3.2865 -0.8918
-3 9 35 2.2170 1.6682
-3 10 1 -0.7682 0.4618
-3 10 2 -3.6507 0.8575
-3 10 3 -1.1108 0.0377
-3 10 4 6.0003 1.6572
-3 10 5 -4.3097 -1.3536
-3 10 6 -5.3933 -0.8171
-3 10 7 3.4962 0.0748
-3 10 8 0.5358 -0.4177
-3 10 9 6.1917 0.5368
-3 10 10 7.1028 1.0050
-3 10 11 -4.4921 -0.6946
-3 10 12 3.7492 0.2820
-3 10 13 -2.7747 -0.8163
-3 10 14 -1.5489 -0.9517
-3 10 15 1.0510 0.9914
-3 10 16 -1.3091 0.4826
-3 10 17 -12.8973 0.3112
-3 10 18 -4.0433 0.2817
-3 10 19 -3.6629 -0.7410
-3 10 20 -8.0339 -0.6957
-3 10 21 -5.2297 0.5288
-3 10 22 7.0144 -0.3946
-3 10 23 5.1201 0.6550
-3 10 24 -7.5058 1.6417
-3 10 25 4.0254 -0.6932
-3 10 26 -17.6539 0.4272
-3 10 27 -3.9928 -0.5513
-3 10 28 7.9391 -0.9876
-3 10 29 -4.3982 0.1917
-3 10 30 -2.6775 0.0059
-3 10 31 1.8528 1.2958
-3 10 32 -0.6067 1.2053
-3 10 33 4.1112 -0.8528
-3 10 34 4.0785 1.4682
-3 11 1 -5.5452 -0.7226
-3 11 2 -5.6519 -0.7052
-3 11 3 -0.4298 1.7646
-3 11 4 2.4030 0.4407
-3 11 5 -3.2457 0.2397
-3 11 6 -0.7013 0.1146
-3 11 7 -9.8933 -1.8044
-3 11 8 4.1844 -0.3518
-3 11 9 6.9305 0.5532
-3 11 10 -0.1507 -0.4650
-3 11 11 8.5917 1.6210
-3 11 12 -0.1129 -0.2092
-3 11 13 -3.7760 -0.5339
-3 11 14 9.5548 0.6528
-3 11 15 2.4735 -0.6919
-3 11 16 -6.2679 0.6555
-3 11 17 1.7168 1.0880
-3 11 18 0.1085 0.0340
-3 11 19 1.0467 -0.6428
-3 11 20 -1.9423 -0.4580
-3 11 21 -4.4902 -1.2670
-3 11 22 0.8761 -0.3249
-3 11 23 0.7212 1.0487
-3 11 24 10.3363 -0.2943
-3 11 25 -7.8776 1.3636
-3 11 26 -13.2628 0.8392
-3 11 27 2.0024 -0.8535
-3 11 28 -8.1954 0.8407
-3 11 29 9.5211 -1.9034
-3 11 30 3.0805 0.4217
-3 11 31 -5.2530 0.4917
-3 11 32 -3.0658 -0.4433
-3 11 33 2.8436 1.1832
-3 11 34 1.4041 0.0191
-3 12 1 7.6569 0.0076
-3 12 2 -4.7727 0.1389
-3 12 3 -3.1925 -0.3084
-3 12 4 3.9198 0.6905
-3 12 5 4.0496 0.1209
-3 12 6 -8.1999 0.3328
-3 12 7 -5.2043 -0.2589
-3 12 8 1.0140 -0.1379
-3 12 9 -10.3717 -0.8263
-3 12 10 7.1613 0.3071
-3 12 11 3.3296 -0.2328
-3 12 12 -5.9376 -0.2141
-3 12 13 5.8260 0.2809
-3 12 14 1.4025 -0.6545
-3 12 15 1.4064 0.3418
-3 12 16 5.0372 0.1124
-3 12 17 -9.7215 0.1502
-3 12 18 -1.7109 0.3283
-3 12 19 6.1254 -0.2597
-3 12 20 -2.3230 -0.4560
-3 12 21 2.1530 -0.8604
-3 12 22 -1.9357 -0.3796
-3 12 23 6.4655 -0.4557
-3 12 24 -0.0585 0.2259
-3 12 25 -0.0625 -0.4273
-3 12 26 -2.1396 -0.2901
-3 12 27 -14.4810 1.0901
-3 12 28 -4.9700 -0.4258
-3 12 29 11.8245 0.0256
-3 12 30 2.3322 0.1402
-3 12 31 5.6125 -0.4595
-3 12 32 0.1193 0.5210
-3 12 33 -0.7664 -1.5230
-3 12 34 5.1129 1.0339
-3 13 1 0.9308 -0.4588
-3 13 2 8.8280 0.6021
-3 13 3 3.3821 0.9189
-3 13 4 4.8504 -0.3314
-3 13 5 1.4282 0.4161
-3 13 6 2.8504 -0.1657
-3 13 7 5.5330 -0.0935
-3 13 8 -8.4183 1.0838
-3 13 9 3.6991 0.0021
-3 13 10 0.2785 0.7607
-3 13 11 -3.2514 0.2818
-3 13 12 2.4969 -0.7893
-3 13 13 -1.5150 -0.2939
-3 13 14 2.9707 0.1297
-3 13 15 10.2719 -0.2979
-3 13 16 -3.0790 0.3730
-3 13 17 -3.4792 0.3166
-3 13 18 3.9969 -0.4084
-3 13 19 -6.9319 0.0767
-3 13 20 3.1222 -0.2650
-3 13 21 2.9309 -0.7685
-3 13 22 1.7135 0.5739
-3 13 23 6.7149 -0.0337
-3 13 24 2.7638 -0.3208
-3 13 25 8.4131 0.0360
-3 13 26 -2.4549 -0.6746
-3 13 27 -11.8639 -1.0159
-3 13 28 1.7128 0.2844
-3 13 29 -6.2409 -0.5369
-3 13 30 9.4785 0.7966
-3 13 31 4.2639 0.8922
-3 13 32 1.2047 -1.2093
-3 13 33 6.2523 0.2821
-3 14 1 0.4373 0.2488
-3 14 2 -2.7188 0.9794
-3 14 3 2.3888 0.3172
-3 14 4 2.1559 1.2441
-3 14 5 3.0507 0.1211
-3 14 6 0.1142 -0.4540
-3 14 7 5.4453 0.7416
-3 14 8 0.4037 -1.0431
-3 14 9 5.8955 0.9528
-3 14 10 -0.4687 1.1406
-3 14 11 9.2461 -0.0004
-3 14 12 -8.2456 0.6040
-3 14 13 0.0987 -0.3376
-3 14 14 4.0810 -0.6961
-3 14 15 8.3562 0.3953
-3 14 16 4.4718 0.2260
-3 14 17 8.2049 -0.0791
-3 14 18 -9.2447 -0.0221
-3 14 19 5.7297 -0.5760
-3 14 20 1.0694 -1.0749
-3 14 21 -3.8964 0.0093
-3 14 22 6.1181 -0.4910
-3 14 23 1.0643 -0.3063
-3 14 24 8.7893 1.5313
-3 14 25 7.5890 -0.4768
-3 14 26 1.2902 -0.3040
-3 14 27 0.7835 0.8461
-3 14 28 -6.0907 -1.1024
-3 14 29 -2.0382 -0.4067
-3 14 30 4.0387 0.0094
-3 14 31 -6.7827 -0.2521
-3 14 32 4.1043 1.3641
-3 14 33 -4.5009 -1.6295
-3 15 1 0.2630 -0.0564
-3 15 2 -0.0096 -0.2964
-3 15 3 7.2147 0.6773
-3 15 4 -3.7091 -0.0936
-3 15 5 -0.8184 0.6715
-3 15 6 6.4035 0.0996
-3 15 7 4.1562 -0.2636
-3 15 8 1.5235 -0.0164
-3 15 9 7.5089 -0.0651
-3 15 10 7.8292 -0.3282
-3 15 11 6.2568 0.6968
-3 15 12 6.0727 0.1322
-3 15 13 -0.2068 -0.0463
-3 15 14 -8.4441 0.0506
-3 15 15 3.5681 -0.0335
-3 15 16 10.8210 0.7322
-3 15 17 -1.4034 0.7501
-3 15 18 5.2282 -0.1191
-3 15 19 3.5761 -0.1806
-3 15 20 -8.5072 -0.3644
-3 15 21 2.8680 -0.4653
-3 15 22 -0.0969 -0.8799
-3 15 23 1.0368 0.2210
-3 15 24 0.6996 -0.1698
-3 15 25 3.2433 -0.1968
-3 15 26 7.5336 0.6977
-3 15 27 -1.7897 -0.0603
-3 15 28 -1.3896 0.8299
-3 15 29 -0.1346 0.3271
-3 15 30 2.4812 0.1688
-3 15 31 -2.5564 0.3332
-3 15 32 5.1866 -0.9784
-3 15 33 -8.3848 1.1699
-3 16 1 -7.3476 0.7003
-3 16 2 4.7734 -0.0404
-3 16 3 -3.0971 0.1171
-3 16 4 -2.0915 0.7464
-3 16 5 1.7088 -0.7696
-3 16 6 -9.9451 -0.0152
-3 16 7 -4.5275 0.5319
-3 16 8 1.6073 -0.2027
-3 16 9 3.0309 0.4616
-3 16 10 -2.7018 -0.5701
-3 16 11 11.7009 -0.3141
-3 16 12 5.2811 0.1247
-3 16 13 -1.3993 -0.5704
-3 16 14 1.0463 -0.1669
-3 16 15 0.1877 0.2707
-3 16 16 -11.5179 0.4598
-3 16 17 2.0156 0.5615
-3 16 18 10.6888 0.9910
-3 16 19 1.5087 -0.3752
-3 16 20 -4.9939 0.1172
-3 16 21 2.4863 0.0945
-3 16 22 -1.3831 -0.6206
-3 16 23 -1.6810 0.2088
-3 16 24 4.1498 0.1111
-3 16 25 0.4199 -0.5166
-3 16 26 4.7674 -0.1913
-3 16 27 -5.7389 0.1488
-3 16 28 4.4391 -0.0493
-3 16 29 2.0572 1.3174
-3 16 30 -6.4173 0.1434
-3 16 31 0.2909 -0.0639
-3 16 32 2.6494 0.6074
-3 17 1 13.4876 -0.1054
-3 17 2 -3.9014 0.3725
-3 17 3 2.7702 1.2631
-3 17 4 6.7417 -0.6483
-3 17 5 7.5229 0.5414
-3 17 6 -3.1613 -0.4198
-3 17 7 0.5981 -0.8122
-3 17 8 -5.0404 1.0150
-3 17 9 -6.2571 -0.2181
-3 17 10 4.6702 0.5402
-3 17 11 2.5757 0.2138
-3 17 12 -1.2407 -0.6640
-3 17 13 8.8242 -0.2745
-3 17 14 -1.6059 0.0375
-3 17 15 -6.6972 -0.8505
-3 17 16 -10.4830 0.3298
-3 17 17 -3.7371 0.7623
-3 17 18 -8.2656 -0.1810
-3 17 19 -6.7836 0.0120
-3 17 20 10.7716 0.3366
-3 17 21 -8.3938 -0.7350
-3 17 22 -6.7722 0.2090
-3 17 23 -2.4554 0.5976
-3 17 24 -1.2798 -0.6531
-3 17 25 3.9359 0.8903
-3 17 26 -3.4369 -0.4291
-3 17 27 -3.8582 -0.1254
-3 17 28 5.5369 0.4629
-3 17 29 -4.1133 -0.8250
-3 17 30 -2.5279 0.4113
-3 17 31 0.3385 2.3597
-3 17 32 0.4728 -3.1971
-3 18 1 -1.5951 0.1268
-3 18 2 5.2249 0.1064
-3 18 3 2.9579 -0.0370
-3 18 4 4.9628 0.9973
-3 18 5 -2.1840 -0.1110
-3 18 6 7.9669 -0.4600
-3 18 7 8.8800 0.1938
-3 18 8 -5.8092 -0.2775
-3 18 9 0.6922 -0.0191
-3 18 10 -2.6887 0.7333
-3 18 11 -0.7495 -0.0442
-3 18 12 12.0259 0.4262
-3 18 13 3.4658 -0.0065
-3 18 14 7.5355 -0.1455
-3 18 15 3.9299 0.3046
-3 18 16 -2.0734 0.2569
-3 18 17 -8.8546 -0.1620
-3 18 18 -10.1212 0.5591
-3 18 19 10.8080 0.2908
-3 18 20 -12.1534 -0.0864
-3 18 21 -0.0789 -0.4902
-3 18 22 3.6916 -0.0968
-3 18 23 -12.9179 -0.1957
-3 18 24 -1.3200 0.9708
-3 18 25 -7.0428 -0.4084
-3 18 26 0.8903 -0.2274
-3 18 27 -1.4779 2.0669
-3 18 28 4.7286 -0.4577
-3 18 29 -7.7151 1.2283
-3 18 30 4.6636 1.1600
-3 18 31 -5.6811 0.6544
-3 19 1 -0.4983 -0.0726
-3 19 2 -5.9280 0.3726
-3 19 3 10.4322 0.0863
-3 19 4 -6.2853 -0.3449
-3 19 5 2.4981 0.1702
-3 19 6 3.7332 -0.1465
-3 19 7 -3.9292 0.2366
-3 19 8 2.3465 -0.0648
-3 19 9 4.4007 -0.1313
-3 19 10 -9.7498 0.5165
-3 19 11 -0.1933 -0.0064
-3 19 12 -7.7641 0.1365
-3 19 13 8.7735 -0.0495
-3 19 14 10.8246 0.1745
-3 19 15 6.0467 0.0770
-3 19 16 -3.8489 0.7037
-3 19 17 -5.4739 0.3333
-3 19 18 6.0325 -0.4073
-3 19 19 -13.8012 0.1552
-3 19 20 5.5336 0.5207
-3 19 21 8.1276 -0.1653
-3 19 22 -8.5625 0.0496
-3 19 23 0.2562 -0.3080
-3 19 24 0.6803 -0.4228
-3 19 25 -9.1823 -0.4055
-3 19 26 -10.6259 -0.1761
-3 19 27 -2.1206 -0.7114
-3 19 28 2.4010 0.2003
-3 19 29 4.3750 -0.0333
-3 19 30 -1.7697 1.8168
-3 20 1 -7.3213 0.7548
-3 20 2 3.2118 0.1118
-3 20 3 0.1869 0.0888
-3 20 4 3.3761 0.4282
-3 20 5 5.5709 -1.1582
-3 20 6 -2.1627 0.1856
-3 20 7 0.7615 -0.3211
-3 20 8 4.7396 -0.2374
-3 20 9 -6.4185 0.4504
-3 20 10 5.1243 -0.1072
-3 20 11 -2.9355 -0.1725
-3 20 12 -7.1490 0.3115
-3 20 13 -0.6759 -0.7158
-3 20 14 2.6640 -0.4486
-3 20 15 11.1986 0.0240
-3 20 16 4.3888 0.1889
-3 20 17 2.2097 -0.2172
-3 20 18 -14.2713 0.7236
-3 20 19 1.8394 -0.3870
-3 20 20 11.6022 -0.4357
-3 20 21 -5.6434 0.2820
-3 20 22 4.9904 0.4776
-3 20 23 5.0407 0.5719
-3 20 24 1.6561 0.6464
-3 20 25 -1.6522 -1.2450
-3 20 26 -7.5489 -0.3629
-3 20 27 -4.1934 0.0685
-3 20 28 -8.5495 -2.2812
-3 20 29 5.4034 0.2225
-3 20 30 9.3817 0.3695
-3 21 1 -6.9687 -0.5279
-3 21 2 -5.9089 0.8019
-3 21 3 1.4383 0.7225
-3 21 4 3.0784 0.1299
-3 21 5 -3.7636 0.2484
-3 21 6 0.2499 0.4686
-3 21 7 0.2346 -0.4047
-3 21 8 -8.4108 0.8698
-3 21 9 2.3766 -0.1964
-3 21 10 0.8875 0.2818
-3 21 11 -6.7195 0.7059
-3 21 12 -1.6017 0.2529
-3 21 13 -3.9865 0.0414
-3 21 14 -0.9702 0.1780
-3 21 15 0.3916 -0.4560
-3 21 16 4.4652 -0.1033
-3 21 17 0.8682 0.2426
-3 21 18 -6.4406 0.0612
-3 21 19 -1.3877 -0.4458
-3 21 20 -4.0007 0.3060
-3 21 21 5.2092 -0.6133
-3 21 22 7.6032 -0.3714
-3 21 23 1.6458 0.6873
-3 21 24 8.0855 -0.1427
-3 21 25 -1.1854 1.0095
-3 21 26 11.7994 0.2994
-3 21 27 -10.3452 -1.8245
-3 21 28 -2.8583 -1.1486
-3 21 29 3.2018 -2.2978
-3 22 1 -3.5173 0.4893
-3 22 2 0.9419 -0.0079
-3 22 3 2.2056 -0.1959
-3 22 4 -4.8986 0.3413
-3 22 5 6.3267 0.2378
-3 22 6 4.9869 -0.0710
-3 22 7 -3.4120 0.2186
-3 22 8 -3.2489 0.3034
-3 22 9 -0.2329 0.2539
-3 22 10 -2.6550 -0.1800
-3 22 11 8.4964 0.0185
-3 22 12 -2.6878 -0.2334
-3 22 13 -4.3513 0.2858
-3 22 14 -2.5230 0.1634
-3 22 15 4.1398 -0.0632
-3 22 16 6.9412 -0.1395
-3 22 17 -10.8247 -0.1499
-3 22 18 -5.4027 -0.2832
-3 22 19 -3.2661 -0.2791
-3 22 20 -4.1250 0.0799
-3 22 21 -2.6837 -0.5332
-3 22 22 3.8525 -0.2476
-3 22 23 4.4745 -0.3268
-3 22 24 -2.8353 -0.7616
-3 22 25 12.3200 0.2117
-3 22 26 -4.1320 -0.0721
-3 22 27 2.2999 1.5217
-3 22 28 3.2787 -0.8176
-3 23 1 -3.5952 0.1444
-3 23 2 -1.9584 0.9059
-3 23 3 -7.9245 0.0817
-3 23 4 3.1686 0.1373
-3 23 5 -0.5372 -0.0652
-3 23 6 -1.9077 -0.2071
-3 23 7 0.3443 -0.0951
-3 23 8 -1.8654 0.5432
-3 23 9 -8.4555 -0.2263
-3 23 10 0.0715 0.2956
-3 23 11 1.1676 -0.1688
-3 23 12 3.5058 -0.4057
-3 23 13 3.6395 0.1267
-3 23 14 -2.8563 -0.3016
-3 23 15 4.1412 0.0064
-3 23 16 2.0660 0.8660
-3 23 17 4.0170 -0.0002
-3 23 18 3.6679 0.0740
-3 23 19 -20.2287 0.2998
-3 23 20 -10.4180 0.0603
-3 23 21 4.8163 -0.2257
-3 23 22 -0.3585 1.2103
-3 23 23 -4.0401 -0.1660
-3 23 24 7.3537 -0.2664
-3 23 25 -2.6366 -0.6059
-3 23 26 1.6255 -0.0003
-3 23 27 0.2568 1.2434
-3 23 28 -5.8679 0.1969
-3 24 1 -5.1479 0.3460
-3 24 2 -3.3605 0.0982
-3 24 3 1.2922 0.1840
-3 24 4 -4.8374 0.8883
-3 24 5 -6.5081 -0.1142
-3 24 6 3.0100 -0.1830
-3 24 7 4.5668 0.4173
-3 24 8 -7.0058 -0.3572
-3 24 9 -2.4283 0.1307
-3 24 10 -7.5227 0.1274
-3 24 11 0.0636 -0.0530
-3 24 12 1.8153 0.1256
-3 24 13 0.1275 -0.7747
-3 24 14 0.5698 -0.2357
-3 24 15 3.3861 -0.1586
-3 24 16 -1.0678 -0.3155
-3 24 17 12.5296 -0.7284
-3 24 18 -3.5608 0.3738
-3 24 19 -2.5642 -0.2542
-3 24 20 -1.0936 -0.2095
-3 24 21 -17.1909 0.2543
-3 24 22 -4.1374 0.1129
-3 24 23 12.0506 0.4851
-3 24 24 -1.2079 0.8857
-3 24 25 3.5517 -0.1346
-3 24 26 0.9791 -0.0711
-3 24 27 -2.4547 0.0932
-3 25 1 1.0694 -0.0830
-3 25 2 8.5884 0.0858
-3 25 3 -0.5281 0.2146
-3 25 4 0.7903 -0.0284
-3 25 5 -2.4299 -0.2727
-3 25 6 0.3473 0.2432
-3 25 7 -7.5659 -0.2609
-3 25 8 8.0236 0.3495
-3 25 9 -4.0241 0.0430
-3 25 10 -1.5518 0.0165
-3 25 11 -4.4676 -0.4481
-3 25 12 -0.3385 0.5606
-3 25 13 -4.6243 0.2535
-3 25 14 3.9014 -0.1423
-3 25 15 -7.9978 -0.5447
-3 25 16 8.1256 -0.0216
-3 25 17 2.4388 -0.2681
-3 25 18 4.3636 -0.5979
-3 25 19 8.0419 -0.6810
-3 25 20 -10.8641 -0.8881
-3 25 21 -4.2969 0.3675
-3 25 22 1.6008 -0.2198
-3 25 23 -7.9659 -0.0340
-3 25 24 -0.1126 -0.1744
-3 25 25 13.3735 0.4813
-3 25 26 0.7838 -0.2819
-3 26 1 1.5241 0.1622
-3 26 2 5.1373 0.3995
-3 26 3 5.2559 -0.1026
-3 26 4 5.8460 -0.2638
-3 26 5 -0.4078 -0.3744
-3 26 6 -5.7947 -0.0465
-3 26 7 4.2759 -0.0178
-3 26 8 -3.0264 -0.4497
-3 26 9 -4.6357 0.4855
-3 26 10 2.6227 0.1714
-3 26 11 4.6237 0.6305
-3 26 12 3.1563 -0.2131
-3 26 13 0.2734 -0.7452
-3 26 14 -4.1397 1.0647
-3 26 15 -4.2916 0.3898
-3 26 16 2.5259 -0.5897
-3 26 17 -0.8554 -0.7682
-3 26 18 17.8480 -0.1900
-3 26 19 2.8451 -0.3651
-3 26 20 -2.0062 -1.0889
-3 26 21 3.4902 -0.0583
-3 26 22 -4.3260 -1.3418
-3 26 23 -2.5816 0.9519
-3 26 24 5.1819 -0.8163
-3 26 25 -3.4399 -0.5384
-3 27 1 4.5562 0.2469
-3 27 2 5.8159 0.0763
-3 27 3 4.1038 0.3959
-3 27 4 5.5345 -0.2875
-3 27 5 -1.5347 -0.0540
-3 27 6 3.4745 -0.4879
-3 27 7 -0.0565 -0.7561
-3 27 8 -1.4739 0.7550
-3 27 9 -5.2759 -0.3172
-3 27 10 -2.2919 0.0429
-3 27 11 -3.7698 -0.2039
-3 27 12 4.2887 0.8621
-3 27 13 0.9097 0.2936
-3 27 14 3.1919 -0.7671
-3 27 15 -6.3046 -0.5411
-3 27 16 -14.5606 0.7325
-3 27 17 -0.6552 0.1854
-3 27 18 8.8313 -0.3944
-3 27 19 5.4840 -1.2070
-3 27 20 9.2082 0.0144
-3 27 21 0.1873 0.2972
-3 27 22 -6.0024 0.9352
-3 27 23 8.1312 -0.5101
-3 27 24 -6.8195 -0.4229
-3 28 1 -1.9179 -0.0741
-3 28 2 3.2185 0.0530
-3 28 3 8.1991 -0.3614
-3 28 4 4.0305 -0.4769
-3 28 5 -7.6950 -0.2402
-3 28 6 -3.1413 -0.4658
-3 28 7 1.0417 -0.1261
-3 28 8 4.0809 -0.3540
-3 28 9 -4.2055 -0.3565
-3 28 10 -3.2520 0.7129
-3 28 11 -2.0299 0.1873
-3 28 12 1.9156 -0.3720
-3 28 13 0.9953 -1.1147
-3 28 14 4.2273 1.0788
-3 28 15 -3.6915 -0.6139
-3 28 16 -0.7815 -1.8033
-3 28 17 -7.8389 -0.4641
-3 28 18 -3.2313 0.1201
-3 28 19 4.3397 0.1948
-3 28 20 9.3741 -1.3637
-3 28 21 -4.0341 0.5876
-3 28 22 9.7575 0.1105
-3 28 23 -6.8428 1.2604
-3 29 1 -6.4884 0.0758
-3 29 2 -4.4171 0.2867
-3 29 3 0.1299 -0.1266
-3 29 4 -0.2498 -0.5534
-3 29 5 1.7340 0.1242
-3 29 6 -5.8478 -0.2752
-3 29 7 -6.9272 -0.0966
-3 29 8 0.7582 0.2711
-3 29 9 -1.8624 0.4754
-3 29 10 3.9011 0.6799
-3 29 11 -4.0288 -0.2397
-3 29 12 1.6198 1.1040
-3 29 13 -1.6837 0.7129
-3 29 14 5.9098 -1.0432
-3 29 15 -0.2978 -0.4535
-3 29 16 -12.4851 -0.1581
-3 29 17 -2.3349 -0.0368
-3 29 18 -1.9363 -1.9983
-3 29 19 7.8839 -0.7786
-3 29 20 -12.3220 0.1995
-3 29 21 7.7575 0.6656
-3 29 22 -4.1333 -1.6463
-3 30 1 1.0983 1.5118
-3 30 2 -3.3202 -1.2531
-3 30 3 -1.3780 -0.8739
-3 30 4 4.4707 -1.1305
-3 30 5 -8.8374 -0.8077
-3 30 6 -9.0614 -1.9382
-3 30 7 3.0037 -0.1777
-3 30 8 -2.6392 -1.0345
-3 30 9 -7.5833 -0.0659
-3 30 10 0.6823 -1.3440
-3 30 11 2.3388 0.9041
-3 30 12 1.2469 -0.9609
-3 30 13 1.1804 -0.6435
-3 30 14 11.7409 -0.1215
-3 30 15 -4.3660 -0.1584
-3 30 16 6.9929 -1.3619
-3 30 17 -11.4091 -0.1244
-3 30 18 4.0074 -1.2510
-3 30 19 -3.1944 -0.1007
-3 30 20 11.5418 -1.3394
-3 31 1 0.6262 0.5947
-3 31 2 -1.3671 -0.1496
-3 31 3 8.6262 1.5045
-3 31 4 1.7512 -0.9991
-3 31 5 -7.6109 -0.1556
-3 31 6 -0.1821 -0.8222
-3 31 7 -7.6640 -0.2855
-3 31 8 -8.2107 -0.2550
-3 31 9 3.6473 0.5798
-3 31 10 5.2844 -0.3336
-3 31 11 -3.7326 -0.1313
-3 31 12 -1.4901 -0.2002
-3 31 13 8.4480 0.7112
-3 31 14 2.2865 -1.9020
-3 31 15 9.4517 0.2111
-3 31 16 -2.4482 -0.7223
-3 31 17 -0.9276 0.7899
-3 31 18 1.6134 -1.2129
-3 31 19 2.6498 0.5914
-3 32 1 -5.2861 -0.5360
-3 32 2 1.1272 1.0297
-3 32 3 14.4426 -0.6770
-3 32 4 2.2242 0.2174
-3 32 5 7.1812 -0.4037
-3 32 6 -1.6195 -1.2631
-3 32 7 -10.0554 0.7629
-3 32 8 -5.6581 0.2882
-3 32 9 -6.3547 -0.4311
-3 32 10 -5.8091 0.1718
-3 32 11 -0.7233 2.6422
-3 32 12 0.3942 -0.5333
-3 32 13 -6.1593 0.5916
-3 32 14 -2.1273 0.7839
-3 32 15 5.4174 0.5281
-3 32 16 -7.1231 -0.3789
-3 32 17 -0.3064 0.5977
-3 33 1 -19.3604 1.3868
-3 33 2 -0.8782 -0.1018
-3 33 3 1.5696 0.9510
-3 33 4 12.0592 -0.6838
-3 33 5 14.6363 -1.1837
-3 33 6 0.9004 -0.4415
-3 33 7 4.7498 -1.1391
-3 33 8 -4.0349 -0.8866
-3 33 9 -2.4174 2.2183
-3 33 10 -1.8915 0.4894
-3 33 11 5.8145 -1.1633
-3 33 12 0.6742 0.9662
-3 33 13 0.4086 3.7825
-3 33 14 6.2092 -0.9956
-3 33 15 0.8202 1.5085
-3 34 1 -10.3825 -0.2477
-3 34 2 -12.6077 0.4189
-3 34 3 -5.7568 1.1266
-3 34 4 8.9080 1.2629
-3 34 5 5.8848 1.7742
-3 34 6 16.1217 -3.1841
-3 34 7 0.8477 -0.6646
-3 34 8 -0.5672 -0.2480
-3 34 9 -5.3770 -0.8974
-3 34 10 -2.1365 -0.3125
-3 34 11 -2.1031 3.6748
-3 34 12 -0.1653 0.2148
-3 35 1 -4.6464 -1.1328
-3 35 2 -9.2057 -1.6171
-3 35 3 -5.7237 0.5444
-3 35 4 -5.9692 1.2849
-3 35 5 10.6684 -0.9180
-3 35 6 5.7779 2.4670
-3 35 7 8.6758 0.2748
-3 35 8 5.8038 -5.8458
-3 35 9 -0.7882 -0.2545
-3 36 1 1.0706 -0.2768
-3 36 2 -3.4742 5.1996
-3 36 3 -4.3389 -0.7908
-3 36 4 0.4572 -0.6746
-2 0 2 85.5262 2.8382
-2 0 4 -0.8601 -21.1947
-2 0 6 8.0050 -11.3762
-2 0 8 -23.5856 16.3138
-2 0 10 -22.3588 8.1517
-2 0 12 11.5195 -5.3504
-2 0 14 26.6300 1.1400
-2 0 16 -3.1367 -3.4018
-2 0 18 -4.2253 -13.5850
-2 0 20 -1.8731 4.0225
-2 0 22 -14.1703 21.0100
-2 0 24 -6.6347 -0.4023
-2 0 26 0.3169 -19.3545
-2 0 28 2.8571 -3.2333
-2 0 30 3.2157 9.3513
-2 0 32 -11.0621 2.8421
-2 0 34 6.7989 -1.3507
-2 1 1 7.6468 5.3963
-2 1 2 -27.1321 1.7158
-2 1 3 50.1058 -5.3728
-2 1 4 30.4783 4.2073
-2 1 5 -13.5830 -13.8265
-2 1 6 18.2952 -7.0174
-2 1 7 7.3091 5.0468
-2 1 8 20.0690 -6.4075
-2 1 9 -12.2824 9.9785
-2 1 10 -4.8202 1.9646
-2 1 11 -9.6201 -4.2676
-2 1 12 -15.9477 4.7936
-2 1 13 31.1638 -2.0057
-2 1 14 7.8390 3.4267
-2 1 15 3.1532 4.8900
-2 1 16 16.1226 1.1180
-2 1 17 -2.9103 -5.4453
-2 1 18 0.6333 -4.6658
-2 1 19 -1.9770 -7.2861
-2 1 20 4.3849 -6.4630
-2 1 21 -15.7108 9.7203
-2 1 22 0.3178 1.6868
-2 1 23 -1.9712 9.8406
-2 1 24 -9.1626 8.0162
-2 1 25 -5.5602 -8.9714
-2 1 26 -6.2829 2.0617
-2 1 27 -0.3689 -7.9287
-2 1 28 -4.6776 -5.3690
-2 1 29 10.3373 6.1064
-2 1 30 6.3917 -4.4274
-2 1 31 -4.6798 3.7501
-2 1 32 -3.0511 -0.4573
-2 1 33 7.3750 -2.6269
-2 1 34 -6.2846 2.9982
-2 1 35 5.6603 -0.4948
-2 2 1 -133.8124 -0.1233
-2 2 2 -0.7137 3.1140
-2 2 3 6.5050 4.1414
-2 2 4 -0.3635 -1.4156
-2 2 5 -0.5118 -1.8618
-2 2 6 10.1024 0.7995
-2 2 7 -9.1719 -6.0463
-2 2 8 6.0689 2.2687
-2 2 9 15.7984 -0.0846
-2 2 10 10.5401 -1.5312
-2 2 11 -29.8374 2.5880
-2 2 12 11.7692 -2.2676
-2 2 13 -15.9796 1.0113
-2 2 14 2.5695 2.3711
-2 2 15 17.9911 1.3303
-2 2 16 6.2014 2.1017
-2 2 17 0.3149 0.7423
-2 2 18 7.7027 -1.2927
-2 2 19 3.9985 -4.1545
-2 2 20 3.2160 -1.3887
-2 2 21 3.8720 -2.9905
-2 2 22 3.6297 1.8473
-2 2 23 -1.8227 4.0418
-2 2 24 0.7330 -0.2235
-2 2 25 4.7592 4.5122
-2 2 26 -3.7965 -1.4991
-2 2 27 -12.9699 -2.0093
-2 2 28 -9.6550 1.6108
-2 2 29 1.6815 -3.1997
-2 2 30 -4.7421 1.3916
-2 2 31 -1.6139 0.3578
-2 2 32 5.4173 -1.9851
-2 2 33 -16.0766 0.3771
-2 2 34 4.0314 -1.0923
-2 2 35 7.0942 0.4635
-2 3 1 12.2462 6.2070
-2 3 2 18.5176 0.2756
-2 3 3 -27.7870 0.4109
-2 3 4 8.6115 1.1778
-2 3 5 14.8726 -1.3159
-2 3 6 16.5588 1.4015
-2 3 7 -14.5724 0.7795
-2 3 8 8.2944 0.4867
-2 3 9 10.1374 1.9758
-2 3 10 -1.2228 -0.6981
-2 3 11 25.1418 -1.4641
-2 3 12 -17.7924 0.0677
-2 3 13 -2.8582 -0.0245
-2 3 14 4.9688 0.9893
-2 3 15 -13.1457 1.4397
-2 3 16 6.2278 -0.9559
-2 3 17 13.4191 -0.7163
-2 3 18 0.6798 -0.4209
-2 3 19 1.4283 -1.2952
-2 3 20 1.8219 1.1377
-2 3 21 4.9450 1.7751
-2 3 22 0.8235 -0.2952
-2 3 23 3.2699 1.8929
-2 3 24 -0.0402 -0.8210
-2 3 25 10.3139 -1.6887
-2 3 26 -2.3569 -0.2019
-2 3 27 -2.3542 -0.6752
-2 3 28 -3.2688 0.6988
-2 3 29 -8.7376 1.8194
-2 3 30 -13.9929 0.1079
-2 3 31 6.4829 1.1707
-2 3 32 -14.0945 -1.5558
-2 3 33 -4.0026 -0.1408
-2 3 34 0.6703 0.2361
-2 3 35 -2.9573 -0.7271
-2 4 1 3.2540 -0.0255
-2 4 2 -0.8379 2.9384
-2 4 3 -0.3083 0.9725
-2 4 4 0.0191 -4.8388
-2 4 5 -8.6066 0.3216
-2 4 6 -20.5737 -2.5845
-2 4 7 -2.2114 -1.4736
-2 4 8 -7.6861 3.8484
-2 4 9 -19.1792 -0.4429
-2 4 10 13.4650 1.5090
-2 4 11 -16.4816 0.9031
-2 4 12 8.0033 -2.3339
-2 4 13 13.6009 1.3923
-2 4 14 -23.5363 1.2752
-2 4 15 -4.8826 0.5862
-2 4 16 -1.6891 -0.0596
-2 4 17 -7.9673 -1.1636
-2 4 18 5.0943 -3.7099
-2 4 19 1.7445 -1.1168
-2 4 20 -0.3230 0.2659
-2 4 21 0.5525 -0.1607
-2 4 22 2.1498 5.6600
-2 4 23 -5.8073 1.4794
-2 4 24 6.2306 -0.2292
-2 4 25 8.4570 0.9301
-2 4 26 3.2249 -4.9944
-2 4 27 6.9913 -0.0356
-2 4 28 0.7025 -1.0695
-2 4 29 -9.0711 -0.9152
-2 4 30 5.4373 3.1337
-2 4 31 -5.0597 -0.7852
-2 4 32 -10.9913 0.1739
-2 4 33 -3.4213 0.6541
-2 4 34 0.6954 -1.0440
-2 4 35 -5.3706 1.5874
-2 5 1 1.7415 3.0088
-2 5 2 14.4113 1.8861
-2 5 3 -1.5808 -0.6483
-2 5 4 33.3473 1.7412
-2 5 5 -0.7569 -2.3076
-2 5 6 23.7450 -2.8989
-2 5 7 -14.7928 0.5255
-2 5 8 -17.7444 -2.3960
-2 5 9 6.4358 0.8359
-2 5 10 -14.5096 1.1904
-2 5 11 -7.1765 -1.1041
-2 5 12 10.6106 1.0149
-2 5 13 -15.6150 -0.0332
-2 5 14 14.7105 1.0116
-2 5 15 -6.3250 1.7143
-2 5 16 -14.3053 0.6409
-2 5 17 0.2686 -0.8210
-2 5 18 1.0560 -1.4043
-2 5 19 -0.9593 -1.6855
-2 5 20 2.0970 -2.2530
-2 5 21 9.4228 0.6360
-2 5 22 -5.2877 0.4697
-2 5 23 -6.8244 1.7136
-2 5 24 0.8858 3.7397
-2 5 25 -6.8220 -1.1942
-2 5 26 5.9595 1.0401
-2 5 27 2.9528 -1.4014
-2 5 28 -1.2678 -2.2136
-2 5 29 -4.0962 1.4692
-2 5 30 -0.6416 -1.4035
-2 5 31 -7.1801 -0.4032
-2 5 32 -1.1546 -0.1034
-2 5 33 -0.5275 -1.7578
-2 5 34 -9.6149 0.2354
-2 5 35 3.9150 -0.3038
-2 6 1 -9.9539 -1.3991
-2 6 2 7.0800 2.3678
-2 6 3 14.0922 0.1269
-2 6 4 -8.3964 -0.0371
-2 6 5 7.4748 -0.8177
-2 6 6 9.7058 0.0842
-2 6 7 3.3142 -0.6386
-2 6 8 6.8882 -0.1206
-2 6 9 -22.9276 -0.5379
-2 6 10 -16.8342 -0.3663
-2 6 11 4.8242 -0.6415
-2 6 12 -18.9137 -0.7109
-2 6 13 9.2528 0.7041
-2 6 14 -2.1760 0.8030
-2 6 15 -7.6198 0.5828
-2 6 16 1.1154 1.0207
-2 6 17 -6.4586 -0.9070
-2 6 18 -10.1216 -0.4764
-2 6 19 -6.0987 0.1644
-2 6 20 0.3183 -0.3741
-2 6 21 3.2529 -0.1811
-2 6 22 -5.9138 0.6496
-2 6 23 4.0820 -0.4231
-2 6 24 -9.6936 -0.0763
-2 6 25 -3.1452 0.7369
-2 6 26 0.2951 -0.0627
-2 6 27 0.5562 0.3800
-2 6 28 3.9129 0.8069
-2 6 29 -4.8398 -0.2343
-2 6 30 -1.0190 0.8141
-2 6 31 -4.0219 -0.2665
-2 6 32 0.2827 -0.4015
-2 6 33 -11.0080 -1.2286
-2 6 34 7.8445 -0.2597
-2 6 35 -0.0683 0.1354
-2 7 1 -4.2300 3.3326
-2 7 2 -3.8679 -0.3754
-2 7 3 -4.6137 0.0520
-2 7 4 2.4847 -0.3145
-2 7 5 1.9688 -1.5622
-2 7 6 -8.8644 0.5625
-2 7 7 16.4192 0.3352
-2 7 8 -1.6625 -0.1321
-2 7 9 -1.1908 2.2182
-2 7 10 1.3482 -0.9146
-2 7 11 -22.5625 -0.5486
-2 7 12 -6.5356 0.1288
-2 7 13 -1.0955 -1.0347
-2 7 14 -6.7791 0.7868
-2 7 15 5.2714 1.5243
-2 7 16 -2.2784 -0.4205
-2 7 17 4.4309 -0.9207
-2 7 18 -2.3104 -0.4138
-2 7 19 -3.2386 -1.4141
-2 7 20 -1.1861 0.7348
-2 7 21 -0.9817 2.4062
-2 7 22 6.6290 -0.2552
-2 7 23 -3.9715 1.4644
-2 7 24 1.4342 -0.2815
-2 7 25 -1.7586 -2.2087
-2 7 26 0.9048 0.2882
-2 7 27 4.5248 -1.4872
-2 7 28 2.1424 0.2792
-2 7 29 -3.0563 1.3400
-2 7 30 -0.7668 -0.1790
-2 7 31 -1.3523 0.6962
-2 7 32 -7.2264 -0.9414
-2 7 33 -2.2086 -0.8811
-2 7 34 -5.8056 -0.6311
-2 7 35 -2.4657 -1.0987
-2 8 1 9.6499 -0.1745
-2 8 2 -10.7624 0.9192
-2 8 3 6.4864 0.6044
-2 8 4 -2.4343 -1.6076
-2 8 5 -6.8450 -0.2225
-2 8 6 1.0380 -1.5712
-2 8 7 8.0356 -1.3344
-2 8 8 -3.9929 1.1124
-2 8 9 14.5047 -0.3859
-2 8 10 -8.4008 0.3199
-2 8 11 -0.1803 0.9133
-2 8 12 1.6021 -1.3952
-2 8 13 -6.0044 0.7683
-2 8 14 -0.7805 0.3290
-2 8 15 -2.4200 0.2170
-2 8 16 0.3727 0.5622
-2 8 17 7.8546 -0.2279
-2 8 18 3.8876 -1.7912
-2 8 19 1.0413 -1.2874
-2 8 20 -4.5389 0.0969
-2 8 21 2.9734 -0.7388
-2 8 22 -2.6280 2.2580
-2 8 23 -3.4788 1.4680
-2 8 24 2.3727 -0.1032
-2 8 25 -6.2896 1.1302
-2 8 26 5.4598 -1.4632
-2 8 27 6.9192 -0.7244
-2 8 28 9.4732 0.1240
-2 8 29 0.4114 -1.2700
-2 8 30 4.2328 1.3989
-2 8 31 -2.9146 -0.4832
-2 8 32 3.0036 0.1822
-2 8 33 -3.7929 -0.5575
-2 8 34 -3.0067 -0.1641
-2 8 35 -1.8770 0.7567
-2 9 1 -5.6154 1.4470
-2 9 2 2.3670 -0.2662
-2 9 3 7.0162 0.3304
-2 9 4 -17.6351 -0.6902
-2 9 5 -3.1985 -0.2258
-2 9 6 -0.6905 -0.3293
-2 9 7 -4.1334 -0.3134
-2 9 8 5.6940 -1.1273
-2 9 9 -0.4128 -0.4052
-2 9 10 -0.1061 -0.3651
-2 9 11 3.0531 -0.7512
-2 9 12 -7.6679 0.3919
-2 9 13 0.4550 -0.1189
-2 9 14 6.9894 0.4444
-2 9 15 -4.8330 1.0768
-2 9 16 -6.4329 0.0578
-2 9 17 4.2092 -0.1559
-2 9 18 3.5443 -0.4655
-2 9 19 1.9038 -0.3958
-2 9 20 4.9540 -0.5400
-2 9 21 5.0991 -0.1825
-2 9 22 -2.7735 -0.0995
-2 9 23 2.5341 0.5150
-2 9 24 -2.1927 0.4294
-2 9 25 -8.8162 -0.0635
-2 9 26 5.5070 0.8149
-2 9 27 4.1244 0.0310
-2 9 28 6.6805 -0.4127
-2 9 29 8.6898 0.3341
-2 9 30 4.2181 -0.2775
-2 9 31 3.6942 0.1689
-2 9 32 3.7231 -0.5861
-2 9 33 -0.4073 -0.6202
-2 9 34 -1.3622 1.3412
-2 10 1 2.2294 0.2340
-2 10 2 5.8243 2.1945
-2 10 3 -1.7555 -0.5703
-2 10 4 3.1838 -0.5377
-2 10 5 3.3597 0.3561
-2 10 6 -8.9710 -0.8823
-2 10 7 5.3330 0.7274
-2 10 8 3.0922 0.6907
-2 10 9 -0.5858 -1.0533
-2 10 10 6.0851 -0.3933
-2 10 11 -7.8987 -1.2087
-2 10 12 -4.2465 -0.7675
-2 10 13 4.9545 0.1661
-2 10 14 -0.5478 0.3128
-2 10 15 -3.4272 0.2377
-2 10 16 3.0329 0.5629
-2 10 17 1.7887 -0.7605
-2 10 18 -1.6201 -1.0548
-2 10 19 -1.0441 0.4711
-2 10 20 2.8194 0.0660
-2 10 21 -1.1131 -0.0056
-2 10 22 7.3829 1.4955
-2 10 23 4.7365 -0.5143
-2 10 24 -10.3996 -0.2966
-2 10 25 -2.1317 0.3066
-2 10 26 -1.9115 -0.9714
-2 10 27 -0.7637 0.9832
-2 10 28 7.3875 0.0617
-2 10 29 0.7274 -0.0620
-2 10 30 -2.3060 0.4319
-2 10 31 7.6834 -0.6740
-2 10 32 2.2040 -0.6268
-2 10 33 -0.0089 -0.4903
-2 10 34 0.7899 -0.3481
-2 11 1 -2.5999 1.9690
-2 11 2 -7.1851 -0.4379
-2 11 3 4.9944 0.5142
-2 11 4 -4.0033 0.1703
-2 11 5 -7.7342 -1.4733
-2 11 6 3.3779 -0.1331
-2 11 7 2.0961 0.4851
-2 11 8 -1.6217 -0.2880
-2 11 9 7.2088 1.3789
-2 11 10 2.1702 -0.3065
-2 11 11 -4.5586 -0.4990
-2 11 12 -1.8081 0.1137
-2 11 13 -6.4920 -0.6677
-2 11 14 -0.6360 0.3401
-2 11 15 -1.7352 1.1069
-2 11 16 -8.1864 -0.2015
-2 11 17 -0.4994 -0.7271
-2 11 18 3.6925 -0.3944
-2 11 19 -1.6498 -0.7609
-2 11 20 -4.9690 -0.6631
-2 11 21 -4.3979 1.4366
-2 11 22 4.9494 0.3912
-2 11 23 -3.0318 0.9659
-2 11 24 0.9372 0.7118
-2 11 25 -4.6695 -1.0593
-2 11 26 -11.5733 0.8592
-2 11 27 6.2728 -0.5603
-2 11 28 6.6047 -0.2403
-2 11 29 -1.4538 0.8263
-2 11 30 3.1125 -0.3301
-2 11 31 -3.8148 0.9496
-2 11 32 0.4023 -1.0974
-2 11 33 4.2903 -0.1177
-2 11 34 0.8127 1.4518
-2 12 1 0.4254 -0.3079
-2 12 2 -3.9954 0.6487
-2 12 3 -7.2765 0.1171
-2 12 4 -3.6185 -0.4775
-2 12 5 -0.9987 -0.3011
-2 12 6 -7.0001 -0.5068
-2 12 7 -6.2502 -0.5168
-2 12 8 9.4296 -0.0722
-2 12 9 1.1609 0.1177
-2 12 10 3.1082 -0.1014
-2 12 11 2.8036 0.4018
-2 12 12 -2.4198 -0.4058
-2 12 13 -1.0278 0.3999
-2 12 14 3.1381 0.5876
-2 12 15 -8.6196 0.2462
-2 12 16 -0.8105 0.2824
-2 12 17 2.6918 -0.2095
-2 12 18 -1.2287 -0.5227
-2 12 19 10.2694 -0.5351
-2 12 20 1.9717 -0.3715
-2 12 21 1.7371 0.0151
-2 12 22 0.4145 0.2657
-2 12 23 0.9429 0.6966
-2 12 24 2.6913 0.0491
-2 12 25 -12.1721 0.7798
-2 12 26 -4.3142 -0.0522
-2 12 27 1.5445 0.4414
-2 12 28 -1.3432 0.2476
-2 12 29 13.5465 -0.3953
-2 12 30 0.5333 0.6851
-2 12 31 -0.0160 -0.9276
-2 12 32 -0.1874 -0.8727
-2 12 33 -3.2766 -0.3223
-2 13 1 6.8759 0.9571
-2 13 2 0.8935 -0.7203
-2 13 3 1.8309 0.2565
-2 13 4 3.7025 -0.6551
-2 13 5 -11.2397 -0.8529
-2 13 6 -2.1537 0.6094
-2 13 7 -5.4717 -0.9768
-2 13 8 1.8490 0.3893
-2 13 9 -6.4383 -0.2710
-2 13 10 10.1278 -0.3904
-2 13 11 -5.3989 -0.0391
-2 13 12 -0.5103 -0.0016
-2 13 13 2.1454 0.1346
-2 13 14 -0.6615 0.5817
-2 13 15 -4.5787 0.5593
-2 13 16 -5.0759 -0.4341
-2 13 17 -17.0672 -0.3302
-2 13 18 11.2141 -0.3043
-2 13 19 -1.1128 -0.6583
-2 13 20 2.3968 0.3905
-2 13 21 5.7554 -0.0054
-2 13 22 1.0458 -0.0946
-2 13 23 8.6218 0.4725
-2 13 24 -8.2207 -1.1831
-2 13 25 -1.5584 -0.3837
-2 13 26 -10.9576 0.4992
-2 13 27 -8.6944 -0.4247
-2 13 28 1.5342 0.2048
-2 13 29 9.5330 0.3389
-2 13 30 4.5870 0.3188
-2 13 31 10.8974 0.4812
-2 13 32 1.0708 -1.3722
-2 13 33 6.1897 -0.2317
-2 14 1 -5.2043 -0.4326
-2 14 2 9.6386 1.4803
-2 14 3 0.7564 -0.5830
-2 14 4 6.3839 -0.5466
-2 14 5 2.4975 0.2394
-2 14 6 -2.6770 -0.8314
-2 14 7 -3.6178 0.4065
-2 14 8 -3.1523 0.4361
-2 14 9 1.7137 -0.3492
-2 14 10 5.7570 0.5808
-2 14 11 -2.6243 -0.3124
-2 14 12 -0.8210 -0.6840
-2 14 13 -2.0403 0.6980
-2 14 14 8.9823 0.4657
-2 14 15 6.1063 0.2297
-2 14 16 -10.3080 0.2016
-2 14 17 1.8229 -0.7424
-2 14 18 -6.9754 -1.0137
-2 14 19 -0.5514 -0.0268
-2 14 20 11.6415 -0.2033
-2 14 21 1.7784 -0.1500
-2 14 22 8.1763 1.4588
-2 14 23 1.0317 -0.7651
-2 14 24 6.0543 -0.0774
-2 14 25 1.8330 -0.1493
-2 14 26 -12.2277 -1.4324
-2 14 27 -10.3559 0.6656
-2 14 28 -5.3186 -0.3910
-2 14 29 0.7731 -0.0879
-2 14 30 7.0333 1.2836
-2 14 31 6.4509 -0.7578
-2 14 32 3.0652 0.2948
-2 14 33 10.7150 0.0260
-2 15 1 1.7924 0.4439
-2 15 2 -2.3487 0.0997
-2 15 3 2.8327 0.3519
-2 15 4 5.7629 0.0761
-2 15 5 -7.3570 -0.6238
-2 15 6 8.3517 0.2820
-2 15 7 0.2587 0.0058
-2 15 8 -5.6221 -0.2344
-2 15 9 0.4884 0.3607
-2 15 10 5.0281 0.3304
-2 15 11 0.3405 -0.2156
-2 15 12 -0.3155 0.4394
-2 15 13 -1.4800 -0.2678
-2 15 14 1.8688 0.2385
-2 15 15 -0.8614 0.8904
-2 15 16 12.7725 -0.1612
-2 15 17 -2.2557 -0.2224
-2 15 18 -4.1822 -0.5983
-2 15 19 3.0251 -0.5986
-2 15 20 0.5617 -0.5542
-2 15 21 8.9734 0.3568
-2 15 22 7.6356 -0.4076
-2 15 23 5.3097 0.3117
-2 15 24 5.3693 -0.0249
-2 15 25 3.2202 -1.3270
-2 15 26 -0.8332 0.4420
-2 15 27 -3.4647 -0.7652
-2 15 28 -13.8335 -0.3829
-2 15 29 -6.5907 0.2014
-2 15 30 -2.0096 -0.4577
-2 15 31 1.7182 -0.3897
-2 15 32 8.9884 -1.0657
-2 16 1 -9.1460 -0.1762
-2 16 2 3.7893 0.5825
-2 16 3 5.7237 -0.9676
-2 16 4 -1.4766 0.3892
-2 16 5 4.2340 -0.0312
-2 16 6 4.4896 -0.2193
-2 16 7 -6.8805 0.3667
-2 16 8 7.2442 -0.2712
-2 16 9 5.2878 -0.0135
-2 16 10 -1.9033 -0.5435
-2 16 11 7.4120 -0.0203
-2 16 12 3.9618 -0.2247
-2 16 13 -1.6963 0.2600
-2 16 14 -1.8896 0.0944
-2 16 15 5.0021 -0.1881
-2 16 16 1.0115 0.3995
-2 16 17 -0.5879 -0.3500
-2 16 18 10.2126 -0.3884
-2 16 19 1.2260 0.0397
-2 16 20 -3.6096 -0.0853
-2 16 21 7.6987 0.0782
-2 16 22 5.2429 -0.1992
-2 16 23 10.1307 -0.7694
-2 16 24 0.1952 0.0103
-2 16 25 6.2427 -0.4970
-2 16 26 4.0602 -0.3549
-2 16 27 0.9115 0.0389
-2 16 28 -0.1876 0.7131
-2 16 29 -5.5823 1.1311
-2 16 30 -7.2044 1.6287
-2 16 31 -2.7806 -0.6602
-2 16 32 2.1381 -0.5073
-2 17 1 1.7412 1.0426
-2 17 2 -2.9379 -0.6300
-2 17 3 -8.5359 0.6728
-2 17 4 0.9509 -0.4554
-2 17 5 8.0755 -0.7729
-2 17 6 -7.1578 0.5858
-2 17 7 2.3763 -0.0341
-2 17 8 -2.6279 0.0974
-2 17 9 -4.8315 0.2012
-2 17 10 8.1272 -0.7606
-2 17 11 6.3628 -0.2855
-2 17 12 -3.2642 -0.3992
-2 17 13 2.4153 0.0145
-2 17 14 2.6445 0.0268
-2 17 15 -2.1969 0.5114
-2 17 16 -7.8312 -0.3365
-2 17 17 6.6787 -0.1534
-2 17 18 2.8768 -0.1073
-2 17 19 -4.6631 -0.3344
-2 17 20 4.0948 0.8195
-2 17 21 2.0839 0.6550
-2 17 22 2.3977 0.0430
-2 17 23 1.0896 0.6975
-2 17 24 5.9749 -0.7778
-2 17 25 5.1680 -1.0130
-2 17 26 -0.3153 0.8517
-2 17 27 2.1828 -1.0674
-2 17 28 1.9213 0.3549
-2 17 29 4.7684 0.5261
-2 17 30 -9.6005 1.9789
-2 17 31 -0.8701 -0.1899
-2 18 1 6.5151 -0.4061
-2 18 2 3.3073 0.5079
-2 18 3 -0.8153 -0.0965
-2 18 4 6.9050 -0.3115
-2 18 5 -2.2988 0.1631
-2 18 6 5.7194 -0.6209
-2 18 7 6.4094 -0.0582
-2 18 8 -2.3397 0.2839
-2 18 9 0.7730 -0.1681
-2 18 10 0.3007 0.0940
-2 18 11 -0.4754 -0.3669
-2 18 12 7.3940 -0.3930
-2 18 13 3.5832 -0.2269
-2 18 14 -6.4382 -0.0107
-2 18 15 -6.0784 0.0390
-2 18 16 0.7625 -0.0882
-2 18 17 -2.6323 -0.3047
-2 18 18 -7.1882 -0.8151
-2 18 19 5.1475 -0.1342
-2 18 20 -3.7366 -0.1040
-2 18 21 -3.2990 -0.0781
-2 18 22 -1.7944 0.7573
-2 18 23 1.6227 0.1293
-2 18 24 -4.8081 0.1212
-2 18 25 0.3679 0.3920
-2 18 26 -2.9318 -0.1897
-2 18 27 1.9772 0.0965
-2 18 28 5.5811 0.1204
-2 18 29 -8.0758 1.4210
-2 18 30 -3.4755 0.6905
-2 18 31 6.2467 1.6638
-2 19 1 -1.1441 0.0205
-2 19 2 1.2165 -0.2786
-2 19 3 3.2627 0.2459
-2 19 4 -1.4976 -0.1899
-2 19 5 -0.3909 -0.1289
-2 19 6 5.6240 0.1745
-2 19 7 1.3630 0.0068
-2 19 8 -1.6147 -0.1430
-2 19 9 7.3436 -0.1073
-2 19 10 0.1395 -0.0997
-2 19 11 2.0140 0.1479
-2 19 12 5.6561 -0.2022
-2 19 13 0.7776 0.1663
-2 19 14 8.2115 0.3428
-2 19 15 1.5455 0.2181
-2 19 16 -12.4829 -0.0232
-2 19 17 -3.2344 0.2235
-2 19 18 6.8993 -0.6155
-2 19 19 1.6275 -0.1350
-2 19 20 -8.6563 0.0158
-2 19 21 4.0034 -0.2424
-2 19 22 -2.4973 -0.2316
-2 19 23 -4.0142 0.1389
-2 19 24 2.9545 -0.2226
-2 19 25 -8.7556 0.3351
-2 19 26 -7.1755 1.0080
-2 19 27 0.4392 0.1364
-2 19 28 5.0059 1.4030
-2 19 29 -6.5483 0.2757
-2 19 30 -6.0425 3.0117
-2 20 1 3.4888 0.3171
-2 20 2 -1.0475 0.4220
-2 20 3 2.1962 -0.6682
-2 20 4 -8.3351 -0.3309
-2 20 5 6.3676 0.2606
-2 20 6 0.9395 -0.4933
-2 20 7 -2.3764 0.7299
-2 20 8 5.2011 -0.2823
-2 20 9 -2.5168 0.0557
-2 20 10 -5.5254 0.1745
-2 20 11 6.4850 -0.3243
-2 20 12 -4.5102 0.1764
-2 20 13 4.9143 0.2985
-2 20 14 4.1616 -0.0461
-2 20 15 -6.2721 0.4933
-2 20 16 1.2789 0.7138
-2 20 17 -4.5289 -0.1882
-2 20 18 -4.3172 -0.4143
-2 20 19 -2.4691 0.3591
-2 20 20 12.8256 -0.2105
-2 20 21 -1.6433 0.0220
-2 20 22 -6.2051 0.1517
-2 20 23 5.6392 -0.8248
-2 20 24 3.9561 -0.2673
-2 20 25 -3.3294 -0.5779
-2 20 26 -8.9256 -0.6430
-2 20 27 -0.4334 0.9417
-2 20 28 -2.2214 -1.4421
-2 20 29 -2.2320 0.6956
-2 20 30 2.0984 3.4331
-2 21 1 -4.1810 0.3058
-2 21 2 2.6049 -0.6709
-2 21 3 -1.8587 0.5529
-2 21 4 1.9579 -0.1261
-2 21 5 -0.1226 -0.8684
-2 21 6 -4.4639 0.4951
-2 21 7 9.3228 -0.1969
-2 21 8 0.4705 0.2166
-2 21 9 -0.5851 0.0091
-2 21 10 7.8468 -0.2020
-2 21 11 -8.9178 -0.0937
-2 21 12 -3.0031 0.0608
-2 21 13 6.9160 -0.0586
-2 21 14 -1.2928 0.2707
-2 21 15 6.9276 0.1488
-2 21 16 -11.1044 -0.0183
-2 21 17 -2.8967 0.1642
-2 21 18 -5.9850 0.4752
-2 21 19 2.6309 -0.2796
-2 21 20 -2.4075 0.2222
-2 21 21 -0.1132 -0.1640
-2 21 22 -0.0267 0.5688
-2 21 23 2.0935 0.1959
-2 21 24 3.0248 -0.0723
-2 21 25 -1.3263 -0.8782
-2 21 26 5.1328 1.7999
-2 21 27 0.0389 -1.2926
-2 21 28 -4.0359 -1.8745
-2 21 29 5.5232 1.7437
-2 22 1 -3.3095 -0.0407
-2 22 2 0.8624 0.2593
-2 22 3 1.1279 -0.2275
-2 22 4 -5.2473 -0.3030
-2 22 5 -5.8321 0.7423
-2 22 6 4.1242 -0.0164
-2 22 7 -4.5176 0.6114
-2 22 8 -2.9952 0.0416
-2 22 9 11.5226 0.5617
-2 22 10 -1.1424 0.1056
-2 22 11 1.0767 0.0473
-2 22 12 -1.6941 0.2218
-2 22 13 -6.4405 0.2002
-2 22 14 4.6824 0.3054
-2 22 15 0.0605 0.4621
-2 22 16 3.1502 0.3797
-2 22 17 -5.3114 0.1329
-2 22 18 -16.1644 -0.1486
-2 22 19 0.2163 0.4416
-2 22 20 5.4587 0.2477
-2 22 21 -4.6766 0.3894
-2 22 22 -1.9775 0.0495
-2 22 23 -0.2550 -0.2488
-2 22 24 0.6401 -0.2888
-2 22 25 0.4507 0.8207
-2 22 26 5.8632 0.4689
-2 22 27 -2.7473 -0.8342
-2 22 28 8.1620 0.1768
-2 23 1 3.8257 0.6049
-2 23 2 0.8173 -0.3029
-2 23 3 -2.9360 0.0706
-2 23 4 -2.8060 -0.0175
-2 23 5 5.1746 0.1435
-2 23 6 -2.2980 0.8612
-2 23 7 -6.4394 -0.0565
-2 23 8 2.3007 0.9844
-2 23 9 -4.7216 0.1669
-2 23 10 10.9134 0.0560
-2 23 11 5.0451 0.2341
-2 23 12 -1.5780 -0.3853
-2 23 13 -0.7755 0.3841
-2 23 14 -3.4306 0.1152
-2 23 15 5.8564 0.1024
-2 23 16 7.5242 0.0298
-2 23 17 -8.7542 0.1862
-2 23 18 0.3778 0.1979
-2 23 19 -6.7652 -0.3121
-2 23 20 -11.3406 -0.0329
-2 23 21 1.2475 -0.4922
-2 23 22 5.2947 0.2900
-2 23 23 -6.3507 0.2161
-2 23 24 -6.4815 -1.5343
-2 23 25 1.4323 -0.6296
-2 23 26 -1.5589 -0.0352
-2 23 27 1.7228 1.8605
-2 24 1 -0.9204 0.2940
-2 24 2 -9.1182 0.5104
-2 24 3 1.5792 -0.2345
-2 24 4 -5.3171 0.0385
-2 24 5 -2.3009 0.4089
-2 24 6 -2.2439 -0.1977
-2 24 7 5.7295 1.1778
-2 24 8 -12.5861 0.2598
-2 24 9 3.3028 0.0015
-2 24 10 -3.3295 0.1981
-2 24 11 4.9066 0.3211
-2 24 12 4.3819 0.0429
-2 24 13 -0.0324 -0.1505
-2 24 14 -3.6025 0.1110
-2 24 15 2.7589 0.7454
-2 24 16 0.0333 0.7217
-2 24 17 9.1168 -0.0437
-2 24 18 -0.7670 0.1878
-2 24 19 -13.6166 0.6109
-2 24 20 -1.1034 0.3853
-2 24 21 -5.7994 -0.3090
-2 24 22 -6.3761 0.4585
-2 24 23 -4.1245 -0.2978
-2 24 24 7.0239 -0.0157
-2 24 25 -8.1394 -0.1472
-2 24 26 -5.4397 -0.5458
-2 24 27 -4.9011 -0.9471
-2 25 1 -1.1840 0.3293
-2 25 2 4.0515 -0.3200
-2 25 3 -1.1038 0.4060
-2 25 4 -11.8510 0.3297
-2 25 5 1.4746 0.0555
-2 25 6 2.2075 0.3715
-2 25 7 -1.5908 0.2907
-2 25 8 -0.0837 0.2202
-2 25 9 3.2331 0.2092
-2 25 10 -2.3232 0.3472
-2 25 11 8.4754 -0.5150
-2 25 12 -3.3780 -0.1193
-2 25 13 1.3260 0.5739
-2 25 14 -5.0437 0.1092
-2 25 15 1.0423 -0.3719
-2 25 16 5.6880 0.7160
-2 25 17 5.7273 0.1927
-2 25 18 -0.2844 1.1499
-2 25 19 2.5809 -0.6413
-2 25 20 -1.8930 0.3208
-2 25 21 -9.1508 -0.6850
-2 25 22 -3.4471 1.3755
-2 25 23 -2.4595 -0.8290
-2 25 24 -2.9384 0.7265
-2 25 25 1.4867 0.4481
-2 25 26 -2.4606 0.4930
-2 26 1 3.5581 -0.2972
-2 26 2 4.4809 0.2534
-2 26 3 1.2986 -0.3040
-2 26 4 3.0681 0.2706
-2 26 5 -2.4992 -0.1701
-2 26 6 -6.9220 0.7176
-2 26 7 0.6211 0.4710
-2 26 8 -1.0917 -0.3275
-2 26 9 -0.0746 0.0208
-2 26 10 1.2101 -0.3186
-2 26 11 7.1043 0.1599
-2 26 12 4.7056 0.5278
-2 26 13 3.0970 -0.5503
-2 26 14 -12.6927 0.4811
-2 26 15 -5.1287 0.8284
-2 26 16 -3.3392 0.3499
-2 26 17 9.8068 -0.4847
-2 26 18 6.4010 0.6163
-2 26 19 -1.7746 0.3501
-2 26 20 -5.0143 -0.5738
-2 26 21 -1.1256 0.1440
-2 26 22 -1.1549 -1.7668
-2 26 23 -8.3253 -0.7540
-2 26 24 -0.4361 0.8702
-2 26 25 0.7471 0.0430
-2 27 1 3.4301 0.1216
-2 27 2 3.9352 -0.5199
-2 27 3 7.2673 -0.0110
-2 27 4 -1.5613 -0.2575
-2 27 5 3.3092 0.0979
-2 27 6 3.5996 0.5145
-2 27 7 1.6911 -0.2435
-2 27 8 -6.3838 0.1800
-2 27 9 -0.6161 0.0553
-2 27 10 0.6318 -0.3257
-2 27 11 8.9388 -0.6417
-2 27 12 8.9887 -0.3723
-2 27 13 5.1275 0.5526
-2 27 14 6.5053 0.6045
-2 27 15 -8.5303 -0.2418
-2 27 16 -6.6620 0.4654
-2 27 17 1.4947 0.4486
-2 27 18 7.7336 0.4959
-2 27 19 9.8359 -1.5501
-2 27 20 -0.0141 0.4337
-2 27 21 0.6513 -1.0732
-2 27 22 -5.4718 -0.8448
-2 27 23 -1.1347 -0.7729
-2 27 24 -1.4572 -3.0262
-2 28 1 5.5680 -0.1521
-2 28 2 8.1476 0.3153
-2 28 3 9.0910 -0.0741
-2 28 4 5.4253 -0.0309
-2 28 5 2.4515 0.3589
-2 28 6 -3.5867 0.2763
-2 28 7 6.2193 0.2102
-2 28 8 -1.2325 0.5760
-2 28 9 -6.0998 -0.1756
-2 28 10 -9.1704 -0.2991
-2 28 11 -0.9425 0.4270
-2 28 12 -2.8977 0.5782
-2 28 13 9.8656 -0.9867
-2 28 14 -1.3317 0.6224
-2 28 15 -5.6913 0.3630
-2 28 16 -0.2438 0.6762
-2 28 17 -5.2683 -0.1761
-2 28 18 6.4698 0.9411
-2 28 20 10.1789 -0.9185
-2 28 21 2.1289 -0.7448
-2 28 22 1.5089 -0.6861
-2 28 23 -1.4356 -2.5024
-2 29 1 0.4949 -1.1529
-2 29 2 5.8213 0.3558
-2 29 3 6.1263 -0.8564
-2 29 4 1.2806 0.3943
-2 29 5 -0.5484 -0.2331
-2 29 6 5.3570 0.8746
-2 29 7 5.4813 -0.1648
-2 29 8 -4.4859 0.2154
-2 29 9 3.2692 -0.8910
-2 29 10 -1.4311 0.9313
-2 29 11 -2.4497 -1.1723
-2 29 12 -3.4811 -0.3493
-2 29 13 1.9072 -0.1169
-2 29 14 -3.5563 1.2764
-2 29 15 3.9230 -2.0188
-2 29 16 -12.6325 -0.3095
-2 29 17 3.4277 -0.2887
-2 29 18 0.6821 1.1298
-2 29 19 7.1690 -0.7025
-2 29 20 -0.7334 1.8477
-2 29 21 0.3216 0.3249
-2 29 22 4.6201 -1.7134
-2 30 1 -0.1929 0.6760
-2 30 2 2.7282 0.4133
-2 30 4 -0.0394 0.7578
-2 30 5 -5.0021 0.3739
-2 30 6 -5.6143 1.1352
-2 30 7 0.3406 0.4712
-2 30 8 5.3679 2.1621
-2 30 9 -2.8668 -0.0119
-2 30 10 -2.0584 0.6680
-2 30 11 -2.2999 -0.2591
-2 30 12 1.3650 1.6504
-2 30 13 -5.8657 -0.6739
-2 30 14 4.5047 0.3535
-2 30 15 -12.1372 -0.1844
-2 30 16 -7.4391 0.6025
-2 30 17 0.0068 -1.5674
-2 30 18 -4.6217 -1.5738
-2 30 19 4.9004 -0.2725
-2 30 20 0.0558 2.0311
-2 31 1 1.0970 -0.0992
-2 31 2 5.9240 -1.8792
-2 31 3 2.4938 -0.4042
-2 31 4 3.1152 -0.5960
-2 31 5 -12.7193 -1.0881
-2 31 6 -2.6364 -0.5331
-2 31 7 -5.0628 0.1123
-2 31 8 -4.9138 -0.6266
-2 31 9 -1.8131 -0.1033
-2 31 10 6.4498 0.3573
-2 31 11 0.9795 -1.2616
-2 31 12 -4.2473 -0.8930
-2 31 13 10.8836 -0.8765
-2 31 14 4.1217 0.3052
-2 31 15 -7.5019 -1.7600
-2 31 16 2.7495 -0.8851
-2 31 17 -10.1282 -1.0434
-2 31 18 5.2439 -1.6322
-2 31 19 -4.8761 -0.6706
-2 32 1 5.8173 -1.1365
-2 32 2 2.1221 -0.7197
-2 32 3 8.8551 -0.4981
-2 32 4 -2.6820 -0.5537
-2 32 5 -3.9624 0.2798
-2 32 6 0.3725 -0.2005
-2 32 7 -8.5482 -0.1271
-2 32 8 -2.8825 1.2447
-2 32 9 -4.0558 -1.1051
-2 32 10 7.7702 -0.8570
-2 32 11 -13.6156 -0.1651
-2 32 12 10.8107 0.1915
-2 32 13 2.2142 -2.0354
-2 32 14 7.1947 -0.9323
-2 32 15 6.7129 -0.5921
-2 32 16 -7.2470 -0.5114
-2 32 17 2.2947 -1.6628
-2 33 1 -4.8793 0.2193
-2 33 2 9.4983 -0.7081
-2 33 3 6.4881 -1.2726
-2 33 4 -2.6204 -0.6046
-2 33 5 -2.5081 -1.7048
-2 33 6 -6.2629 0.5844
-2 33 7 -5.3468 1.3162
-2 33 8 -7.0274 -0.1562
-2 33 9 2.3243 0.7021
-2 33 10 -9.4905 1.3455
-2 33 11 -0.4534 -1.5598
-2 33 12 -7.6228 -2.4487
-2 33 13 -5.3357 0.5700
-2 33 14 7.7433 -0.1726
-2 33 15 1.1019 -1.9928
-2 34 1 -10.3665 -1.0148
-2 34 2 3.0188 0.0819
-2 34 3 -0.8551 -0.7748
-2 34 4 3.7673 -1.2720
-2 34 5 -2.1691 0.3358
-2 34 6 0.7689 -1.2324
-2 34 7 -8.4932 -1.7984
-2 34 8 1.5519 2.9205
-2 34 9 -1.8676 1.6060
-2 34 10 9.2412 1.2500
-2 34 11 0.2455 -0.2341
-2 34 12 -5.1912 2.1273
-2 34 13 -2.5116 -2.6146
-2 35 1 -5.3634 2.7274
-2 35 2 -1.1189 -5.0863
-2 35 3 -0.7474 -1.5603
-2 35 4 -0.3800 0.0848
-2 35 5 -1.6055 -1.1717
-2 35 6 1.4679 -1.8787
-2 35 7 -6.9944 2.1385
-2 35 8 0.3828 -3.0258
-2 35 9 -8.8870 0.9122
-2 35 10 6.9449 3.1803
-2 36 1 -3.8482 -0.0121
-2 36 2 -2.4138 0.2454
-2 36 3 1.9228 0.6599
-2 36 4 4.8196 -7.6242
-2 36 5 3.1245 -0.8674
-1 0 4 -77.9954 -8.8168
-1 0 6 -46.9109 17.9242
-1 0 8 -10.9700 7.5273
-1 0 10 12.3470 -6.5417
-1 0 12 26.7775 0.8248
-1 0 14 3.5983 -4.3005
-1 0 16 -15.3297 -12.3988
-1 0 18 -4.4536 7.3652
-1 0 20 -2.5954 20.7874
-1 0 22 -14.4575 -3.6800
-1 0 24 5.0912 -20.2728
-1 0 26 6.6812 -0.7994
-1 0 28 -2.1639 11.2428
-1 0 30 -3.7737 2.4713
-1 0 32 10.8814 0.8416
-1 0 34 20.2077 0.7245
-1 1 1 182.4343 -4.1745
-1 1 2 59.1570 -0.3946
-1 1 3 45.3338 -12.0363
-1 1 4 43.5082 -6.4855
-1 1 5 -43.6776 6.3321
-1 1 6 -21.9818 -6.7257
-1 1 7 5.9819 9.6000
-1 1 8 -24.3456 3.3293
-1 1 9 4.8352 -5.2151
-1 1 10 -19.4560 4.7492
-1 1 11 15.1038 -1.7272
-1 1 12 -7.2463 2.6839
-1 1 13 15.5443 4.2281
-1 1 14 16.5266 -0.3223
-1 1 15 -4.5009 -5.8484
-1 1 16 6.1666 -5.1399
-1 1 17 -1.1043 -5.6251
-1 1 18 -6.8594 -5.9245
-1 1 19 7.8751 11.0534
-1 1 20 2.3936 3.4823
-1 1 21 -5.3499 8.1665
-1 1 22 -7.8178 8.0440
-1 1 23 -0.5898 -10.6286
-1 1 24 -11.9377 0.9150
-1 1 25 -2.3239 -7.0252
-1 1 26 4.2008 -5.8565
-1 1 27 -3.1942 7.2084
-1 1 28 0.0486 -4.1038
-1 1 29 2.7308 2.4892
-1 1 30 2.1933 0.7230
-1 1 31 -3.3757 -2.5675
-1 1 32 -11.2951 2.3973
-1 1 33 21.1520 1.1865
-1 1 34 1.9221 2.6479
-1 1 35 0.8919 0.9323
-1 2 1 -82.3806 -2.7940
-1 2 3 126.5423 -2.3324
-1 2 4 -2.3368 -0.1121
-1 2 5 20.4639 -6.3087
-1 2 6 -5.3814 1.3985
-1 2 7 -18.8455 0.9686
-1 2 8 0.6768 -1.9383
-1 2 9 4.6694 3.0189
-1 2 10 4.2812 -2.0164
-1 2 11 -14.0949 0.7568
-1 2 12 2.7617 2.7961
-1 2 13 19.5597 1.2467
-1 2 14 -10.9614 1.7547
-1 2 15 25.8578 -0.0084
-1 2 16 8.2843 -2.1874
-1 2 17 -7.3586 -4.1180
-1 2 18 0.2228 -0.9687
-1 2 19 -5.0095 -2.0414
-1 2 20 6.9972 1.4886
-1 2 21 -5.9073 4.7681
-1 2 22 5.6507 0.3982
-1 2 23 -7.8512 3.9153
-1 2 24 -7.7984 -1.4847
-1 2 25 -0.2063 -2.9772
-1 2 26 -0.1378 2.1786
-1 2 27 -6.1871 -3.2300
-1 2 28 -1.5100 1.1258
-1 2 29 4.5929 0.0413
-1 2 30 4.0867 -2.4890
-1 2 31 -8.3024 0.5181
-1 2 32 13.9709 -1.0107
-1 2 33 -7.0585 1.4802
-1 2 34 1.3018 1.5144
-1 2 35 10.4169 0.3354
-1 3 1 -93.2668 -0.0701
-1 3 2 25.3015 0.0845
-1 3 3 -41.9383 -1.8176
-1 3 4 1.5021 1.1329
-1 3 5 38.5482 0.7744
-1 3 6 10.5132 0.4465
-1 3 7 -4.1214 0.9842
-1 3 8 -5.4404 -0.2280
-1 3 9 5.7652 -1.3853
-1 3 10 -2.2456 0.0319
-1 3 11 7.1595 -0.3805
-1 3 12 12.6235 1.0649
-1 3 13 -24.5715 1.5724
-1 3 14 16.7977 -0.3651
-1 3 15 4.8116 -1.2158
-1 3 16 9.2520 -0.2386
-1 3 17 16.7791 -1.0000
-1 3 18 -5.3130 1.0194
-1 3 19 2.9068 1.6360
-1 3 20 -2.5560 -0.3914
-1 3 21 5.2035 1.7051
-1 3 22 11.8603 -0.9353
-1 3 23 -1.7759 -2.2146
-1 3 24 1.7022 0.6492
-1 3 25 2.3687 -0.9021
-1 3 26 -2.6887 0.6149
-1 3 27 -5.3447 1.7495
-1 3 28 -1.7979 0.0429
-1 3 29 0.0769 -0.2790
-1 3 30 -7.9798 -0.4754
-1 3 31 3.5583 -1.5173
-1 3 32 -0.2492 0.0289
-1 3 33 -2.8235 0.0230
-1 3 34 7.0112 1.5443
-1 3 35 -0.3529 -1.3425
-1 4 1 24.6270 0.2047
-1 4 2 -25.8764 -3.1562
-1 4 3 1.7148 0.9545
-1 4 4 6.7306 -0.7986
-1 4 5 12.3387 -0.5043
-1 4 6 0.1595 4.2337
-1 4 7 14.3228 -0.4863
-1 4 8 15.9079 1.3886
-1 4 9 4.5163 1.2740
-1 4 10 -0.6788 -1.9853
-1 4 11 16.0716 1.0978
-1 4 12 -8.2026 1.1121
-1 4 13 28.7089 0.8091
-1 4 14 -15.5829 0.1704
-1 4 15 -7.3787 -1.1737
-1 4 16 17.7651 -3.7376
-1 4 17 1.9589 -1.2139
-1 4 18 8.1318 1.1350
-1 4 19 -0.0153 0.0283
-1 4 20 -9.6093 5.0557
-1 4 21 4.0776 1.2171
-1 4 22 -4.4361 -0.7632
-1 4 23 7.9989 1.4845
-1 4 24 2.8414 -5.1032
-1 4 25 10.3546 -0.5082
-1 4 26 -0.5176 0.4625
-1 4 27 -0.4404 -0.8950
-1 4 28 -0.2808 2.2034
-1 4 29 -3.5212 -0.5525
-1 4 30 -3.6840 -0.4508
-1 4 31 1.9071 -0.0993
-1 4 32 -7.3280 -1.3275
-1 4 33 -4.2905 3.0212
-1 4 34 6.4914 0.8592
-1 4 35 -7.0734 0.1143
-1 5 1 -4.3576 0.6428
-1 5 2 -19.4795 0.2841
-1 5 3 -19.8563 -1.5321
-1 5 4 -5.4670 -2.5344
-1 5 5 3.1573 1.5527
-1 5 6 -8.5832 -1.6492
-1 5 7 -6.9425 0.7923
-1 5 8 -11.5641 1.7694
-1 5 9 4.3422 -1.1794
-1 5 10 6.8271 1.0895
-1 5 11 -14.7795 0.1931
-1 5 12 20.8048 0.6509
-1 5 13 -4.3280 1.7792
-1 5 14 -10.3590 0.4851
-1 5 15 3.3500 -0.7135
-1 5 16 -14.0682 -1.9865
-1 5 17 -0.6953 -1.3757
-1 5 18 9.7636 -2.3531
-1 5 19 -5.9817 1.2232
-1 5 20 6.9808 0.5078
-1 5 21 -7.4655 1.6586
-1 5 22 3.0681 3.2886
-1 5 23 -9.4717 -1.2007
-1 5 24 4.2450 0.0669
-1 5 25 11.3999 -0.4330
-1 5 26 0.6552 -2.5750
-1 5 27 9.1511 1.7681
-1 5 28 -3.2263 -1.4728
-1 5 29 -4.4165 0.3865
-1 5 30 4.0429 0.0609
-1 5 31 -2.8121 -1.9767
-1 5 32 -8.7909 0.7712
-1 5 33 9.9653 0.8501
-1 5 34 -4.9618 1.2135
-1 5 35 -3.5836 2.2124
-1 6 1 3.3620 -0.7537
-1 6 2 5.9145 -0.4611
-1 6 3 6.3902 -0.5088
-1 6 4 11.6839 0.2078
-1 6 5 -0.1964 -0.6608
-1 6 6 18.4541 -0.5588
-1 6 7 -5.2159 -0.2051
-1 6 8 0.1503 -0.7209
-1 6 9 0.7913 -0.4532
-1 6 10 -17.8990 -0.1698
-1 6 11 9.8117 0.4879
-1 6 12 4.1984 0.6744
-1 6 13 1.6615 0.5657
-1 6 14 12.8918 1.0832
-1 6 15 -15.4660 -0.6954
-1 6 16 -3.8784 -0.8387
-1 6 17 -2.1708 -0.0703
-1 6 18 -6.1099 -0.2935
-1 6 19 3.9661 0.2865
-1 6 20 -0.5987 0.6062
-1 6 21 7.8026 -0.3558
-1 6 22 -8.2984 0.0002
-1 6 23 -5.8763 0.9183
-1 6 24 1.8159 -0.1250
-1 6 25 -10.5351 0.1882
-1 6 26 6.9523 0.7952
-1 6 27 2.0353 -0.2710
-1 6 28 -4.3125 0.5433
-1 6 29 1.0677 0.0287
-1 6 30 -4.5210 -1.4360
-1 6 31 -11.4958 -1.0930
-1 6 32 3.4575 -1.0076
-1 6 33 -7.5070 0.3335
-1 6 34 -2.4777 -0.0898
-1 6 35 7.8224 0.0879
-1 7 1 -30.5017 -0.0774
-1 7 2 14.9204 0.6433
-1 7 3 -2.5372 -1.5451
-1 7 4 5.1226 0.4120
-1 7 5 2.1909 -0.2204
-1 7 6 4.4940 0.3179
-1 7 7 -2.1310 1.4282
-1 7 8 9.6026 -0.7637
-1 7 9 -16.6503 -0.5045
-1 7 10 -1.6306 0.4858
-1 7 11 -6.0270 -0.7967
-1 7 12 -6.7538 1.1393
-1 7 13 9.2737 1.0798
-1 7 14 -5.8138 -0.4702
-1 7 15 0.5047 -1.2944
-1 7 16 -0.4211 -0.2116
-1 7 17 -16.2365 -1.5813
-1 7 18 -5.4103 0.8739
-1 7 19 -11.8633 2.6857
-1 7 20 4.3367 0.0753
-1 7 21 -1.0232 1.7780
-1 7 22 -4.8187 -0.2488
-1 7 23 4.6531 -2.0217
-1 7 24 -15.8350 0.2362
-1 7 25 2.7444 -0.7547
-1 7 26 -2.4205 0.0103
-1 7 27 -1.3252 1.7398
-1 7 28 0.6172 0.0635
-1 7 29 -5.6619 1.9830
-1 7 30 -5.1957 -0.1074
-1 7 31 3.8317 -0.3575
-1 7 32 -13.7225 1.1474
-1 7 33 -8.6764 -0.0105
-1 7 34 2.5414 1.0901
-1 8 1 6.7074 0.1831
-1 8 2 -1.2753 -0.7516
-1 8 3 -10.9431 -0.1286
-1 8 4 13.2307 -0.6204
-1 8 5 0.7531 -0.7234
-1 8 6 5.4891 0.9030
-1 8 7 4.8192 -0.4130
-1 8 8 -5.3015 0.6661
-1 8 9 -0.3083 1.3541
-1 8 10 -6.5542 -1.1054
-1 8 11 -16.6403 0.8017
-1 8 12 3.6646 0.8742
-1 8 13 -2.4334 0.2808
-1 8 14 -1.2120 0.7347
-1 8 15 0.9607 -0.2775
-1 8 16 -3.0075 -1.8649
-1 8 17 6.2258 -1.4596
-1 8 18 -6.5933 0.4627
-1 8 19 -4.4196 -0.2298
-1 8 20 -1.6952 2.5172
-1 8 21 -3.2612 1.5618
-1 8 22 6.8360 -0.2245
-1 8 23 -7.9803 1.2176
-1 8 24 1.2933 -1.5306
-1 8 25 -6.5837 -0.6365
-1 8 26 -4.8123 -0.2103
-1 8 27 8.9471 -1.4553
-1 8 28 -3.7283 1.1880
-1 8 29 -3.8458 0.2719
-1 8 30 2.2108 -0.7008
-1 8 31 -8.4685 0.4769
-1 8 32 -5.1116 -0.6926
-1 8 33 2.3668 0.8192
-1 8 34 -15.8659 0.7439
-1 9 1 -2.4226 0.2171
-1 9 2 4.9785 -0.6569
-1 9 3 9.5898 -0.6338
-1 9 4 -6.4677 -0.1262
-1 9 5 -7.6705 -0.5064
-1 9 6 6.5397 -0.8421
-1 9 7 3.0816 -0.2504
-1 9 8 2.0826 -0.0455
-1 9 9 2.3126 -0.3430
-1 9 10 -15.5335 0.5460
-1 9 11 -0.0558 0.5556
-1 9 12 -4.8829 -0.0321
-1 9 13 -3.1423 0.9677
-1 9 14 2.1475 -0.2209
-1 9 15 -2.8515 0.0624
-1 9 16 2.0846 -0.6469
-1 9 17 -3.2406 -0.7258
-1 9 18 -3.9605 -0.4519
-1 9 19 -0.6807 0.0118
-1 9 20 -4.9571 0.2005
-1 9 21 2.4244 0.5464
-1 9 22 -9.0414 0.5018
-1 9 23 2.5868 -0.1372
-1 9 24 -0.5735 0.6099
-1 9 25 -9.4798 0.2292
-1 9 26 5.8018 -0.0660
-1 9 27 -3.0994 0.0123
-1 9 28 2.2176 -0.8066
-1 9 29 7.5445 -0.2120
-1 9 30 0.4253 -0.2686
-1 9 31 -1.4386 -0.6878
-1 9 32 4.9591 -0.2870
-1 9 33 -6.3000 0.2745
-1 9 34 0.7396 1.5194
-1 10 1 -4.0622 -0.6495
-1 10 2 7.7152 -0.2556
-1 10 3 -4.0356 0.5264
-1 10 4 -2.6258 -0.7311
-1 10 5 5.1612 1.0114
-1 10 6 -5.4085 0.4760
-1 10 7 -3.5152 -0.8332
-1 10 8 4.9569 -0.2293
-1 10 9 -0.9311 -0.5828
-1 10 10 -1.1148 -0.2629
-1 10 11 -7.3533 0.1472
-1 10 12 -8.0443 0.6919
-1 10 13 3.5567 -0.4634
-1 10 14 0.8501 0.2253
-1 10 15 -0.7950 -0.7754
-1 10 16 4.4476 -0.9462
-1 10 17 4.4928 0.4203
-1 10 18 -0.5093 0.1160
-1 10 19 -5.0257 0.3070
-1 10 20 2.8918 1.3304
-1 10 21 -3.1844 -1.0332
-1 10 22 0.3997 -0.3711
-1 10 23 2.1260 -0.0411
-1 10 24 -6.2881 -1.5477
-1 10 25 0.7822 1.3159
-1 10 26 3.1621 0.8953
-1 10 27 -1.2876 0.2035
-1 10 28 4.0251 1.2433
-1 10 29 -1.5272 -0.6273
-1 10 30 1.7852 -0.2698
-1 10 31 10.6457 -0.7846
-1 10 32 -2.2054 -1.3136
-1 10 33 2.4736 0.3203
-1 10 34 -1.1002 0.5710
-1 11 1 1.6782 1.0666
-1 11 2 4.2593 0.4936
-1 11 3 2.9827 -1.4625
-1 11 4 4.8639 0.6322
-1 11 5 -1.0572 0.6206
-1 11 6 3.0035 -0.1059
-1 11 7 8.7850 1.0874
-1 11 8 -1.3590 0.0756
-1 11 9 2.9674 -0.6972
-1 11 10 0.9692 -0.0672
-1 11 11 -4.1432 -0.2037
-1 11 12 -2.2297 0.4377
-1 11 13 1.1457 0.4824
-1 11 14 -1.7726 -0.5163
-1 11 15 4.8390 -1.0763
-1 11 16 3.6806 -0.7417
-1 11 17 6.2461 -1.0551
-1 11 18 1.9487 -0.0025
-1 11 19 0.3339 1.7414
-1 11 20 -4.5286 0.1028
-1 11 21 -5.6450 0.6525
-1 11 22 1.1702 1.0577
-1 11 23 -4.3480 -1.7892
-1 11 24 -4.3820 0.1371
-1 11 25 1.0449 -0.6455
-1 11 26 -1.0786 -0.3702
-1 11 27 6.2860 1.3878
-1 11 28 -0.1092 -0.3047
-1 11 29 -3.2898 0.3000
-1 11 30 1.5365 -0.2450
-1 11 31 -2.0481 -1.6014
-1 11 32 1.7552 -0.6842
-1 11 33 4.2944 -0.9934
-1 12 1 0.6596 0.0976
-1 12 2 -3.4986 -0.3587
-1 12 3 -0.4296 0.3292
-1 12 4 -11.7247 -0.6074
-1 12 5 4.5333 0.0055
-1 12 6 -0.9988 0.1677
-1 12 7 4.4134 0.5742
-1 12 8 -0.5690 -0.0172
-1 12 9 8.9209 0.6504
-1 12 10 -3.1760 -0.1114
-1 12 11 -2.5834 0.4722
-1 12 12 -3.7609 0.3498
-1 12 13 -2.4296 0.2051
-1 12 14 -2.9182 0.5779
-1 12 15 -5.1371 -0.4095
-1 12 16 -0.0533 -1.0301
-1 12 17 12.9549 -0.9494
-1 12 18 -0.5614 -0.1156
-1 12 19 4.4724 0.1269
-1 12 20 -3.4050 0.1417
-1 12 21 -0.8821 0.7126
-1 12 22 -2.8808 0.1229
-1 12 23 -7.9307 0.3917
-1 12 24 0.6633 0.0242
-1 12 25 -8.9379 0.3688
-1 12 26 6.2819 0.5986
-1 12 27 3.4979 -0.3088
-1 12 28 5.6465 0.5487
-1 12 29 1.5425 0.6913
-1 12 30 -2.0327 -0.6835
-1 12 31 -0.9978 -0.0668
-1 12 32 -3.2491 -1.5533
-1 12 33 -1.9736 0.1581
-1 13 1 7.9535 0.6303
-1 13 2 -7.1693 -0.3304
-1 13 3 -2.3469 -0.5583
-1 13 4 -4.6686 0.4134
-1 13 5 -9.9675 -0.6624
-1 13 6 -7.0079 -0.0665
-1 13 7 1.7721 -0.5584
-1 13 8 7.0000 -0.4821
-1 13 9 3.5243 -0.2361
-1 13 10 -2.2667 0.1356
-1 13 11 -0.0708 0.1409
[truncated: 2,061,416 more chars]
